# Supplementary material for: Adaptation of codon usage to tRNA I34 modification controls translation kinetics and proteome landscape
Source: PLoS Genet. 2020 Jun 1;16(6):e1008836. doi: 10.1371/journal.pgen.1008836 (PMC7289440; doi:10.1371/journal.pgen.1008836)
Supplement: S1 Table — (XLSX) [file pgen.1008836.s012.xlsx]

## Sheet: Ribosome density up > 2 fold
Table S1. Gene functional enrichment analyses based on the genes with up-regulated ribosome density in the Siadat2 strain compared with that in the wild-type strain.
Category	Term	Count	%	PValue	Genes	List Total	Pop Hits	Pop Total	Fold Enrichment	Bonferroni	Benjamini	FDR
KEGG_PATHWAY	ncr03010:Ribosome	93	3.93901	9.97667e-26	NCU06047, NCU03393, NCU04331, NCU08389, NCU04552, NCU08620, NCU06048, NCU07562, NCU00618, NCU03757, NCU04171, NCU00475, NCU03565, NCU06661, NCU08893, NCU01948, NCU01949, NCU06431, NCU06432, NCU03150, NCU00564, NCU08990, NCU08627, NCU02951, NCU04336, NCU06038, NCU09109, NCU02419, NCU06843, NCU01474, NCU03230, NCU00489, NCU03703, NCU01776, NCU06743, NCU05804, NCU08960, NCU08963, NCU08964, NCU01221,…	664	106	1697	2.24229	1.07748e-23	1.07748e-23	1.12337e-22
KEGG_PATHWAY	ncr01130:Biosynthesis of antibiotics	112	4.74375	5.80258e-07	NCU06970, NCU08280, NCU00177, NCU04899, NCU08762, NCU08898, NCU06187, NCU02564, NCU06666, NCU01429, NCU02624, NCU02954, NCU02629, NCU02136, NCU03608, NCU00629, NCU00792, NCU07807, NCU03748, NCU05420, NCU08411, NCU04280, NCU06448, NCU04579, NCU10042, NCU00106, NCU01227, NCU01439, NCU05254, NCU07982, NCU09600, NCU02482, NCU07608, NCU02407, NCU06785, NCU06558, NCU03118, NCU03633, NCU02252, NCU04118,…	664	201	1697	1.42408	6.2666e-05	3.13335e-05	0.000653369
KEGG_PATHWAY	ncr01230:Biosynthesis of amino acids	66	2.79543	8.82943e-07	NCU07914, NCU06970, NCU04754, NCU08898, NCU01667, NCU01666, NCU03425, NCU02564, NCU01528, NCU01429, NCU02274, NCU02954, NCU06974, NCU06232, NCU00567, NCU02136, NCU04411, NCU03608, NCU00629, NCU00792, NCU04385, NCU07807, NCU05420, NCU07987, NCU08411, NCU03748, NCU04280, NCU04579, NCU10042, NCU00106, NCU00200, NCU01439, NCU05254, NCU07982, NCU05410, NCU00554, NCU02657, NCU05805, NCU02482, NCU07608,…	664	105	1697	1.60645	9.53534e-05	3.17855e-05	0.00099419
KEGG_PATHWAY	ncr01110:Biosynthesis of secondary metabolites	140	5.92969	1.26197e-05	NCU06970, NCU03695, NCU08280, NCU00177, NCU04899, NCU08762, NCU06187, NCU08894, NCU02564, NCU07165, NCU02829, NCU02624, NCU04817, NCU02629, NCU06232, NCU06974, NCU03460, NCU02136, NCU04411, NCU03608, NCU00629, NCU00792, NCU07807, NCU10048, NCU04385, NCU07987, NCU03748, NCU05420, NCU08411, NCU06448, NCU00799, NCU04579, NCU10042, NCU01227, NCU05254, NCU07982, NCU09600, NCU02193, NCU07585, NCU07608,…	664	274	1697	1.30584	0.00136201	0.000340676	0.0142088
KEGG_PATHWAY	ncr00190:Oxidative phosphorylation	47	1.99068	3.40105e-05	NCU06141, NCU09119, NCU03340, NCU03395, NCU00636, NCU05430, NCU04074, NCU09460, NCU05225, NCU02250, NCU01765, NCU05457, NCU05221, NCU00667, NCU00153, NCU06606, NCU05220, NCU05008, NCU04817, NCU03953, NCU05009, NCU03199, NCU08336, NCU03558, NCU05689, NCU02472, NCU03559, NCU00959, NCU01169, NCU01360, NCU06695, NCU00502, NCU03031, NCU00484, NCU11258, NCU00951, NCU08947, NCU05989, NCU05299, NCU08940,…	664	74	1697	1.62323	0.00366646	0.00073437	0.0382892
KEGG_PATHWAY	ncr01210:2-Oxocarboxylic acid metabolism	24	1.01652	6.68267e-05	NCU02482, NCU03608, NCU10468, NCU04754, NCU00775, NCU00792, NCU07697, NCU08898, NCU04385, NCU01666, NCU08411, NCU04280, NCU04118, NCU04579, NCU04292, NCU01692, NCU07982, NCU02954, NCU05410, NCU02010, NCU06232, NCU00554, NCU00567, NCU05683	664	31	1697	1.97862	0.00719154	0.0012022	0.0752211
KEGG_PATHWAY	ncr01100:Metabolic pathways	307	13.003	8.69298e-05	NCU06761, NCU04899, NCU08898, NCU08762, NCU08894, NCU02564, NCU06666, NCU05644, NCU02954, NCU06232, NCU03953, NCU02136, NCU09090, NCU00523, NCU03608, NCU00629, NCU04289, NCU07774, NCU04385, NCU10048, NCU07773, NCU03748, NCU04280, NCU09216, NCU10042, NCU00106, NCU05254, NCU09600, NCU01195, NCU08616, NCU00414, NCU02482, NCU07608, NCU06785, NCU00636, NCU02381, NCU03118, NCU03633, NCU04395, NCU02252,…	664	687	1697	1.14208	0.00934489	0.00134036	0.0978394
KEGG_PATHWAY	ncr00020:Citrate cycle (TCA cycle)	19	0.804744	0.00166501	NCU02482, NCU00959, NCU09810, NCU02407, NCU04899, NCU06785, NCU03031, NCU00775, NCU07697, NCU08471, NCU07659, NCU06482, NCU10008, NCU02438, NCU01227, NCU03004, NCU01692, NCU07756, NCU08336	664	26	1697	1.86764	0.164705	0.0222452	1.85887
KEGG_PATHWAY	ncr00290:Valine, leucine and isoleucine biosynthesis	11	0.465904	0.00220812	NCU04292, NCU03608, NCU04754, NCU07982, NCU00792, NCU01666, NCU04385, NCU02010, NCU06232, NCU04579, NCU05683	664	12	1697	2.34275	0.212381	0.026178	2.45838
KEGG_PATHWAY	ncr03008:Ribosome biogenesis in eukaryotes	35	1.48242	0.00751899	NCU01331, NCU04159, NCU00319, NCU00336, NCU02428, NCU02754, NCU03066, NCU03396, NCU03631, NCU07058, NCU09317, NCU05289, NCU08421, NCU02546, NCU08951, NCU09437, NCU03952, NCU06217, NCU08903, NCU02604, NCU08904, NCU08660, NCU09004, NCU03051, NCU05485, NCU06468, NCU03702, NCU03124, NCU03018, NCU10220, NCU06943, NCU04571, NCU08368, NCU09269, NCU04166	664	62	1697	1.44275	0.557414	0.0782783	8.14728
KEGG_PATHWAY	ncr00270:Cysteine and methionine metabolism	22	0.931809	0.00916915	NCU01652, NCU01083, NCU04899, NCU02430, NCU07987, NCU08411, NCU06727, NCU04118, NCU06512, NCU00799, NCU02564, NCU06452, NCU06017, NCU03963, NCU00536, NCU07930, NCU08216, NCU02226, NCU01163, NCU02657, NCU00554, NCU09230	664	35	1697	1.60645	0.630216	0.0864706	9.85232
KEGG_PATHWAY	ncr00970:Aminoacyl-tRNA biosynthesis	22	0.931809	0.0140863	NCU09463, NCU04449, NCU03030, NCU06457, NCU08888, NCU09025, NCU02380, NCU06722, NCU07926, NCU02566, NCU08894, NCU00931, NCU04020, NCU08195, NCU00405, NCU00660, NCU06914, NCU00915, NCU01443, NCU07755, NCU07451, NCU05095	664	36	1697	1.56183	0.783926	0.119863	14.7634
KEGG_PATHWAY	ncr00770:Pantothenate and CoA biosynthesis	12	0.508259	0.0153605	NCU04292, NCU09090, NCU04237, NCU03608, NCU04754, NCU07982, NCU00792, NCU01666, NCU10048, NCU08661, NCU04579, NCU05683	664	16	1697	1.91679	0.812092	0.120675	15.9956
KEGG_PATHWAY	ncr01200:Carbon metabolism	49	2.07539	0.0206071	NCU07914, NCU06970, NCU02482, NCU07608, NCU01786, NCU00087, NCU05169, NCU02407, NCU06836, NCU04899, NCU02712, NCU02252, NCU02564, NCU01528, NCU09885, NCU06452, NCU01429, NCU03004, NCU07281, NCU02274, NCU03777, NCU02136, NCU08336, NCU01652, NCU07690, NCU00959, NCU09810, NCU00629, NCU02727, NCU00775, NCU03031, NCU07697, NCU07807, NCU08411, NCU08471, NCU07659, NCU06448, NCU06482, NCU10008, NCU10042,…	664	97	1697	1.29104	0.894476	0.148393	20.9002
KEGG_PATHWAY	ncr00670:One carbon pool by folate	9	0.381194	0.0492644	NCU09911, NCU07690, NCU02274, NCU02727, NCU00963, NCU02629, NCU10053, NCU03877, NCU05805	664	12	1697	1.91679	0.99573	0.304928	43.3823
KEGG_PATHWAY	ncr00330:Arginine and proline metabolism	12	0.508259	0.0744229	NCU00106, NCU02084, NCU01412, NCU01271, NCU01083, NCU03076, NCU06558, NCU02333, NCU08411, NCU01348, NCU00194, NCU06727	664	19	1697	1.61414	0.999764	0.406685	58.1394
KEGG_PATHWAY	ncr00640:Propanoate metabolism	11	0.465904	0.0782286	NCU08535, NCU09885, NCU09810, NCU01227, NCU02571, NCU06836, NCU02712, NCU03777, NCU00680, NCU08471, NCU06448	664	17	1697	1.6537	0.999849	0.40399	60.0371
KEGG_PATHWAY	ncr00860:Porphyrin and chlorophyll metabolism	10	0.423549	0.0818789	NCU06141, NCU07585, NCU01546, NCU04817, NCU06189, NCU00602, NCU08894, NCU09754, NCU10292, NCU05601	664	15	1697	1.70382	0.999902	0.401037	61.7833
GOTERM_BP_ALL	GO:1901566~organonitrogen compound biosynthetic process	332	14.0618	1.67453e-52	NCU02757, NCU08620, NCU00618, NCU03757, NCU08898, NCU06661, NCU00438, NCU08893, NCU08894, NCU02566, NCU07761, NCU00040, NCU08763, NCU02564, NCU03150, NCU06232, NCU02951, NCU08627, NCU06768, NCU00441, NCU00522, NCU03741, NCU03608, NCU07774, NCU04385, NCU07773, NCU00106, NCU09089, NCU00915, NCU03806, NCU01198, NCU09463, NCU00413, NCU07884, NCU00414, NCU03638, NCU07071, NCU00636, NCU06786, NCU02381,…	1249	537	3887	1.92405	3.81457e-49	3.81457e-49	2.92279e-49
GOTERM_BP_ALL	GO:1901564~organonitrogen compound metabolic process	398	16.8573	1.35569e-45	NCU08620, NCU00618, NCU08898, NCU00438, NCU06661, NCU08893, NCU08894, NCU08763, NCU07761, NCU00040, NCU00713, NCU08627, NCU06768, NCU00522, NCU00441, NCU07774, NCU07773, NCU00106, NCU00915, NCU00413, NCU07884, NCU00414, NCU07608, NCU07071, NCU05780, NCU00636, NCU06786, NCU03118, NCU00634, NCU04779, NCU07494, NCU00114, NCU05390, NCU00211, NCU00502, NCU00649, NCU07793, NCU00644, NCU03102, NCU00701,…	1249	723	3887	1.71316	3.08827e-42	1.54413e-42	2.36629e-42
GOTERM_BP_ALL	GO:0043604~amide biosynthetic process	206	8.72512	2.15733e-44	NCU02757, NCU08620, NCU00618, NCU03757, NCU06661, NCU08893, NCU02566, NCU08894, NCU00040, NCU03150, NCU08627, NCU02951, NCU06768, NCU07774, NCU09089, NCU00915, NCU03806, NCU01198, NCU07884, NCU00413, NCU09463, NCU03638, NCU07071, NCU06786, NCU00634, NCU02380, NCU03635, NCU03738, NCU03737, NCU04779, NCU07494, NCU00114, NCU05390, NCU00211, NCU02677, NCU09477, NCU09475, NCU07793, NCU09378, NCU08329,…	1249	291	3887	2.20306	4.91439e-41	1.63813e-41	3.76549e-41
GOTERM_BP_ALL	GO:0043043~peptide biosynthetic process	197	8.34392	7.9433e-43	NCU02757, NCU08620, NCU00618, NCU03757, NCU06661, NCU08893, NCU02566, NCU08894, NCU00040, NCU03150, NCU08627, NCU02951, NCU06768, NCU09089, NCU00915, NCU03806, NCU01198, NCU07884, NCU00413, NCU09463, NCU03638, NCU07071, NCU06786, NCU00634, NCU02380, NCU03635, NCU03738, NCU03737, NCU04779, NCU07494, NCU00114, NCU05390, NCU00211, NCU09477, NCU09475, NCU07793, NCU09378, NCU08329, NCU03102, NCU05235,…	1249	277	3887	2.21329	1.80948e-39	4.52371e-40	1.38646e-39
GOTERM_BP_ALL	GO:0006412~translation	195	8.25921	1.9407e-42	NCU02757, NCU08620, NCU00618, NCU03757, NCU06661, NCU08893, NCU02566, NCU08894, NCU00040, NCU03150, NCU08627, NCU02951, NCU06768, NCU09089, NCU00915, NCU03806, NCU01198, NCU07884, NCU00413, NCU09463, NCU03638, NCU07071, NCU06786, NCU00634, NCU02380, NCU03635, NCU03738, NCU03737, NCU04779, NCU07494, NCU00114, NCU05390, NCU00211, NCU09477, NCU09475, NCU07793, NCU09378, NCU08329, NCU03102, NCU05235,…	1249	274	3887	2.21481	4.42092e-39	8.84184e-40	3.38739e-39
GOTERM_BP_ALL	GO:0043603~cellular amide metabolic process	221	9.36044	5.89676e-40	NCU02757, NCU08620, NCU00618, NCU03757, NCU06661, NCU08893, NCU02566, NCU08894, NCU04799, NCU00040, NCU03150, NCU00713, NCU08627, NCU02951, NCU06768, NCU07774, NCU09089, NCU00915, NCU03806, NCU01198, NCU00413, NCU07884, NCU09463, NCU03638, NCU07071, NCU05780, NCU06786, NCU00634, NCU02380, NCU03635, NCU03738, NCU03737, NCU04779, NCU07494, NCU00114, NCU05390, NCU00211, NCU02677, NCU09477, NCU09475,…	1249	335	3887	2.05305	1.34328e-36	2.2388e-37	1.02925e-36
GOTERM_BP_ALL	GO:0006518~peptide metabolic process	205	8.68276	4.09357e-37	NCU02757, NCU08620, NCU00618, NCU03757, NCU06661, NCU08893, NCU02566, NCU08894, NCU00040, NCU03150, NCU08627, NCU02951, NCU06768, NCU09089, NCU00915, NCU03806, NCU01198, NCU07884, NCU00413, NCU09463, NCU03638, NCU07071, NCU05780, NCU06786, NCU00634, NCU02380, NCU03635, NCU03738, NCU03737, NCU04779, NCU07494, NCU00114, NCU05390, NCU00211, NCU09477, NCU09475, NCU07793, NCU02888, NCU09378, NCU08329,…	1249	310	3887	2.05799	9.32516e-34	1.33217e-34	7.1451e-34
GOTERM_BP_ALL	GO:0022613~ribonucleoprotein complex biogenesis	155	6.56501	1.43305e-21	NCU02428, NCU08620, NCU00618, NCU09488, NCU04171, NCU07058, NCU03159, NCU03565, NCU08893, NCU07954, NCU00040, NCU09349, NCU03150, NCU08951, NCU00812, NCU00925, NCU03952, NCU06104, NCU08627, NCU09094, NCU07041, NCU06038, NCU09004, NCU00308, NCU04009, NCU03051, NCU00301, NCU07942, NCU01021, NCU02813, NCU08964, NCU02611, NCU04571, NCU02810, NCU01367, NCU06246, NCU03061, NCU00319, NCU07070, NCU05782,…	1249	257	3887	1.87694	3.26449e-18	4.08062e-19	2.50131e-18
GOTERM_BP_ALL	GO:0042254~ribosome biogenesis	129	5.46379	1.01018e-20	NCU02428, NCU08620, NCU00618, NCU09488, NCU04171, NCU07058, NCU03159, NCU03565, NCU08893, NCU09349, NCU03150, NCU08951, NCU00812, NCU00925, NCU03952, NCU08627, NCU06104, NCU09094, NCU06038, NCU07041, NCU09004, NCU00308, NCU04009, NCU03051, NCU00301, NCU07942, NCU08964, NCU02611, NCU04571, NCU01367, NCU06246, NCU03061, NCU00319, NCU07070, NCU05782, NCU00981, NCU07839, NCU05599, NCU03066, NCU00634,…	1249	203	3887	1.97763	2.30118e-17	2.55687e-18	1.76321e-17
GOTERM_BP_ALL	GO:0044249~cellular biosynthetic process	514	21.7704	1.72357e-19	NCU09616, NCU08620, NCU00618, NCU08898, NCU08762, NCU06661, NCU00438, NCU08893, NCU08894, NCU04799, NCU08763, NCU07761, NCU00040, NCU06666, NCU08627, NCU06768, NCU00522, NCU00441, NCU09608, NCU07774, NCU07773, NCU09216, NCU00103, NCU00106, NCU00915, NCU08616, NCU00413, NCU07884, NCU00414, NCU06781, NCU07071, NCU06785, NCU06786, NCU00636, NCU03118, NCU00634, NCU10512, NCU04779, NCU03112, NCU07494,…	1249	1219	3887	1.31223	3.92629e-16	3.92629e-17	3.00839e-16
GOTERM_BP_ALL	GO:1901576~organic substance biosynthetic process	506	21.4316	5.91826e-18	NCU09616, NCU08620, NCU00618, NCU08898, NCU08762, NCU06661, NCU00438, NCU08893, NCU08894, NCU04799, NCU08763, NCU07761, NCU00040, NCU06666, NCU08627, NCU06768, NCU00522, NCU00441, NCU09608, NCU07774, NCU07773, NCU09216, NCU00103, NCU00106, NCU00915, NCU08616, NCU00413, NCU07884, NCU00414, NCU06781, NCU07071, NCU06785, NCU06786, NCU00636, NCU03118, NCU00634, NCU10512, NCU04779, NCU03112, NCU07494,…	1249	1212	3887	1.29927	1.34818e-14	1.22562e-15	1.033e-14
GOTERM_BP_ALL	GO:0009058~biosynthetic process	533	22.5752	9.56169e-18	NCU09616, NCU08620, NCU00618, NCU08898, NCU08762, NCU06661, NCU00438, NCU08893, NCU08894, NCU04799, NCU00040, NCU08763, NCU07761, NCU06666, NCU08627, NCU06768, NCU00522, NCU00441, NCU09608, NCU07774, NCU07773, NCU09216, NCU00103, NCU00106, NCU00915, NCU08616, NCU00413, NCU07884, NCU00414, NCU06781, NCU07071, NCU06785, NCU06786, NCU00636, NCU03118, NCU00634, NCU10512, NCU04779, NCU03112, NCU07494,…	1249	1293	3887	1.28286	2.17815e-14	1.81513e-15	1.66894e-14
GOTERM_BP_ALL	GO:0044281~small molecule metabolic process	286	12.1135	2.46872e-17	NCU06761, NCU07626, NCU04899, NCU02895, NCU08898, NCU08762, NCU00438, NCU08894, NCU09347, NCU02566, NCU08763, NCU02564, NCU06666, NCU00713, NCU06232, NCU02136, NCU00441, NCU00522, NCU03741, NCU08004, NCU03608, NCU07774, NCU04385, NCU05259, NCU10048, NCU07773, NCU04280, NCU10042, NCU00106, NCU05254, NCU00915, NCU03805, NCU01195, NCU09463, NCU00414, NCU02482, NCU07608, NCU06785, NCU00636, NCU03118,…	1249	606	3887	1.46874	5.62375e-14	4.32596e-15	4.30902e-14
GOTERM_BP_ALL	GO:0006082~organic acid metabolic process	181	7.66624	6.32875e-16	NCU06761, NCU07626, NCU06180, NCU04899, NCU08898, NCU02566, NCU08894, NCU02564, NCU01429, NCU06232, NCU06974, NCU00522, NCU08004, NCU04411, NCU03608, NCU00187, NCU06801, NCU00792, NCU07774, NCU07807, NCU05259, NCU10048, NCU04385, NCU07987, NCU05420, NCU08411, NCU04280, NCU06448, NCU04579, NCU10042, NCU00106, NCU01227, NCU01439, NCU07982, NCU00915, NCU03805, NCU01195, NCU04474, NCU02193, NCU06307,…	1249	346	3887	1.628	1.51745e-12	1.08358e-13	1.16573e-12
GOTERM_BP_ALL	GO:0044271~cellular nitrogen compound biosynthetic process	359	15.2054	1.26781e-15	NCU09616, NCU02757, NCU08620, NCU00618, NCU03757, NCU06661, NCU00438, NCU08893, NCU08894, NCU02566, NCU00040, NCU08763, NCU03150, NCU04378, NCU02951, NCU08627, NCU06768, NCU00441, NCU03741, NCU07774, NCU07773, NCU03148, NCU00103, NCU05254, NCU09089, NCU00915, NCU02497, NCU02963, NCU03806, NCU08616, NCU01198, NCU09463, NCU00413, NCU07884, NCU00414, NCU03638, NCU07071, NCU00636, NCU06786, NCU02587,…	1249	816	3887	1.36917	2.782e-12	1.85518e-13	2.13163e-12
GOTERM_BP_ALL	GO:0006364~rRNA processing	88	3.72723	1.02191e-13	NCU03393, NCU01331, NCU02428, NCU00336, NCU08620, NCU08668, NCU03396, NCU07058, NCU03907, NCU03159, NCU08893, NCU11321, NCU09349, NCU08951, NCU00404, NCU07331, NCU00812, NCU00925, NCU03952, NCU08627, NCU06104, NCU08903, NCU02528, NCU08904, NCU08660, NCU09094, NCU03380, NCU07041, NCU05217, NCU00092, NCU09004, NCU03051, NCU04009, NCU00308, NCU00301, NCU03230, NCU08595, NCU03702, NCU07942, NCU03018,…	1249	140	3887	1.95617	2.32676e-10	1.45423e-11	1.7828e-10
GOTERM_BP_ALL	GO:0016072~rRNA metabolic process	88	3.72723	1.02191e-13	NCU03393, NCU01331, NCU02428, NCU00336, NCU08620, NCU08668, NCU03396, NCU07058, NCU03907, NCU03159, NCU08893, NCU11321, NCU09349, NCU08951, NCU00404, NCU07331, NCU00812, NCU00925, NCU03952, NCU08627, NCU06104, NCU08903, NCU02528, NCU08904, NCU08660, NCU09094, NCU03380, NCU07041, NCU05217, NCU00092, NCU09004, NCU03051, NCU04009, NCU00308, NCU00301, NCU03230, NCU08595, NCU03702, NCU07942, NCU03018,…	1249	140	3887	1.95617	2.32676e-10	1.45423e-11	1.7828e-10
GOTERM_BP_ALL	GO:0042274~ribosomal small subunit biogenesis	48	2.03304	4.77575e-13	NCU01331, NCU03393, NCU04159, NCU00336, NCU00258, NCU02428, NCU08620, NCU05599, NCU08668, NCU00618, NCU03907, NCU07058, NCU03133, NCU06090, NCU07331, NCU01503, NCU07182, NCU08502, NCU08500, NCU03952, NCU07830, NCU06104, NCU08627, NCU08904, NCU08728, NCU00971, NCU02748, NCU07041, NCU00092, NCU09475, NCU07826, NCU03051, NCU00301, NCU03230, NCU10352, NCU06743, NCU01595, NCU08121, NCU02159, NCU03018,…	1249	61	3887	2.44886	1.08801e-09	6.40008e-11	8.33655e-10
GOTERM_BP_ALL	GO:0034660~ncRNA metabolic process	131	5.5485	5.76418e-13	NCU02428, NCU04177, NCU08620, NCU07058, NCU03159, NCU08893, NCU02566, NCU08894, NCU09349, NCU08951, NCU00812, NCU00925, NCU03952, NCU08627, NCU06104, NCU09094, NCU07041, NCU01635, NCU09004, NCU00308, NCU04009, NCU03051, NCU00301, NCU07942, NCU02611, NCU04571, NCU00915, NCU01367, NCU06246, NCU04410, NCU06307, NCU09463, NCU04449, NCU00319, NCU07070, NCU05782, NCU07839, NCU00981, NCU05599, NCU06457,…	1249	242	3887	1.68464	1.3131e-09	7.29501e-11	1.00612e-09
GOTERM_BP_ALL	GO:0006807~nitrogen compound metabolic process	631	26.726	1.43367e-12	NCU09616, NCU08620, NCU00618, NCU07058, NCU08898, NCU06661, NCU00438, NCU08893, NCU08894, NCU04799, NCU06664, NCU00040, NCU08763, NCU07761, NCU00713, NCU00812, NCU00925, NCU08627, NCU08626, NCU06768, NCU07041, NCU00522, NCU00441, NCU09608, NCU00308, NCU00301, NCU07774, NCU07773, NCU00103, NCU00106, NCU00037, NCU00915, NCU08616, NCU07884, NCU00413, NCU00414, NCU00319, NCU07608, NCU07070, NCU05782,…	1249	1647	3887	1.19231	3.26581e-09	1.71885e-10	2.50232e-09
GOTERM_BP_ALL	GO:0044085~cellular component biogenesis	236	9.99576	2.93436e-12	NCU08620, NCU00618, NCU09488, NCU07058, NCU03159, NCU08893, NCU08766, NCU00040, NCU09349, NCU03150, NCU04378, NCU00812, NCU03952, NCU00925, NCU06104, NCU08627, NCU09094, NCU07041, NCU04009, NCU00308, NCU00301, NCU03147, NCU10049, NCU05650, NCU04100, NCU08302, NCU06246, NCU00319, NCU06781, NCU07070, NCU05782, NCU00634, NCU03635, NCU04779, NCU03133, NCU03268, NCU09475, NCU09478, NCU08127, NCU06632,…	1249	514	3887	1.4289	6.68438e-09	3.34219e-10	5.12169e-09
GOTERM_BP_ALL	GO:0019752~carboxylic acid metabolic process	152	6.43795	3.45415e-12	NCU06761, NCU07626, NCU06180, NCU04899, NCU08898, NCU02566, NCU08894, NCU02564, NCU01429, NCU06232, NCU06974, NCU00522, NCU08004, NCU03608, NCU00187, NCU00792, NCU07807, NCU05259, NCU10048, NCU04385, NCU07987, NCU05420, NCU08411, NCU06448, NCU10042, NCU00106, NCU01227, NCU01439, NCU07982, NCU00915, NCU01195, NCU02193, NCU06307, NCU04449, NCU09463, NCU04050, NCU06785, NCU06558, NCU03118, NCU06457,…	1249	298	3887	1.58737	7.8685e-09	3.7469e-10	6.02899e-09
GOTERM_BP_ALL	GO:0043436~oxoacid metabolic process	155	6.56501	5.81071e-12	NCU06761, NCU07626, NCU06180, NCU04899, NCU08898, NCU02566, NCU08894, NCU02564, NCU01429, NCU06232, NCU06974, NCU00522, NCU08004, NCU03608, NCU00187, NCU00792, NCU07807, NCU05259, NCU10048, NCU04385, NCU07987, NCU05420, NCU08411, NCU06448, NCU10042, NCU00106, NCU01227, NCU01439, NCU07982, NCU00915, NCU01195, NCU02193, NCU04474, NCU06307, NCU04720, NCU04449, NCU09463, NCU04050, NCU06785, NCU06558,…	1249	307	3887	1.57125	1.32367e-08	6.0167e-10	1.01422e-08
GOTERM_BP_ALL	GO:0044237~cellular metabolic process	836	35.4087	9.38317e-12	NCU00512, NCU08620, NCU04899, NCU07058, NCU08898, NCU06661, NCU08893, NCU08894, NCU06664, NCU07761, NCU06666, NCU00713, NCU00925, NCU08627, NCU08626, NCU07041, NCU00522, NCU00523, NCU00308, NCU00301, NCU06650, NCU07774, NCU07773, NCU00103, NCU00106, NCU06655, NCU00915, NCU08616, NCU00319, NCU07070, NCU05782, NCU07071, NCU05780, NCU03118, NCU07078, NCU07509, NCU03112, NCU07392, NCU00114, NCU08648,…	1249	2302	3887	1.13019	2.13748e-08	9.29341e-10	1.63778e-08
GOTERM_BP_ALL	GO:0042273~ribosomal large subunit biogenesis	43	1.82126	1.46998e-11	NCU01331, NCU04331, NCU07547, NCU00981, NCU09488, NCU04171, NCU00634, NCU02949, NCU03565, NCU08893, NCU01317, NCU11321, NCU04779, NCU01257, NCU03150, NCU02509, NCU08951, NCU06090, NCU00404, NCU04150, NCU02707, NCU00925, NCU02066, NCU04336, NCU09094, NCU09109, NCU06843, NCU01301, NCU09004, NCU02370, NCU08595, NCU06468, NCU10498, NCU07829, NCU08121, NCU07795, NCU09528, NCU05235, NCU02511, NCU08964,…	1249	55	3887	2.43309	3.34861e-08	1.39526e-09	2.56577e-08
GOTERM_BP_ALL	GO:0006520~cellular amino acid metabolic process	94	3.98136	1.75556e-11	NCU01271, NCU04754, NCU08898, NCU01667, NCU03425, NCU08894, NCU02566, NCU02564, NCU01429, NCU02274, NCU00405, NCU00660, NCU06974, NCU06232, NCU00567, NCU07732, NCU00522, NCU03608, NCU02727, NCU00792, NCU04385, NCU08411, NCU07987, NCU05420, NCU00106, NCU04246, NCU00200, NCU01439, NCU07982, NCU00915, NCU05410, NCU01195, NCU00554, NCU06307, NCU05805, NCU05095, NCU04050, NCU04449, NCU09463, NCU10468,…	1249	163	3887	1.7947	3.99917e-08	1.59967e-09	3.06424e-08
GOTERM_BP_ALL	GO:0034470~ncRNA processing	107	4.53198	5.65177e-11	NCU02428, NCU04177, NCU08620, NCU07058, NCU03159, NCU08893, NCU02566, NCU09349, NCU08951, NCU00812, NCU00925, NCU03952, NCU08627, NCU06104, NCU09094, NCU07041, NCU09004, NCU04009, NCU03051, NCU00308, NCU00301, NCU07942, NCU02611, NCU04571, NCU01367, NCU06246, NCU04410, NCU00319, NCU07070, NCU05782, NCU07839, NCU00981, NCU05599, NCU02385, NCU04779, NCU01257, NCU03133, NCU07182, NCU07830, NCU03268,…	1249	196	3887	1.69895	1.28747e-07	4.95182e-09	9.86485e-08
GOTERM_BP_ALL	GO:0010467~gene expression	394	16.6878	4.17169e-10	NCU09616, NCU08620, NCU00618, NCU07058, NCU06661, NCU08893, NCU04799, NCU08894, NCU00040, NCU00812, NCU00925, NCU08627, NCU06768, NCU07041, NCU00308, NCU00301, NCU00103, NCU00037, NCU00915, NCU08616, NCU00413, NCU07884, NCU00319, NCU07070, NCU07071, NCU05782, NCU06786, NCU00634, NCU10512, NCU00417, NCU04779, NCU07494, NCU07392, NCU04770, NCU00114, NCU05390, NCU00211, NCU07793, NCU00505, NCU07795,…	1249	978	3887	1.25375	9.50309e-07	3.51967e-08	7.28144e-07
GOTERM_BP_ALL	GO:0016053~organic acid biosynthetic process	81	3.43075	4.45743e-10	NCU06180, NCU04754, NCU08898, NCU01667, NCU01666, NCU03425, NCU03492, NCU02564, NCU05700, NCU01429, NCU05008, NCU08661, NCU06974, NCU06232, NCU00567, NCU00565, NCU06694, NCU07732, NCU00522, NCU04411, NCU03608, NCU06402, NCU00792, NCU04385, NCU07774, NCU10048, NCU05259, NCU07987, NCU05420, NCU04983, NCU04579, NCU00106, NCU04246, NCU00200, NCU01439, NCU07982, NCU05410, NCU06207, NCU00554, NCU04050,…	1249	140	3887	1.80057	1.0154e-06	3.62644e-08	7.7802e-07
GOTERM_BP_ALL	GO:0044711~single-organism biosynthetic process	207	8.76747	4.50306e-10	NCU08762, NCU08898, NCU00438, NCU07761, NCU08763, NCU02564, NCU06666, NCU05644, NCU06232, NCU00441, NCU00522, NCU03741, NCU03608, NCU05259, NCU10048, NCU04385, NCU07774, NCU07773, NCU00106, NCU05254, NCU00414, NCU06781, NCU06785, NCU00636, NCU02381, NCU03118, NCU08117, NCU03633, NCU03139, NCU04118, NCU02250, NCU02979, NCU03112, NCU05224, NCU09789, NCU05220, NCU06508, NCU02677, NCU00502, NCU00649,…	1249	457	3887	1.40963	1.0258e-06	3.53723e-08	7.85984e-07
GOTERM_BP_ALL	GO:0019538~protein metabolic process	323	13.6806	1.14383e-09	NCU00512, NCU02757, NCU08620, NCU04274, NCU06764, NCU00618, NCU03757, NCU06661, NCU08893, NCU04799, NCU08894, NCU08766, NCU02566, NCU00040, NCU03610, NCU03150, NCU05644, NCU02951, NCU08627, NCU08626, NCU06768, NCU00523, NCU04005, NCU00443, NCU02493, NCU10049, NCU09216, NCU09089, NCU00915, NCU03241, NCU05753, NCU03806, NCU00249, NCU01198, NCU02147, NCU09463, NCU00413, NCU07884, NCU03638, NCU07071,…	1249	781	3887	1.28707	2.60565e-06	8.68552e-08	1.9965e-06
GOTERM_BP_ALL	GO:0046394~carboxylic acid biosynthetic process	73	3.09191	2.13537e-09	NCU06180, NCU04754, NCU08898, NCU01667, NCU03425, NCU03492, NCU01429, NCU05008, NCU06974, NCU06232, NCU08661, NCU00567, NCU00565, NCU06694, NCU07732, NCU00522, NCU03608, NCU06402, NCU00792, NCU04385, NCU05259, NCU10048, NCU07987, NCU05420, NCU04983, NCU00106, NCU00200, NCU04246, NCU01439, NCU07982, NCU05410, NCU06207, NCU00554, NCU04050, NCU08976, NCU10468, NCU06785, NCU03118, NCU08117, NCU04303,…	1249	125	3887	1.81746	4.86437e-06	1.56916e-07	3.72718e-06
GOTERM_BP_ALL	GO:0044267~cellular protein metabolic process	305	12.9183	2.27581e-09	NCU00512, NCU02757, NCU08620, NCU04274, NCU06764, NCU00618, NCU03757, NCU06661, NCU08893, NCU04799, NCU08894, NCU08766, NCU02566, NCU00040, NCU03610, NCU03150, NCU05644, NCU02951, NCU08627, NCU08626, NCU06768, NCU00523, NCU04005, NCU00443, NCU02493, NCU10049, NCU09216, NCU09089, NCU00915, NCU03241, NCU05753, NCU03806, NCU01198, NCU02147, NCU09463, NCU00413, NCU07884, NCU03638, NCU07071, NCU06786,…	1249	734	3887	1.29317	5.18428e-06	1.62009e-07	3.9723e-06
GOTERM_BP_ALL	GO:0042255~ribosome assembly	31	1.313	3.29317e-09	NCU04331, NCU03393, NCU07547, NCU05599, NCU08668, NCU00618, NCU04171, NCU01317, NCU03150, NCU02509, NCU00404, NCU02707, NCU07830, NCU04336, NCU08728, NCU00971, NCU07826, NCU06843, NCU09475, NCU09004, NCU03230, NCU02370, NCU08595, NCU06468, NCU06743, NCU05235, NCU04806, NCU08964, NCU07014, NCU04571, NCU06226	1249	38	3887	2.53881	7.50182e-06	2.27329e-07	5.74805e-06
GOTERM_BP_ALL	GO:0044283~small molecule biosynthetic process	105	4.44727	3.5853e-09	NCU06180, NCU08898, NCU08762, NCU08763, NCU02564, NCU06666, NCU01429, NCU02624, NCU03460, NCU06974, NCU06232, NCU00522, NCU04411, NCU03608, NCU00792, NCU04385, NCU10048, NCU05259, NCU07807, NCU07774, NCU05420, NCU07987, NCU04579, NCU00106, NCU01439, NCU07982, NCU04050, NCU06785, NCU02305, NCU02403, NCU03118, NCU08117, NCU03139, NCU04303, NCU04118, NCU06452, NCU03112, NCU07281, NCU07188, NCU07286,…	1249	202	3887	1.61767	8.16727e-06	2.40215e-07	6.25793e-06
GOTERM_BP_ALL	GO:1901605~alpha-amino acid metabolic process	65	2.75307	6.03395e-09	NCU04754, NCU08898, NCU01667, NCU03425, NCU02564, NCU01429, NCU02274, NCU00567, NCU07732, NCU00522, NCU04411, NCU03608, NCU02727, NCU06801, NCU00792, NCU08411, NCU07987, NCU00106, NCU00200, NCU04246, NCU01439, NCU07982, NCU05410, NCU03805, NCU00554, NCU05805, NCU10468, NCU06417, NCU08877, NCU03118, NCU04019, NCU08117, NCU04303, NCU06512, NCU08111, NCU04118, NCU04292, NCU06452, NCU07930, NCU08216,…	1249	109	3887	1.85583	1.37452e-05	3.92724e-07	1.05319e-05
GOTERM_BP_ALL	GO:0071704~organic substance metabolic process	883	37.3994	7.83039e-09	NCU00512, NCU08620, NCU04899, NCU07058, NCU08898, NCU06661, NCU08893, NCU08894, NCU06664, NCU07761, NCU07760, NCU06666, NCU10436, NCU00713, NCU00710, NCU00925, NCU08627, NCU08626, NCU07041, NCU00522, NCU00523, NCU00308, NCU00301, NCU06650, NCU07774, NCU07773, NCU00103, NCU00106, NCU06655, NCU00915, NCU08616, NCU00319, NCU07070, NCU05782, NCU00317, NCU07071, NCU07072, NCU05780, NCU07074, NCU03118,…	1249	2502	3887	1.09831	1.78375e-05	4.95489e-07	1.36675e-05
GOTERM_BP_ALL	GO:0034641~cellular nitrogen compound metabolic process	548	23.2105	1.79371e-08	NCU09616, NCU08620, NCU00618, NCU07058, NCU06661, NCU00438, NCU08893, NCU08894, NCU04799, NCU06664, NCU00040, NCU08763, NCU00713, NCU00812, NCU00925, NCU08627, NCU08626, NCU06768, NCU07041, NCU00441, NCU09608, NCU00308, NCU00301, NCU07774, NCU07773, NCU00103, NCU00037, NCU00915, NCU08616, NCU00413, NCU07884, NCU00319, NCU00414, NCU07070, NCU07608, NCU05782, NCU07071, NCU05780, NCU06786, NCU00636,…	1249	1459	3887	1.1689	4.086e-05	1.10435e-06	3.13083e-05
GOTERM_BP_ALL	GO:0044710~single-organism metabolic process	378	16.0102	2.0233e-08	NCU06761, NCU03752, NCU07626, NCU03755, NCU04899, NCU02895, NCU08898, NCU08762, NCU10038, NCU00438, NCU08894, NCU02566, NCU09347, NCU07761, NCU08763, NCU02564, NCU06666, NCU10237, NCU05644, NCU00713, NCU06232, NCU02136, NCU00522, NCU00441, NCU03741, NCU08004, NCU03608, NCU09497, NCU06650, NCU07774, NCU04385, NCU10048, NCU05259, NCU07773, NCU04280, NCU09216, NCU10042, NCU04528, NCU00106, NCU03141,…	1249	956	3887	1.23051	4.60898e-05	1.21292e-06	3.53156e-05
GOTERM_BP_ALL	GO:0022618~ribonucleoprotein complex assembly	57	2.41423	2.70266e-08	NCU04331, NCU03393, NCU08668, NCU00618, NCU04171, NCU09512, NCU07954, NCU00040, NCU06279, NCU03150, NCU00404, NCU06149, NCU08046, NCU04336, NCU08728, NCU05889, NCU06843, NCU09004, NCU03230, NCU08595, NCU06743, NCU02208, NCU01021, NCU02813, NCU08964, NCU04571, NCU07014, NCU02810, NCU07547, NCU05599, NCU00457, NCU06459, NCU03635, NCU01317, NCU02509, NCU07844, NCU02707, NCU07831, NCU06217, NCU07830,…	1249	94	3887	1.88712	6.15647e-05	1.57863e-06	4.71734e-05
GOTERM_BP_ALL	GO:0009124~nucleoside monophosphate biosynthetic process	34	1.44007	3.46387e-08	NCU06970, NCU09119, NCU01786, NCU00177, NCU00636, NCU05430, NCU06187, NCU03970, NCU10053, NCU02250, NCU02979, NCU05224, NCU09789, NCU05220, NCU04216, NCU02325, NCU08685, NCU03199, NCU09911, NCU03558, NCU05689, NCU05290, NCU00502, NCU00644, NCU01550, NCU05542, NCU03488, NCU05254, NCU01606, NCU10893, NCU03166, NCU06588, NCU00385, NCU09143	1249	46	3887	2.30024	7.89038e-05	1.97267e-06	6.04599e-05
GOTERM_BP_ALL	GO:0071826~ribonucleoprotein complex subunit organization	59	2.49894	3.55952e-08	NCU03393, NCU04331, NCU01469, NCU08668, NCU00618, NCU04171, NCU09512, NCU07954, NCU00040, NCU06279, NCU03150, NCU00404, NCU06149, NCU08046, NCU04336, NCU08728, NCU05889, NCU06843, NCU09004, NCU03230, NCU08595, NCU06743, NCU02208, NCU01021, NCU02813, NCU08964, NCU04571, NCU07014, NCU02810, NCU07547, NCU05599, NCU06950, NCU00457, NCU06459, NCU03635, NCU01317, NCU02509, NCU07844, NCU02707, NCU07831,…	1249	99	3887	1.85468	8.10826e-05	1.9777e-06	6.21294e-05
GOTERM_BP_ALL	GO:0006413~translational initiation	23	0.974163	4.33938e-08	NCU03061, NCU05889, NCU01468, NCU01469, NCU07929, NCU02661, NCU08277, NCU00457, NCU02949, NCU09378, NCU07954, NCU00040, NCU02208, NCU06279, NCU01021, NCU02813, NCU07380, NCU02810, NCU07831, NCU08046, NCU01369, NCU03876, NCU09707	1249	26	3887	2.753	9.88463e-05	2.3536e-06	7.57415e-05
GOTERM_BP_ALL	GO:0007005~mitochondrion organization	76	3.21898	4.86157e-08	NCU00431, NCU00371, NCU01179, NCU03394, NCU02757, NCU01469, NCU04174, NCU04138, NCU02566, NCU08766, NCU05287, NCU03229, NCU01894, NCU03296, NCU02623, NCU00660, NCU02063, NCU03798, NCU08810, NCU03199, NCU06768, NCU07576, NCU01479, NCU01360, NCU04082, NCU01859, NCU03231, NCU03147, NCU10049, NCU06748, NCU01023, NCU01024, NCU05515, NCU04662, NCU00103, NCU02155, NCU04100, NCU08302, NCU03338, NCU01983,…	1249	139	3887	1.70157	0.00011074	2.5755e-06	8.48559e-05
GOTERM_BP_ALL	GO:0009123~nucleoside monophosphate metabolic process	53	2.24481	7.38074e-08	NCU07914, NCU06970, NCU09119, NCU00177, NCU01808, NCU05430, NCU06187, NCU01804, NCU01765, NCU01528, NCU02325, NCU03199, NCU01169, NCU05290, NCU06695, NCU00484, NCU07807, NCU05989, NCU06996, NCU10042, NCU03488, NCU05254, NCU10893, NCU06588, NCU00385, NCU09143, NCU01786, NCU00636, NCU03970, NCU10053, NCU02250, NCU05457, NCU02979, NCU05224, NCU07281, NCU09789, NCU04216, NCU05220, NCU02549, NCU08685,…	1249	87	3887	1.89587	0.000168119	3.8212e-06	0.000128827
GOTERM_BP_ALL	GO:0055086~nucleobase-containing small molecule metabolic process	93	3.93901	1.33258e-07	NCU07914, NCU06970, NCU09119, NCU00177, NCU00087, NCU02895, NCU05430, NCU01808, NCU00438, NCU06187, NCU01804, NCU01765, NCU01528, NCU09295, NCU00713, NCU06532, NCU09659, NCU02325, NCU02629, NCU02136, NCU03199, NCU00441, NCU07732, NCU03741, NCU01169, NCU05290, NCU03478, NCU06695, NCU06801, NCU00484, NCU01816, NCU07807, NCU07773, NCU05989, NCU06996, NCU10042, NCU01227, NCU03488, NCU07015, NCU05254,…	1249	183	3887	1.58155	0.000303515	6.74579e-06	0.000232594
GOTERM_BP_ALL	GO:0030490~maturation of SSU-rRNA	32	1.35536	1.78629e-07	NCU01331, NCU03393, NCU04159, NCU02428, NCU00336, NCU08620, NCU05599, NCU08668, NCU07058, NCU03907, NCU07331, NCU01503, NCU07182, NCU07830, NCU08500, NCU03952, NCU08627, NCU06104, NCU08904, NCU07041, NCU02748, NCU00092, NCU03051, NCU00301, NCU03230, NCU10352, NCU01595, NCU08121, NCU03018, NCU09870, NCU03824, NCU03827	1249	44	3887	2.26334	0.000406834	8.84598e-06	0.000311787
GOTERM_BP_ALL	GO:0009156~ribonucleoside monophosphate biosynthetic process	32	1.35536	1.78629e-07	NCU06970, NCU09119, NCU01786, NCU00177, NCU00636, NCU05430, NCU06187, NCU03970, NCU02250, NCU02979, NCU05224, NCU09789, NCU05220, NCU04216, NCU02325, NCU08685, NCU03199, NCU09911, NCU03558, NCU05689, NCU05290, NCU00502, NCU00644, NCU01550, NCU05542, NCU03488, NCU05254, NCU01606, NCU03166, NCU06588, NCU00385, NCU09143	1249	44	3887	2.26334	0.000406834	8.84598e-06	0.000311787
GOTERM_BP_ALL	GO:1901293~nucleoside phosphate biosynthetic process	48	2.03304	2.25171e-07	NCU06970, NCU09119, NCU01786, NCU00177, NCU00636, NCU05430, NCU04019, NCU06187, NCU03970, NCU10053, NCU02250, NCU02979, NCU09295, NCU05224, NCU09789, NCU04216, NCU05220, NCU02325, NCU08685, NCU02629, NCU03199, NCU09911, NCU03558, NCU05689, NCU03741, NCU09810, NCU05290, NCU00649, NCU00502, NCU06801, NCU00644, NCU01550, NCU07773, NCU00463, NCU05542, NCU01227, NCU03488, NCU05254, NCU01606, NCU06924,…	1249	78	3887	1.91513	0.000512809	1.09136e-05	0.000393023
GOTERM_BP_ALL	GO:0009161~ribonucleoside monophosphate metabolic process	51	2.1601	2.68127e-07	NCU07914, NCU06970, NCU09119, NCU00177, NCU01808, NCU05430, NCU06187, NCU01804, NCU01765, NCU01528, NCU02325, NCU03199, NCU01169, NCU05290, NCU06695, NCU00484, NCU07807, NCU05989, NCU06996, NCU10042, NCU03488, NCU05254, NCU06588, NCU00385, NCU09143, NCU01786, NCU00636, NCU03970, NCU02250, NCU05457, NCU02979, NCU05224, NCU07281, NCU09789, NCU04216, NCU05220, NCU02549, NCU08685, NCU09911, NCU03558,…	1249	85	3887	1.86725	0.000610608	1.27248e-05	0.000468
GOTERM_BP_ALL	GO:0008652~cellular amino acid biosynthetic process	51	2.1601	2.68127e-07	NCU04754, NCU08898, NCU01667, NCU03425, NCU01429, NCU06974, NCU06232, NCU00567, NCU00522, NCU07732, NCU03608, NCU00792, NCU04385, NCU07987, NCU05420, NCU00200, NCU04246, NCU00106, NCU01439, NCU07982, NCU05410, NCU00554, NCU04050, NCU10468, NCU03118, NCU08117, NCU04303, NCU03139, NCU04118, NCU04292, NCU06452, NCU08216, NCU02010, NCU08162, NCU09230, NCU02677, NCU01652, NCU09567, NCU03076, NCU02430,…	1249	85	3887	1.86725	0.000610608	1.27248e-05	0.000468
GOTERM_BP_ALL	GO:0006446~regulation of translational initiation	18	0.762389	3.18243e-07	NCU04344, NCU05889, NCU01468, NCU02661, NCU09378, NCU07954, NCU00040, NCU02208, NCU06279, NCU01021, NCU02813, NCU07380, NCU08952, NCU07831, NCU08046, NCU03876, NCU09707, NCU01198	1249	19	3887	2.9483	0.000724696	1.4795e-05	0.000555475
GOTERM_BP_ALL	GO:0044238~primary metabolic process	813	34.4346	4.60767e-07	NCU00512, NCU08620, NCU04899, NCU07058, NCU08898, NCU06661, NCU08893, NCU08894, NCU06664, NCU07761, NCU07760, NCU06666, NCU10436, NCU00713, NCU00710, NCU00925, NCU08627, NCU08626, NCU07041, NCU00522, NCU00523, NCU00308, NCU00301, NCU06650, NCU07773, NCU00103, NCU00106, NCU06655, NCU00915, NCU08616, NCU00319, NCU07070, NCU05782, NCU00317, NCU07071, NCU07072, NCU07074, NCU03118, NCU07078, NCU07509,…	1249	2310	3887	1.09529	0.00104908	2.09923e-05	0.00080424
GOTERM_BP_ALL	GO:0006753~nucleoside phosphate metabolic process	76	3.21898	4.79822e-07	NCU07914, NCU06970, NCU09119, NCU00177, NCU00087, NCU02895, NCU05430, NCU01808, NCU06187, NCU01804, NCU01765, NCU01528, NCU09295, NCU00713, NCU09659, NCU02325, NCU02629, NCU03199, NCU02136, NCU03741, NCU01169, NCU05290, NCU06695, NCU06801, NCU00484, NCU07807, NCU07773, NCU05989, NCU06996, NCU10042, NCU01227, NCU03488, NCU05254, NCU10893, NCU05807, NCU06588, NCU00385, NCU09143, NCU07608, NCU01786,…	1249	145	3887	1.63116	0.00109244	2.14318e-05	0.0008375
GOTERM_BP_ALL	GO:0009165~nucleotide biosynthetic process	46	1.94833	8.28728e-07	NCU06970, NCU09119, NCU01786, NCU00177, NCU00636, NCU05430, NCU04019, NCU06187, NCU03970, NCU10053, NCU02250, NCU02979, NCU09295, NCU05224, NCU09789, NCU04216, NCU05220, NCU02325, NCU08685, NCU02629, NCU03199, NCU09911, NCU03558, NCU05689, NCU03741, NCU05290, NCU00649, NCU00502, NCU06801, NCU00644, NCU01550, NCU07773, NCU00463, NCU05542, NCU03488, NCU05254, NCU01606, NCU06924, NCU08736, NCU10893,…	1249	76	3887	1.88363	0.00188606	3.6304e-05	0.00144649
GOTERM_BP_ALL	GO:0001731~formation of translation preinitiation complex	15	0.635324	1.24055e-06	NCU05889, NCU07929, NCU00457, NCU07954, NCU00040, NCU02208, NCU06279, NCU01021, NCU02813, NCU07380, NCU02810, NCU07831, NCU08046, NCU03876, NCU09707	1249	15	3887	3.11209	0.00282197	5.33186e-05	0.00216528
GOTERM_BP_ALL	GO:0009117~nucleotide metabolic process	74	3.13427	1.32131e-06	NCU07914, NCU06970, NCU09119, NCU00177, NCU00087, NCU02895, NCU05430, NCU01808, NCU06187, NCU01804, NCU01765, NCU01528, NCU09295, NCU00713, NCU09659, NCU02325, NCU02629, NCU03199, NCU02136, NCU03741, NCU01169, NCU05290, NCU06695, NCU06801, NCU00484, NCU07807, NCU07773, NCU05989, NCU06996, NCU10042, NCU03488, NCU05254, NCU10893, NCU05807, NCU06588, NCU00385, NCU09143, NCU07608, NCU01786, NCU00636,…	1249	143	3887	1.61045	0.00300541	5.5738e-05	0.00230624
GOTERM_BP_ALL	GO:0019637~organophosphate metabolic process	109	4.61669	2.60332e-06	NCU03695, NCU06970, NCU11367, NCU00177, NCU01371, NCU09692, NCU05430, NCU02895, NCU06187, NCU09347, NCU07761, NCU01765, NCU06666, NCU09295, NCU05644, NCU00713, NCU02629, NCU02136, NCU07576, NCU03741, NCU01169, NCU00629, NCU06801, NCU06650, NCU07807, NCU07774, NCU07773, NCU10042, NCU03141, NCU01227, NCU05254, NCU06588, NCU00385, NCU09143, NCU02302, NCU07608, NCU00636, NCU02381, NCU09679, NCU02250,…	1249	234	3887	1.44965	0.00591282	0.000107819	0.00454385
GOTERM_BP_ALL	GO:0006417~regulation of translation	32	1.35536	3.41633e-06	NCU01468, NCU07071, NCU04174, NCU00395, NCU02661, NCU04172, NCU09380, NCU04799, NCU07954, NCU00040, NCU01949, NCU06279, NCU08952, NCU06149, NCU08046, NCU07831, NCU03876, NCU09707, NCU04344, NCU05889, NCU08299, NCU08296, NCU09378, NCU05274, NCU02208, NCU02155, NCU01021, NCU02813, NCU05927, NCU07380, NCU03367, NCU01198	1249	48	3887	2.07473	0.00775222	0.000138962	0.00596285
GOTERM_BP_ALL	GO:0008152~metabolic process	950	40.2372	4.07688e-06	NCU00512, NCU08620, NCU04899, NCU07058, NCU08898, NCU06661, NCU08893, NCU08894, NCU06664, NCU07761, NCU07760, NCU06666, NCU10436, NCU00713, NCU00710, NCU00925, NCU08627, NCU08626, NCU07041, NCU00522, NCU00523, NCU00308, NCU00301, NCU06650, NCU07774, NCU07773, NCU00103, NCU00106, NCU06655, NCU00915, NCU08616, NCU00319, NCU07070, NCU05782, NCU00317, NCU07071, NCU07072, NCU05780, NCU07074, NCU03118,…	1249	2773	3887	1.06617	0.00924416	0.000162919	0.00711573
GOTERM_BP_ALL	GO:0032543~mitochondrial translation	24	1.01652	4.2452e-06	NCU01070, NCU02757, NCU03394, NCU01469, NCU06066, NCU04174, NCU00395, NCU01007, NCU04138, NCU06721, NCU09025, NCU02566, NCU03737, NCU08329, NCU05287, NCU01894, NCU02155, NCU07494, NCU03926, NCU08195, NCU00660, NCU06914, NCU00211, NCU06768	1249	32	3887	2.33407	0.00962398	0.00016672	0.00740951
GOTERM_BP_ALL	GO:0051186~cofactor metabolic process	69	2.92249	7.81599e-06	NCU07914, NCU06141, NCU00087, NCU01084, NCU06836, NCU01337, NCU02712, NCU00963, NCU06189, NCU01528, NCU09862, NCU09295, NCU03004, NCU00713, NCU02274, NCU05008, NCU04817, NCU08661, NCU02136, NCU00565, NCU01779, NCU03741, NCU06801, NCU07774, NCU07807, NCU10048, NCU04315, NCU06482, NCU02157, NCU06549, NCU06996, NCU09770, NCU10042, NCU01227, NCU05426, NCU09930, NCU05807, NCU02657, NCU05805, NCU07585,…	1249	136	3887	1.57893	0.0176473	0.000301732	0.0136415
GOTERM_BP_ALL	GO:1901607~alpha-amino acid biosynthetic process	42	1.77891	1.00529e-05	NCU10468, NCU04754, NCU03118, NCU01667, NCU08898, NCU08117, NCU04303, NCU03425, NCU04118, NCU02564, NCU04292, NCU06452, NCU01429, NCU08216, NCU00567, NCU09230, NCU08162, NCU02677, NCU07732, NCU00522, NCU01652, NCU04411, NCU03608, NCU03076, NCU09567, NCU00792, NCU02430, NCU00468, NCU05342, NCU07987, NCU00106, NCU04246, NCU00200, NCU03963, NCU01439, NCU01412, NCU02639, NCU00536, NCU07982, NCU02226,…	1249	72	3887	1.81539	0.0226404	0.000381605	0.0175454
GOTERM_BP_ALL	GO:0000027~ribosomal large subunit assembly	16	0.677679	1.05822e-05	NCU04331, NCU07547, NCU06843, NCU04171, NCU02370, NCU06468, NCU08595, NCU01317, NCU05235, NCU03150, NCU02509, NCU08964, NCU00404, NCU02707, NCU06226, NCU04336	1249	18	3887	2.7663	0.0238182	0.000395109	0.0184691
GOTERM_BP_ALL	GO:0034248~regulation of cellular amide metabolic process	32	1.35536	1.18499e-05	NCU01468, NCU07071, NCU04174, NCU00395, NCU02661, NCU04172, NCU09380, NCU04799, NCU07954, NCU00040, NCU01949, NCU06279, NCU08952, NCU06149, NCU08046, NCU07831, NCU03876, NCU09707, NCU04344, NCU05889, NCU08299, NCU08296, NCU09378, NCU05274, NCU02208, NCU02155, NCU01021, NCU02813, NCU05927, NCU07380, NCU03367, NCU01198	1249	50	3887	1.99174	0.0266331	0.000435295	0.0206813
GOTERM_BP_ALL	GO:0009167~purine ribonucleoside monophosphate metabolic process	44	1.86362	1.86364e-05	NCU07914, NCU09119, NCU00177, NCU00636, NCU01808, NCU05430, NCU06187, NCU01804, NCU02250, NCU01765, NCU05457, NCU01528, NCU02979, NCU07281, NCU09789, NCU04216, NCU05220, NCU02549, NCU02325, NCU08685, NCU03199, NCU09911, NCU03558, NCU05689, NCU01169, NCU06695, NCU00502, NCU00484, NCU00644, NCU07807, NCU11258, NCU01550, NCU05989, NCU07659, NCU06996, NCU05542, NCU10042, NCU08940, NCU01606, NCU07756,…	1249	78	3887	1.75554	0.0415656	0.000673648	0.0325238
GOTERM_BP_ALL	GO:0009126~purine nucleoside monophosphate metabolic process	44	1.86362	1.86364e-05	NCU07914, NCU09119, NCU00177, NCU00636, NCU01808, NCU05430, NCU06187, NCU01804, NCU02250, NCU01765, NCU05457, NCU01528, NCU02979, NCU07281, NCU09789, NCU04216, NCU05220, NCU02549, NCU02325, NCU08685, NCU03199, NCU09911, NCU03558, NCU05689, NCU01169, NCU06695, NCU00502, NCU00484, NCU00644, NCU07807, NCU11258, NCU01550, NCU05989, NCU07659, NCU06996, NCU05542, NCU10042, NCU08940, NCU01606, NCU07756,…	1249	78	3887	1.75554	0.0415656	0.000673648	0.0325238
GOTERM_BP_ALL	GO:0000028~ribosomal small subunit assembly	14	0.592969	1.92287e-05	NCU00971, NCU03393, NCU09475, NCU07826, NCU05599, NCU08668, NCU00618, NCU03230, NCU06743, NCU04806, NCU04571, NCU07014, NCU07830, NCU08728	1249	15	3887	2.90462	0.0428579	0.000684194	0.0335573
GOTERM_BP_ALL	GO:0071840~cellular component organization or biogenesis	360	15.2478	2.015e-05	NCU00431, NCU02757, NCU08620, NCU00618, NCU09488, NCU07058, NCU03159, NCU08893, NCU02566, NCU08766, NCU00040, NCU10034, NCU09349, NCU04373, NCU10436, NCU03150, NCU04378, NCU00812, NCU03952, NCU00925, NCU08627, NCU06104, NCU06768, NCU09094, NCU07041, NCU01199, NCU04005, NCU00443, NCU04009, NCU00308, NCU03147, NCU00301, NCU10049, NCU05650, NCU00103, NCU04100, NCU08302, NCU01190, NCU03241, NCU06246,…	1249	955	3887	1.17314	0.0448645	0.000705937	0.0351648
GOTERM_BP_ALL	GO:0009260~ribonucleotide biosynthetic process	31	1.313	2.3421e-05	NCU09119, NCU00177, NCU00636, NCU05430, NCU06187, NCU03970, NCU02250, NCU02979, NCU05224, NCU09295, NCU09789, NCU05220, NCU04216, NCU02325, NCU08685, NCU03199, NCU09911, NCU03558, NCU05689, NCU05290, NCU00502, NCU00644, NCU01550, NCU05542, NCU03488, NCU01606, NCU00261, NCU03166, NCU06588, NCU00385, NCU09143	1249	49	3887	1.96887	0.0519552	0.000808061	0.0408721
GOTERM_BP_ALL	GO:0046390~ribose phosphate biosynthetic process	31	1.313	2.3421e-05	NCU09119, NCU00177, NCU00636, NCU05430, NCU06187, NCU03970, NCU02250, NCU02979, NCU05224, NCU09295, NCU09789, NCU05220, NCU04216, NCU02325, NCU08685, NCU03199, NCU09911, NCU03558, NCU05689, NCU05290, NCU00502, NCU00644, NCU01550, NCU05542, NCU03488, NCU01606, NCU00261, NCU03166, NCU06588, NCU00385, NCU09143	1249	49	3887	1.96887	0.0519552	0.000808061	0.0408721
GOTERM_BP_ALL	GO:0065003~macromolecular complex assembly	113	4.78611	2.3423e-05	NCU08566, NCU03691, NCU00618, NCU04171, NCU06187, NCU07954, NCU00040, NCU03150, NCU04378, NCU02623, NCU07438, NCU04817, NCU08810, NCU01634, NCU01635, NCU01360, NCU03050, NCU09004, NCU04082, NCU01859, NCU03147, NCU05650, NCU04100, NCU01021, NCU02813, NCU08964, NCU01438, NCU08302, NCU04571, NCU02810, NCU07171, NCU05599, NCU11345, NCU00788, NCU06459, NCU03635, NCU08930, NCU02509, NCU07831, NCU02707,…	1249	254	3887	1.38451	0.0519597	0.000796074	0.0408757
GOTERM_BP_ALL	GO:0034622~cellular macromolecular complex assembly	108	4.57433	2.51136e-05	NCU08566, NCU03691, NCU00618, NCU04171, NCU07954, NCU00040, NCU03150, NCU04378, NCU02623, NCU07438, NCU04817, NCU08810, NCU01634, NCU01635, NCU01360, NCU09004, NCU03050, NCU04082, NCU01859, NCU03147, NCU05650, NCU04100, NCU01021, NCU02813, NCU08964, NCU01438, NCU08302, NCU04571, NCU02810, NCU07171, NCU05599, NCU11345, NCU00788, NCU06459, NCU03635, NCU08930, NCU02509, NCU07831, NCU02707, NCU07830,…	1249	241	3887	1.39463	0.0556038	0.000840963	0.0438254
GOTERM_BP_ALL	GO:1901657~glycosyl compound metabolic process	60	2.5413	3.142e-05	NCU07914, NCU06970, NCU09119, NCU05430, NCU01808, NCU00438, NCU06187, NCU01804, NCU01765, NCU01528, NCU09295, NCU05700, NCU02325, NCU03199, NCU00441, NCU01169, NCU05290, NCU03478, NCU06695, NCU00484, NCU07807, NCU05989, NCU06996, NCU10042, NCU03488, NCU05254, NCU07015, NCU02090, NCU06588, NCU00385, NCU09143, NCU02055, NCU00414, NCU01786, NCU00636, NCU08111, NCU02250, NCU05457, NCU05224, NCU07281,…	1249	118	3887	1.58242	0.0690745	0.0010368	0.0548278
GOTERM_BP_ALL	GO:0009116~nucleoside metabolic process	59	2.49894	3.66632e-05	NCU07914, NCU06970, NCU09119, NCU05430, NCU01808, NCU00438, NCU06187, NCU01804, NCU01765, NCU01528, NCU09295, NCU02325, NCU03199, NCU00441, NCU01169, NCU05290, NCU03478, NCU06695, NCU00484, NCU07807, NCU05989, NCU06996, NCU10042, NCU03488, NCU05254, NCU07015, NCU02090, NCU06588, NCU00385, NCU09143, NCU02055, NCU00414, NCU01786, NCU00636, NCU08111, NCU02250, NCU05457, NCU05224, NCU07281, NCU07930,…	1249	116	3887	1.58287	0.0801275	0.00119243	0.0639742
GOTERM_BP_ALL	GO:0009168~purine ribonucleoside monophosphate biosynthetic process	25	1.05887	4.02698e-05	NCU09119, NCU00177, NCU00636, NCU05430, NCU06187, NCU02250, NCU02979, NCU05220, NCU04216, NCU09789, NCU02325, NCU08685, NCU03199, NCU03558, NCU09911, NCU05689, NCU00502, NCU00644, NCU01550, NCU05542, NCU01606, NCU03166, NCU06588, NCU00385, NCU09143	1249	37	3887	2.10276	0.0876545	0.00129123	0.0702655
GOTERM_BP_ALL	GO:0009127~purine nucleoside monophosphate biosynthetic process	25	1.05887	4.02698e-05	NCU09119, NCU00177, NCU00636, NCU05430, NCU06187, NCU02250, NCU02979, NCU05220, NCU04216, NCU09789, NCU02325, NCU08685, NCU03199, NCU03558, NCU09911, NCU05689, NCU00502, NCU00644, NCU01550, NCU05542, NCU01606, NCU03166, NCU06588, NCU00385, NCU09143	1249	37	3887	2.10276	0.0876545	0.00129123	0.0702655
GOTERM_BP_ALL	GO:0000462~maturation of SSU-rRNA from tricistronic rRNA transcript (SSU-rRNA, 5.8S rRNA, LSU-rRNA)	24	1.01652	4.29741e-05	NCU04159, NCU07041, NCU02748, NCU03393, NCU02428, NCU00336, NCU00092, NCU08620, NCU08668, NCU03051, NCU03907, NCU00301, NCU03230, NCU01595, NCU08121, NCU03018, NCU03824, NCU07331, NCU03827, NCU01503, NCU07182, NCU07830, NCU08500, NCU08627	1249	35	3887	2.134	0.0932577	0.00135876	0.0749823
GOTERM_BP_ALL	GO:0009259~ribonucleotide metabolic process	50	2.11775	5.31463e-05	NCU07914, NCU09119, NCU00177, NCU00636, NCU05430, NCU01808, NCU03970, NCU06187, NCU01804, NCU02250, NCU01765, NCU05457, NCU01528, NCU02979, NCU09295, NCU05224, NCU07281, NCU09789, NCU05220, NCU04216, NCU02549, NCU02325, NCU08685, NCU03199, NCU03558, NCU09911, NCU05689, NCU01169, NCU05290, NCU06695, NCU00502, NCU00484, NCU11258, NCU00644, NCU07807, NCU01550, NCU05989, NCU07659, NCU06996, NCU05542,…	1249	95	3887	1.63794	0.114028	0.00165712	0.0927233
GOTERM_BP_ALL	GO:0090407~organophosphate biosynthetic process	69	2.92249	6.35025e-05	NCU09192, NCU03695, NCU06970, NCU11367, NCU09119, NCU00177, NCU01371, NCU05430, NCU06187, NCU07761, NCU00135, NCU06666, NCU09295, NCU05644, NCU02325, NCU02629, NCU03199, NCU01993, NCU03741, NCU05290, NCU06801, NCU07774, NCU07773, NCU01227, NCU03488, NCU05254, NCU10893, NCU06588, NCU00385, NCU09143, NCU02302, NCU01786, NCU01783, NCU00636, NCU02381, NCU04019, NCU09679, NCU03970, NCU10053, NCU02250,…	1249	143	3887	1.50164	0.134686	0.001953	0.110782
GOTERM_BP_ALL	GO:0019693~ribose phosphate metabolic process	53	2.24481	6.66218e-05	NCU07914, NCU09119, NCU00087, NCU00177, NCU01808, NCU05430, NCU06187, NCU01804, NCU01765, NCU01528, NCU09295, NCU02325, NCU03199, NCU02136, NCU01169, NCU05290, NCU06695, NCU00484, NCU07807, NCU05989, NCU06996, NCU10042, NCU03488, NCU06588, NCU00385, NCU09143, NCU07608, NCU00636, NCU03970, NCU02250, NCU05457, NCU02979, NCU05224, NCU07281, NCU09789, NCU04216, NCU05220, NCU02549, NCU08685, NCU09911,…	1249	103	3887	1.60137	0.140814	0.00202155	0.116221
GOTERM_BP_ALL	GO:0072521~purine-containing compound metabolic process	57	2.41423	6.86658e-05	NCU07914, NCU09119, NCU00177, NCU01808, NCU02895, NCU05430, NCU00438, NCU06187, NCU01804, NCU01765, NCU01528, NCU09295, NCU02325, NCU02629, NCU03199, NCU01169, NCU06695, NCU00484, NCU01816, NCU07807, NCU05989, NCU06996, NCU10042, NCU02090, NCU06588, NCU00385, NCU09143, NCU02055, NCU00414, NCU00636, NCU08111, NCU02250, NCU05457, NCU02979, NCU07281, NCU07930, NCU09789, NCU04216, NCU05220, NCU02549,…	1249	113	3887	1.56982	0.144805	0.00205612	0.119785
GOTERM_BP_ALL	GO:0009119~ribonucleoside metabolic process	52	2.20246	7.77176e-05	NCU07914, NCU09119, NCU01808, NCU05430, NCU06187, NCU00438, NCU01804, NCU01765, NCU01528, NCU09295, NCU02325, NCU03199, NCU00441, NCU01169, NCU05290, NCU06695, NCU00484, NCU07807, NCU05989, NCU06996, NCU10042, NCU03488, NCU07015, NCU06588, NCU00385, NCU09143, NCU00414, NCU00636, NCU08111, NCU02250, NCU05457, NCU05224, NCU07281, NCU07930, NCU09789, NCU05220, NCU02549, NCU08359, NCU03558, NCU05689,…	1249	101	3887	1.60226	0.16226	0.00229668	0.135565
GOTERM_BP_ALL	GO:0000470~maturation of LSU-rRNA	17	0.720034	0.000106148	NCU01331, NCU00981, NCU09004, NCU08595, NCU10498, NCU08893, NCU07829, NCU11321, NCU07795, NCU04779, NCU02511, NCU08951, NCU03669, NCU00404, NCU04150, NCU00925, NCU09094	1249	22	3887	2.4048	0.214802	0.00309544	0.185114
GOTERM_BP_ALL	GO:0002181~cytoplasmic translation	18	0.762389	0.000109045	NCU00413, NCU09109, NCU04172, NCU00979, NCU00457, NCU06661, NCU03565, NCU02744, NCU01776, NCU07954, NCU07829, NCU00040, NCU08960, NCU04040, NCU02813, NCU03302, NCU08344, NCU02707	1249	24	3887	2.33407	0.219966	0.00313959	0.190161
GOTERM_BP_ALL	GO:0006732~coenzyme metabolic process	53	2.24481	0.000127207	NCU07914, NCU00087, NCU06836, NCU01337, NCU02712, NCU00963, NCU01528, NCU09862, NCU09295, NCU03004, NCU02274, NCU00713, NCU05008, NCU08661, NCU02136, NCU00565, NCU03741, NCU06801, NCU07807, NCU10048, NCU07774, NCU06482, NCU02157, NCU06549, NCU06996, NCU09770, NCU10042, NCU01227, NCU09930, NCU05807, NCU02657, NCU05805, NCU07608, NCU06785, NCU02305, NCU02403, NCU04019, NCU03970, NCU08111, NCU07281,…	1249	105	3887	1.57086	0.251584	0.00361591	0.221801
GOTERM_BP_ALL	GO:0042455~ribonucleoside biosynthetic process	29	1.22829	0.000147497	NCU00414, NCU09119, NCU00636, NCU05430, NCU06187, NCU00438, NCU02250, NCU05224, NCU09295, NCU09789, NCU05220, NCU02325, NCU03199, NCU03558, NCU05689, NCU00441, NCU05290, NCU00502, NCU00644, NCU01550, NCU05542, NCU03963, NCU03488, NCU07015, NCU01606, NCU00261, NCU06588, NCU00385, NCU09143	1249	48	3887	1.88022	0.285394	0.00413985	0.257136
GOTERM_BP_ALL	GO:0010608~posttranscriptional regulation of gene expression	32	1.35536	0.000158807	NCU01468, NCU07071, NCU04174, NCU00395, NCU02661, NCU04172, NCU09380, NCU04799, NCU07954, NCU00040, NCU01949, NCU06279, NCU08952, NCU06149, NCU08046, NCU07831, NCU03876, NCU09707, NCU04344, NCU05889, NCU08299, NCU08296, NCU09378, NCU05274, NCU02208, NCU02155, NCU01021, NCU02813, NCU05927, NCU07380, NCU03367, NCU01198	1249	55	3887	1.81067	0.303573	0.00440238	0.276827
GOTERM_BP_ALL	GO:0072522~purine-containing compound biosynthetic process	31	1.313	0.000182463	NCU00414, NCU09119, NCU00177, NCU00636, NCU05430, NCU06187, NCU00438, NCU02250, NCU02979, NCU09295, NCU09789, NCU05220, NCU04216, NCU02325, NCU08685, NCU02629, NCU03199, NCU09911, NCU03558, NCU05689, NCU00502, NCU00644, NCU01550, NCU05542, NCU03963, NCU01606, NCU03166, NCU02090, NCU06588, NCU00385, NCU09143	1249	53	3887	1.82028	0.340114	0.00499577	0.318001
GOTERM_BP_ALL	GO:0008610~lipid biosynthetic process	54	2.28717	0.000200847	NCU09192, NCU11367, NCU03695, NCU06180, NCU01333, NCU03718, NCU01371, NCU08762, NCU03492, NCU07761, NCU00135, NCU06666, NCU05644, NCU02624, NCU03006, NCU05008, NCU03460, NCU01993, NCU00565, NCU06694, NCU06402, NCU05259, NCU04983, NCU06207, NCU02302, NCU08976, NCU00357, NCU06785, NCU01783, NCU02305, NCU02381, NCU03633, NCU01116, NCU09679, NCU03112, NCU07286, NCU08927, NCU06508, NCU09741, NCU04462,…	1249	109	3887	1.54177	0.367184	0.00543253	0.349989
GOTERM_BP_ALL	GO:0006790~sulfur compound metabolic process	41	1.73655	0.000210546	NCU01157, NCU01084, NCU06836, NCU05780, NCU06785, NCU02712, NCU08117, NCU06512, NCU08111, NCU03204, NCU03004, NCU07930, NCU08707, NCU05706, NCU09230, NCU01779, NCU00522, NCU01652, NCU09810, NCU09567, NCU02888, NCU02430, NCU07987, NCU05342, NCU04315, NCU00796, NCU06482, NCU00602, NCU08434, NCU09770, NCU01227, NCU09896, NCU05426, NCU04596, NCU05731, NCU02226, NCU03826, NCU02657, NCU05778, NCU09754,…	1249	77	3887	1.65709	0.381015	0.00562733	0.36686
GOTERM_BP_ALL	GO:0006163~purine nucleotide metabolic process	47	1.99068	0.000233298	NCU07914, NCU09119, NCU00177, NCU00636, NCU01808, NCU02895, NCU05430, NCU06187, NCU01804, NCU02250, NCU01765, NCU05457, NCU01528, NCU02979, NCU09295, NCU07281, NCU09789, NCU04216, NCU05220, NCU02549, NCU02325, NCU08685, NCU02629, NCU03199, NCU09911, NCU03558, NCU05689, NCU01169, NCU06695, NCU00502, NCU00484, NCU00644, NCU07807, NCU11258, NCU01550, NCU05989, NCU07659, NCU06996, NCU05542, NCU10042,…	1249	92	3887	1.58987	0.412286	0.00616134	0.406428
GOTERM_BP_ALL	GO:0051188~cofactor biosynthetic process	47	1.99068	0.000233298	NCU06141, NCU07585, NCU01084, NCU06836, NCU01337, NCU06785, NCU02305, NCU02403, NCU02712, NCU04019, NCU00963, NCU03970, NCU06189, NCU03204, NCU01546, NCU09862, NCU09295, NCU03004, NCU08707, NCU05008, NCU04817, NCU03877, NCU08661, NCU06550, NCU00565, NCU10292, NCU01779, NCU03741, NCU00649, NCU06801, NCU10048, NCU07774, NCU04315, NCU00463, NCU00602, NCU02157, NCU06482, NCU06549, NCU05426, NCU06924,…	1249	92	3887	1.58987	0.412286	0.00616134	0.406428
GOTERM_BP_ALL	GO:0070925~organelle assembly	42	1.77891	0.000257724	NCU03393, NCU04331, NCU07547, NCU05599, NCU08668, NCU00618, NCU04171, NCU09512, NCU01317, NCU08766, NCU03150, NCU02509, NCU00404, NCU06149, NCU02707, NCU07830, NCU01279, NCU04336, NCU08728, NCU00971, NCU09475, NCU06843, NCU07826, NCU09478, NCU09004, NCU01971, NCU10049, NCU03230, NCU02370, NCU06174, NCU08595, NCU06468, NCU00145, NCU00427, NCU06743, NCU04662, NCU05235, NCU04806, NCU08964, NCU07014,…	1249	80	3887	1.63385	0.444103	0.00672638	0.448891
GOTERM_BP_ALL	GO:0009141~nucleoside triphosphate metabolic process	41	1.73655	0.000300568	NCU07914, NCU09119, NCU00636, NCU01808, NCU05430, NCU02895, NCU02250, NCU01765, NCU05457, NCU01528, NCU05224, NCU07281, NCU05220, NCU02549, NCU01441, NCU03199, NCU03558, NCU05689, NCU09810, NCU01169, NCU06695, NCU00502, NCU00484, NCU00644, NCU07807, NCU11258, NCU01550, NCU07773, NCU05989, NCU07659, NCU06996, NCU10042, NCU01227, NCU08940, NCU01606, NCU07756, NCU10893, NCU00261, NCU06588, NCU00385,…	1249	78	3887	1.63584	0.495807	0.00775157	0.523329
GOTERM_BP_ALL	GO:0006164~purine nucleotide biosynthetic process	27	1.14358	0.000314158	NCU09119, NCU00177, NCU00636, NCU05430, NCU06187, NCU02250, NCU02979, NCU09295, NCU05220, NCU04216, NCU09789, NCU02325, NCU08685, NCU02629, NCU03199, NCU03558, NCU09911, NCU05689, NCU00502, NCU00644, NCU01550, NCU05542, NCU01606, NCU03166, NCU06588, NCU00385, NCU09143	1249	45	3887	1.86725	0.511182	0.00801005	0.546931
GOTERM_BP_ALL	GO:1901659~glycosyl compound biosynthetic process	30	1.27065	0.000330219	NCU00414, NCU09119, NCU00636, NCU05430, NCU06187, NCU00438, NCU02250, NCU05224, NCU05700, NCU09295, NCU09789, NCU05220, NCU02325, NCU03199, NCU03558, NCU05689, NCU00441, NCU05290, NCU00502, NCU00644, NCU01550, NCU05542, NCU03963, NCU03488, NCU07015, NCU01606, NCU00261, NCU06588, NCU00385, NCU09143	1249	52	3887	1.79544	0.528749	0.00832475	0.574816
GOTERM_BP_ALL	GO:0006396~RNA processing	139	5.88734	0.000471628	NCU02428, NCU04177, NCU08620, NCU07058, NCU03159, NCU08893, NCU02566, NCU04799, NCU09349, NCU09826, NCU08951, NCU00812, NCU00925, NCU03952, NCU08627, NCU06104, NCU02950, NCU09094, NCU07041, NCU09004, NCU00308, NCU04009, NCU03051, NCU00301, NCU07942, NCU00037, NCU02611, NCU04571, NCU01367, NCU06246, NCU03808, NCU04410, NCU00319, NCU07070, NCU05782, NCU00981, NCU07839, NCU05599, NCU06950, NCU06459,…	1249	342	3887	1.26486	0.658573	0.0117396	0.820014
GOTERM_BP_ALL	GO:0006633~fatty acid biosynthetic process	16	0.677679	0.000541989	NCU06694, NCU08535, NCU06180, NCU08976, NCU06402, NCU06785, NCU05259, NCU03492, NCU04983, NCU07307, NCU07308, NCU06465, NCU05008, NCU04462, NCU06207, NCU00565	1249	22	3887	2.26334	0.709161	0.0133341	0.941806
GOTERM_BP_ALL	GO:0009152~purine ribonucleotide biosynthetic process	26	1.10123	0.000580207	NCU09119, NCU00177, NCU00636, NCU05430, NCU06187, NCU02250, NCU02979, NCU09295, NCU05220, NCU04216, NCU09789, NCU02325, NCU08685, NCU03199, NCU03558, NCU09911, NCU05689, NCU00502, NCU00644, NCU01550, NCU05542, NCU01606, NCU03166, NCU06588, NCU00385, NCU09143	1249	44	3887	1.83896	0.733424	0.0141155	1.0079
GOTERM_BP_ALL	GO:0009163~nucleoside biosynthetic process	29	1.22829	0.000589247	NCU00414, NCU09119, NCU00636, NCU05430, NCU06187, NCU00438, NCU02250, NCU05224, NCU09295, NCU09789, NCU05220, NCU02325, NCU03199, NCU03558, NCU05689, NCU00441, NCU05290, NCU00502, NCU00644, NCU01550, NCU05542, NCU03963, NCU03488, NCU07015, NCU01606, NCU00261, NCU06588, NCU00385, NCU09143	1249	51	3887	1.76962	0.73886	0.0141825	1.02353
GOTERM_BP_ALL	GO:0009150~purine ribonucleotide metabolic process	45	1.90597	0.00059407	NCU07914, NCU09119, NCU00177, NCU00636, NCU01808, NCU05430, NCU06187, NCU01804, NCU02250, NCU01765, NCU05457, NCU01528, NCU02979, NCU09295, NCU07281, NCU09789, NCU04216, NCU05220, NCU02549, NCU02325, NCU08685, NCU03199, NCU09911, NCU03558, NCU05689, NCU01169, NCU06695, NCU00502, NCU00484, NCU00644, NCU07807, NCU11258, NCU01550, NCU05989, NCU07659, NCU06996, NCU05542, NCU10042, NCU08940, NCU01606,…	1249	90	3887	1.55604	0.741715	0.0141484	1.03186
GOTERM_BP_ALL	GO:0034645~cellular macromolecule biosynthetic process	304	12.8759	0.000642117	NCU09616, NCU02757, NCU08620, NCU00618, NCU03757, NCU06661, NCU08893, NCU04799, NCU08894, NCU02566, NCU00040, NCU03150, NCU04378, NCU05644, NCU02951, NCU08627, NCU06768, NCU09094, NCU09608, NCU10049, NCU03148, NCU09216, NCU00103, NCU09089, NCU00915, NCU02497, NCU02963, NCU03806, NCU08616, NCU01198, NCU09463, NCU00413, NCU07884, NCU03638, NCU06781, NCU07071, NCU06786, NCU02587, NCU00634, NCU02380,…	1249	822	3887	1.15094	0.768509	0.0151262	1.11488
GOTERM_BP_ALL	GO:0042278~purine nucleoside metabolic process	46	1.94833	0.00068595	NCU07914, NCU00414, NCU09119, NCU00636, NCU01808, NCU05430, NCU00438, NCU06187, NCU01804, NCU08111, NCU02250, NCU01765, NCU05457, NCU01528, NCU09295, NCU07281, NCU07930, NCU09789, NCU05220, NCU02549, NCU02325, NCU03199, NCU03558, NCU05689, NCU01169, NCU06695, NCU00502, NCU00484, NCU00644, NCU07807, NCU11258, NCU01550, NCU05989, NCU07659, NCU06996, NCU05542, NCU10042, NCU08940, NCU03963, NCU01606,…	1249	93	3887	1.53931	0.790521	0.0159856	1.19056
GOTERM_BP_ALL	GO:0046128~purine ribonucleoside metabolic process	45	1.90597	0.000799835	NCU07914, NCU00414, NCU09119, NCU00636, NCU01808, NCU05430, NCU00438, NCU06187, NCU08111, NCU01804, NCU02250, NCU01765, NCU05457, NCU01528, NCU09295, NCU07281, NCU07930, NCU09789, NCU05220, NCU02549, NCU02325, NCU03199, NCU03558, NCU05689, NCU01169, NCU06695, NCU00502, NCU00484, NCU00644, NCU07807, NCU11258, NCU01550, NCU05989, NCU07659, NCU06996, NCU05542, NCU10042, NCU08940, NCU03963, NCU01606,…	1249	91	3887	1.53895	0.83842	0.0184276	1.38692
GOTERM_BP_ALL	GO:0009142~nucleoside triphosphate biosynthetic process	19	0.804744	0.00083357	NCU03558, NCU05689, NCU09119, NCU09810, NCU00636, NCU00502, NCU05430, NCU00644, NCU07773, NCU02250, NCU05224, NCU01227, NCU01606, NCU05220, NCU00261, NCU03199, NCU06588, NCU00385, NCU09143	1249	29	3887	2.03896	0.850381	0.0190056	1.44502
GOTERM_BP_ALL	GO:0022607~cellular component assembly	129	5.46379	0.000857991	NCU08566, NCU03691, NCU00618, NCU04171, NCU06187, NCU08766, NCU07954, NCU00040, NCU03150, NCU02623, NCU04378, NCU07438, NCU04817, NCU08810, NCU01779, NCU01634, NCU01635, NCU01360, NCU03050, NCU09004, NCU04082, NCU01859, NCU03147, NCU10049, NCU06174, NCU05650, NCU04315, NCU04100, NCU01021, NCU02813, NCU05426, NCU08964, NCU01438, NCU04571, NCU08302, NCU02810, NCU07171, NCU05599, NCU11345, NCU00788,…	1249	318	3887	1.26245	0.858484	0.0193635	1.48705
GOTERM_BP_ALL	GO:0009059~macromolecule biosynthetic process	304	12.8759	0.000871237	NCU09616, NCU02757, NCU08620, NCU00618, NCU03757, NCU06661, NCU08893, NCU04799, NCU08894, NCU02566, NCU00040, NCU03150, NCU04378, NCU05644, NCU02951, NCU08627, NCU06768, NCU09094, NCU09608, NCU10049, NCU03148, NCU09216, NCU00103, NCU09089, NCU00915, NCU02497, NCU02963, NCU03806, NCU08616, NCU01198, NCU09463, NCU00413, NCU07884, NCU03638, NCU06781, NCU07071, NCU06786, NCU02587, NCU00634, NCU02380,…	1249	825	3887	1.14676	0.862694	0.0194669	1.50984
GOTERM_BP_ALL	GO:0009987~cellular process	1070	45.3198	0.000937308	NCU00512, NCU08620, NCU04899, NCU07058, NCU08898, NCU06661, NCU08893, NCU08894, NCU06664, NCU07761, NCU06666, NCU10436, NCU00713, NCU00711, NCU00925, NCU08627, NCU08626, NCU07041, NCU00522, NCU00523, NCU00306, NCU00308, NCU00301, NCU06650, NCU07774, NCU07773, NCU00300, NCU00103, NCU00106, NCU06655, NCU00726, NCU00915, NCU08616, NCU00319, NCU05783, NCU07070, NCU05782, NCU07071, NCU05781, NCU05780,…	1249	3223	3887	1.03318	0.881896	0.0207252	1.62346
GOTERM_BP_ALL	GO:0009066~aspartate family amino acid metabolic process	25	1.05887	0.00105482	NCU00522, NCU01652, NCU07690, NCU04754, NCU09567, NCU03118, NCU00792, NCU08898, NCU04019, NCU02430, NCU08117, NCU03425, NCU07987, NCU05342, NCU04303, NCU08411, NCU04118, NCU04292, NCU04246, NCU03963, NCU00536, NCU07930, NCU02226, NCU00554, NCU09230	1249	43	3887	1.80935	0.909657	0.0230709	1.82524
GOTERM_BP_ALL	GO:0043038~amino acid activation	23	0.974163	0.0014052	NCU09463, NCU04449, NCU03030, NCU06457, NCU08888, NCU09025, NCU02380, NCU06722, NCU07926, NCU02566, NCU08894, NCU00931, NCU04020, NCU08195, NCU00405, NCU00660, NCU06914, NCU00915, NCU01443, NCU07755, NCU07451, NCU06307, NCU05095	1249	39	3887	1.83533	0.959372	0.0303313	2.42454
GOTERM_BP_ALL	GO:0043039~tRNA aminoacylation	23	0.974163	0.0014052	NCU09463, NCU04449, NCU03030, NCU06457, NCU08888, NCU09025, NCU02380, NCU06722, NCU07926, NCU02566, NCU08894, NCU00931, NCU04020, NCU08195, NCU00405, NCU00660, NCU06914, NCU00915, NCU01443, NCU07755, NCU07451, NCU06307, NCU05095	1249	39	3887	1.83533	0.959372	0.0303313	2.42454
GOTERM_BP_ALL	GO:0046034~ATP metabolic process	33	1.39771	0.00146185	NCU07914, NCU09119, NCU00636, NCU05430, NCU01808, NCU02250, NCU01765, NCU05457, NCU01528, NCU07281, NCU05220, NCU02549, NCU03199, NCU03558, NCU05689, NCU01169, NCU00502, NCU06695, NCU00484, NCU00644, NCU07807, NCU11258, NCU01550, NCU05989, NCU07659, NCU06996, NCU10042, NCU08940, NCU01606, NCU07756, NCU06588, NCU00385, NCU09143	1249	63	3887	1.63014	0.964297	0.0312399	2.52111
GOTERM_BP_ALL	GO:0032268~regulation of cellular protein metabolic process	46	1.94833	0.00158291	NCU01468, NCU07071, NCU04174, NCU00395, NCU02661, NCU04172, NCU02587, NCU09380, NCU04799, NCU07954, NCU08766, NCU00040, NCU01949, NCU06279, NCU08952, NCU06149, NCU08046, NCU07831, NCU01067, NCU05950, NCU01738, NCU03876, NCU09707, NCU05697, NCU04344, NCU05889, NCU08299, NCU05485, NCU02676, NCU08296, NCU08731, NCU09378, NCU05274, NCU02208, NCU08960, NCU01670, NCU02155, NCU01021, NCU02813, NCU04941,…	1249	96	3887	1.49121	0.972914	0.0334716	2.72719
GOTERM_BP_ALL	GO:1990542~mitochondrial transmembrane transport	17	0.720034	0.00185394	NCU00371, NCU02943, NCU01179, NCU00431, NCU05689, NCU00198, NCU01479, NCU07824, NCU06632, NCU00930, NCU05515, NCU03229, NCU05623, NCU01516, NCU03798, NCU00737, NCU08810	1249	26	3887	2.03483	0.985407	0.0387363	3.18706
GOTERM_BP_ALL	GO:0009067~aspartate family amino acid biosynthetic process	21	0.889454	0.00186385	NCU00522, NCU01652, NCU04754, NCU09567, NCU03118, NCU00792, NCU08898, NCU02430, NCU08117, NCU03425, NCU07987, NCU05342, NCU04303, NCU04118, NCU04292, NCU04246, NCU03963, NCU00536, NCU02226, NCU00554, NCU09230	1249	35	3887	1.86725	0.985733	0.0385861	3.20384
GOTERM_BP_ALL	GO:0045333~cellular respiration	29	1.22829	0.00191574	NCU02482, NCU04899, NCU01808, NCU01765, NCU05457, NCU02549, NCU08336, NCU05689, NCU01169, NCU00959, NCU09810, NCU06695, NCU00775, NCU03031, NCU00484, NCU07697, NCU11258, NCU04280, NCU05299, NCU05989, NCU08471, NCU10008, NCU02438, NCU01227, NCU08940, NCU01692, NCU05983, NCU07756, NCU04549	1249	54	3887	1.67131	0.987327	0.0392833	3.29164
GOTERM_BP_ALL	GO:0042451~purine nucleoside biosynthetic process	23	0.974163	0.00218918	NCU03558, NCU05689, NCU00414, NCU09119, NCU00636, NCU00502, NCU05430, NCU00644, NCU06187, NCU01550, NCU00438, NCU02250, NCU05542, NCU09295, NCU03963, NCU01606, NCU09789, NCU05220, NCU02325, NCU03199, NCU06588, NCU00385, NCU09143	1249	40	3887	1.78945	0.993211	0.0443711	3.75304
GOTERM_BP_ALL	GO:0046129~purine ribonucleoside biosynthetic process	23	0.974163	0.00218918	NCU03558, NCU05689, NCU00414, NCU09119, NCU00636, NCU00502, NCU05430, NCU00644, NCU06187, NCU01550, NCU00438, NCU02250, NCU05542, NCU09295, NCU03963, NCU01606, NCU09789, NCU05220, NCU02325, NCU03199, NCU06588, NCU00385, NCU09143	1249	40	3887	1.78945	0.993211	0.0443711	3.75304
GOTERM_BP_ALL	GO:0006099~tricarboxylic acid cycle	15	0.635324	0.002285	NCU02482, NCU00959, NCU09810, NCU04899, NCU03031, NCU00775, NCU07697, NCU04280, NCU08471, NCU10008, NCU02438, NCU01227, NCU01692, NCU07756, NCU08336	1249	22	3887	2.12188	0.994545	0.0458626	3.91424
GOTERM_BP_ALL	GO:0072330~monocarboxylic acid biosynthetic process	19	0.804744	0.00245695	NCU08535, NCU06694, NCU06180, NCU08976, NCU06402, NCU06785, NCU10048, NCU05259, NCU03492, NCU04983, NCU07307, NCU07308, NCU06465, NCU05008, NCU04462, NCU06207, NCU08661, NCU03979, NCU00565	1249	31	3887	1.90741	0.996316	0.048803	4.20287
GOTERM_BP_ALL	GO:0009069~serine family amino acid metabolic process	19	0.804744	0.00245695	NCU00522, NCU01652, NCU02727, NCU08877, NCU02430, NCU08117, NCU07987, NCU02564, NCU06452, NCU01439, NCU00536, NCU01429, NCU02274, NCU07930, NCU08216, NCU02226, NCU02475, NCU09230, NCU05805	1249	31	3887	1.90741	0.996316	0.048803	4.20287
GOTERM_BP_ALL	GO:0000460~maturation of 5.8S rRNA	14	0.592969	0.00249854	NCU03393, NCU00981, NCU08668, NCU03669, NCU09004, NCU00404, NCU04009, NCU04150, NCU03159, NCU00925, NCU08627, NCU08121, NCU06204, NCU07795	1249	20	3887	2.17846	0.99665	0.0491813	4.27256
GOTERM_BP_ALL	GO:0009081~branched-chain amino acid metabolic process	12	0.508259	0.0028404	NCU04292, NCU03608, NCU04754, NCU07982, NCU00792, NCU03777, NCU01666, NCU04385, NCU06232, NCU00554, NCU04579, NCU05683	1249	16	3887	2.33407	0.998466	0.0552539	4.84359
GOTERM_BP_ALL	GO:0030150~protein import into mitochondrial matrix	11	0.465904	0.00290812	NCU00371, NCU03229, NCU02943, NCU00431, NCU01179, NCU05623, NCU01516, NCU00737, NCU06632, NCU08810, NCU05515	1249	14	3887	2.44521	0.998686	0.0560574	4.95631
GOTERM_BP_ALL	GO:0009108~coenzyme biosynthetic process	32	1.35536	0.00327872	NCU06836, NCU06785, NCU01337, NCU02305, NCU02403, NCU02712, NCU04019, NCU00963, NCU03970, NCU09862, NCU09295, NCU03004, NCU05008, NCU08661, NCU03877, NCU06550, NCU00565, NCU03741, NCU00649, NCU06801, NCU07774, NCU10048, NCU00463, NCU06482, NCU02157, NCU06549, NCU06924, NCU08736, NCU09930, NCU04648, NCU02657, NCU00360	1249	63	3887	1.58074	0.999436	0.0624573	5.57102
GOTERM_BP_ALL	GO:0006091~generation of precursor metabolites and energy	37	1.56713	0.00362951	NCU07914, NCU02482, NCU04899, NCU01808, NCU01765, NCU05457, NCU05221, NCU01528, NCU07281, NCU02549, NCU08336, NCU05689, NCU01169, NCU00959, NCU09810, NCU06695, NCU00775, NCU03031, NCU00484, NCU07697, NCU07807, NCU11258, NCU08471, NCU05299, NCU05989, NCU04280, NCU07659, NCU10008, NCU06996, NCU10042, NCU02438, NCU01227, NCU08940, NCU01692, NCU05983, NCU07756, NCU04549	1249	76	3887	1.5151	0.999747	0.0683476	6.14943
GOTERM_BP_ALL	GO:0006399~tRNA metabolic process	47	1.99068	0.00368799	NCU09463, NCU04449, NCU01486, NCU00319, NCU04177, NCU03527, NCU06457, NCU03159, NCU02380, NCU02385, NCU08894, NCU02566, NCU00405, NCU06914, NCU00660, NCU01443, NCU04153, NCU07451, NCU08660, NCU05301, NCU04149, NCU04009, NCU03030, NCU09025, NCU08888, NCU06722, NCU10352, NCU03702, NCU07926, NCU09959, NCU00931, NCU00605, NCU02105, NCU04040, NCU04020, NCU02284, NCU07015, NCU08195, NCU00915, NCU08368,…	1249	102	3887	1.434	0.999779	0.0688441	6.24552
GOTERM_BP_ALL	GO:0006793~phosphorus metabolic process	130	5.50614	0.00391383	NCU06970, NCU03695, NCU11367, NCU00177, NCU01371, NCU01940, NCU09692, NCU05430, NCU02895, NCU06187, NCU09347, NCU08766, NCU07761, NCU01765, NCU06666, NCU09295, NCU04812, NCU05644, NCU00713, NCU02629, NCU05041, NCU05950, NCU02136, NCU07576, NCU03741, NCU04005, NCU01169, NCU00629, NCU06801, NCU06650, NCU07774, NCU07807, NCU07773, NCU10042, NCU08960, NCU01227, NCU03141, NCU05254, NCU06588, NCU00385,…	1249	332	3887	1.21859	0.999868	0.0723204	6.61577
GOTERM_BP_ALL	GO:0009064~glutamine family amino acid metabolic process	19	0.804744	0.00395307	NCU02677, NCU07732, NCU10468, NCU03076, NCU01667, NCU04303, NCU02936, NCU00200, NCU00106, NCU00461, NCU01412, NCU02639, NCU02333, NCU05410, NCU00261, NCU08685, NCU00194, NCU08162, NCU00567	1249	32	3887	1.8478	0.999879	0.0724338	6.67997
GOTERM_BP_ALL	GO:0006839~mitochondrial transport	21	0.889454	0.00450555	NCU00371, NCU02943, NCU00431, NCU01179, NCU05689, NCU00198, NCU01479, NCU07824, NCU06632, NCU00930, NCU05515, NCU03229, NCU08794, NCU02507, NCU05623, NCU03155, NCU01516, NCU02063, NCU00737, NCU03798, NCU08810	1249	37	3887	1.76632	0.999966	0.0815016	7.57933
GOTERM_BP_ALL	GO:0006418~tRNA aminoacylation for protein translation	21	0.889454	0.00450555	NCU09463, NCU04449, NCU03030, NCU06457, NCU08888, NCU02380, NCU06722, NCU07926, NCU02566, NCU08894, NCU00931, NCU04020, NCU08195, NCU00405, NCU06914, NCU00915, NCU01443, NCU07755, NCU07451, NCU06307, NCU05095	1249	37	3887	1.76632	0.999966	0.0815016	7.57933
GOTERM_BP_ALL	GO:0051246~regulation of protein metabolic process	47	1.99068	0.0046385	NCU01468, NCU07071, NCU04174, NCU00395, NCU02661, NCU04172, NCU02587, NCU09380, NCU04799, NCU07954, NCU08766, NCU00040, NCU01949, NCU06279, NCU08952, NCU06149, NCU08046, NCU07831, NCU01067, NCU05950, NCU01738, NCU03876, NCU09707, NCU05697, NCU04344, NCU05889, NCU08299, NCU05485, NCU02676, NCU08296, NCU08731, NCU09378, NCU05274, NCU02208, NCU08960, NCU01670, NCU02155, NCU01021, NCU02813, NCU04941,…	1249	103	3887	1.42008	0.999975	0.0831507	7.79454
GOTERM_BP_ALL	GO:0015986~ATP synthesis coupled proton transport	14	0.592969	0.00464798	NCU03558, NCU05689, NCU09119, NCU01606, NCU00502, NCU00636, NCU05220, NCU05430, NCU00644, NCU02250, NCU06588, NCU03199, NCU00385, NCU09143	1249	21	3887	2.07473	0.999975	0.0826651	7.80986
GOTERM_BP_ALL	GO:0015985~energy coupled proton transport, down electrochemical gradient	14	0.592969	0.00464798	NCU03558, NCU05689, NCU09119, NCU01606, NCU00502, NCU00636, NCU05220, NCU05430, NCU00644, NCU02250, NCU06588, NCU03199, NCU00385, NCU09143	1249	21	3887	2.07473	0.999975	0.0826651	7.80986
GOTERM_BP_ALL	GO:0009199~ribonucleoside triphosphate metabolic process	35	1.48242	0.00493348	NCU07914, NCU09119, NCU00636, NCU01808, NCU05430, NCU02250, NCU01765, NCU05457, NCU01528, NCU05224, NCU07281, NCU05220, NCU02549, NCU03199, NCU03558, NCU05689, NCU01169, NCU00502, NCU06695, NCU00484, NCU00644, NCU07807, NCU11258, NCU01550, NCU05989, NCU07659, NCU06996, NCU10042, NCU08940, NCU01606, NCU07756, NCU00261, NCU06588, NCU00385, NCU09143	1249	72	3887	1.51282	0.999987	0.0868517	8.27032
GOTERM_BP_ALL	GO:0017004~cytochrome complex assembly	13	0.550614	0.00518847	NCU02530, NCU08940, NCU02623, NCU05076, NCU08302, NCU03147, NCU03231, NCU03177, NCU04817, NCU06748, NCU08810, NCU04549, NCU02504	1249	19	3887	2.12932	0.999993	0.0904459	8.67974
GOTERM_BP_ALL	GO:0043648~dicarboxylic acid metabolic process	22	0.931809	0.00571481	NCU09810, NCU04754, NCU03076, NCU04899, NCU00792, NCU04019, NCU05548, NCU05420, NCU08411, NCU00463, NCU04118, NCU02734, NCU10008, NCU04292, NCU04246, NCU08137, NCU00461, NCU01227, NCU06924, NCU09817, NCU00194, NCU00554	1249	40	3887	1.71165	0.999998	0.098429	9.51942
GOTERM_BP_ALL	GO:0006796~phosphate-containing compound metabolic process	126	5.33672	0.00595245	NCU06970, NCU03695, NCU11367, NCU00177, NCU01940, NCU01371, NCU09692, NCU05430, NCU02895, NCU06187, NCU09347, NCU08766, NCU07761, NCU01765, NCU06666, NCU09295, NCU04812, NCU05644, NCU00713, NCU02629, NCU05041, NCU05950, NCU02136, NCU07576, NCU03741, NCU04005, NCU01169, NCU00629, NCU06801, NCU06650, NCU07774, NCU07807, NCU07773, NCU10042, NCU08960, NCU01227, NCU03141, NCU05254, NCU06588, NCU00385,…	1249	324	3887	1.21026	0.999999	0.101554	9.89613
GOTERM_BP_ALL	GO:0009201~ribonucleoside triphosphate biosynthetic process	16	0.677679	0.00609705	NCU03558, NCU05689, NCU09119, NCU00636, NCU00502, NCU05430, NCU00644, NCU02250, NCU05224, NCU01606, NCU05220, NCU00261, NCU03199, NCU06588, NCU00385, NCU09143	1249	26	3887	1.91513	0.999999	0.103127	10.1246
GOTERM_BP_ALL	GO:0009060~aerobic respiration	19	0.804744	0.00612643	NCU02482, NCU00959, NCU09810, NCU04899, NCU03031, NCU00775, NCU07697, NCU04280, NCU08471, NCU10008, NCU02438, NCU01227, NCU08940, NCU01692, NCU05983, NCU02549, NCU07756, NCU04549, NCU08336	1249	33	3887	1.79181	0.999999	0.102838	10.171
GOTERM_BP_ALL	GO:0019344~cysteine biosynthetic process	10	0.423549	0.00661328	NCU00522, NCU01652, NCU06452, NCU00536, NCU08216, NCU02430, NCU08117, NCU07987, NCU09230, NCU02564	1249	13	3887	2.39392	1	0.109765	10.936
GOTERM_BP_ALL	GO:0006525~arginine metabolic process	10	0.423549	0.00661328	NCU02677, NCU07732, NCU10468, NCU02639, NCU01667, NCU02333, NCU05410, NCU00194, NCU08162, NCU00567	1249	13	3887	2.39392	1	0.109765	10.936
GOTERM_BP_ALL	GO:0006534~cysteine metabolic process	10	0.423549	0.00661328	NCU00522, NCU01652, NCU06452, NCU00536, NCU08216, NCU02430, NCU08117, NCU07987, NCU09230, NCU02564	1249	13	3887	2.39392	1	0.109765	10.936
GOTERM_BP_ALL	GO:0009082~branched-chain amino acid biosynthetic process	9	0.381194	0.00677041	NCU03608, NCU04754, NCU07982, NCU01666, NCU04385, NCU06232, NCU00554, NCU04579, NCU05683	1249	11	3887	2.54626	1	0.111422	11.1815
GOTERM_BP_ALL	GO:0046040~IMP metabolic process	9	0.381194	0.00677041	NCU05542, NCU09911, NCU02979, NCU00177, NCU09789, NCU04216, NCU08685, NCU03166, NCU06187	1249	11	3887	2.54626	1	0.111422	11.1815
GOTERM_BP_ALL	GO:0032787~monocarboxylic acid metabolic process	50	2.11775	0.00713114	NCU07914, NCU07626, NCU06180, NCU08976, NCU06836, NCU06785, NCU00357, NCU04393, NCU03492, NCU10512, NCU00680, NCU04231, NCU01528, NCU09885, NCU06603, NCU03004, NCU07281, NCU02291, NCU07473, NCU08330, NCU03777, NCU04462, NCU05008, NCU08661, NCU03979, NCU08924, NCU00565, NCU08535, NCU06694, NCU08004, NCU06402, NCU00187, NCU10048, NCU07807, NCU05259, NCU00463, NCU07659, NCU06448, NCU06482, NCU04983,…	1249	113	3887	1.37703	1	0.116185	11.7429
GOTERM_BP_ALL	GO:0009144~purine nucleoside triphosphate metabolic process	34	1.44007	0.00750908	NCU07914, NCU09119, NCU00636, NCU01808, NCU05430, NCU02895, NCU02250, NCU01765, NCU05457, NCU01528, NCU07281, NCU05220, NCU02549, NCU03199, NCU03558, NCU05689, NCU01169, NCU00502, NCU06695, NCU00484, NCU00644, NCU07807, NCU11258, NCU01550, NCU05989, NCU07659, NCU06996, NCU10042, NCU08940, NCU01606, NCU07756, NCU06588, NCU00385, NCU09143	1249	71	3887	1.4903	1	0.121113	12.3275
GOTERM_BP_ALL	GO:0006754~ATP biosynthetic process	14	0.592969	0.00806116	NCU03558, NCU05689, NCU09119, NCU01606, NCU00502, NCU00636, NCU05220, NCU05430, NCU00644, NCU02250, NCU06588, NCU03199, NCU00385, NCU09143	1249	22	3887	1.98042	1	0.128549	13.1748
GOTERM_BP_ALL	GO:0043933~macromolecular complex subunit organization	132	5.59085	0.00916397	NCU08566, NCU04174, NCU03691, NCU00618, NCU04171, NCU06187, NCU07954, NCU00040, NCU03150, NCU02623, NCU04378, NCU07438, NCU04817, NCU08810, NCU09731, NCU01634, NCU01635, NCU01360, NCU03050, NCU09004, NCU04082, NCU01859, NCU03147, NCU05650, NCU04100, NCU01021, NCU02813, NCU08964, NCU01438, NCU04571, NCU08302, NCU03241, NCU02810, NCU07171, NCU01198, NCU03061, NCU05599, NCU11345, NCU06950, NCU00788,…	1249	345	3887	1.19071	1	0.143881	14.8443
GOTERM_BP_ALL	GO:0072655~establishment of protein localization to mitochondrion	18	0.762389	0.0107592	NCU00371, NCU02943, NCU00431, NCU01179, NCU00198, NCU01479, NCU07824, NCU06632, NCU00930, NCU05515, NCU03229, NCU05623, NCU01516, NCU02063, NCU00737, NCU03798, NCU08810, NCU01983	1249	32	3887	1.75055	1	0.165725	17.2058
GOTERM_BP_ALL	GO:0070585~protein localization to mitochondrion	18	0.762389	0.0107592	NCU00371, NCU02943, NCU00431, NCU01179, NCU00198, NCU01479, NCU07824, NCU06632, NCU00930, NCU05515, NCU03229, NCU05623, NCU01516, NCU02063, NCU00737, NCU03798, NCU08810, NCU01983	1249	32	3887	1.75055	1	0.165725	17.2058
GOTERM_BP_ALL	GO:0009205~purine ribonucleoside triphosphate metabolic process	33	1.39771	0.0112658	NCU07914, NCU09119, NCU00636, NCU05430, NCU01808, NCU02250, NCU01765, NCU05457, NCU01528, NCU07281, NCU05220, NCU02549, NCU03199, NCU03558, NCU05689, NCU01169, NCU00502, NCU06695, NCU00484, NCU00644, NCU07807, NCU11258, NCU01550, NCU05989, NCU07659, NCU06996, NCU10042, NCU08940, NCU01606, NCU07756, NCU06588, NCU00385, NCU09143	1249	70	3887	1.46713	1	0.171707	17.9429
GOTERM_BP_ALL	GO:0015980~energy derivation by oxidation of organic compounds	29	1.22829	0.0124292	NCU02482, NCU04899, NCU01808, NCU01765, NCU05457, NCU02549, NCU08336, NCU05689, NCU01169, NCU00959, NCU09810, NCU06695, NCU00775, NCU03031, NCU00484, NCU07697, NCU11258, NCU04280, NCU05299, NCU05989, NCU08471, NCU10008, NCU02438, NCU01227, NCU08940, NCU01692, NCU05983, NCU07756, NCU04549	1249	60	3887	1.50418	1	0.186539	19.6119
GOTERM_BP_ALL	GO:0033108~mitochondrial respiratory chain complex assembly	14	0.592969	0.0131708	NCU01360, NCU01859, NCU03147, NCU03231, NCU06748, NCU08930, NCU08940, NCU02530, NCU02623, NCU05076, NCU08302, NCU08810, NCU04549, NCU02504	1249	23	3887	1.89432	1	0.195298	20.6591
GOTERM_BP_ALL	GO:0046165~alcohol biosynthetic process	13	0.550614	0.0153239	NCU06666, NCU01333, NCU03112, NCU02571, NCU06402, NCU02624, NCU07286, NCU08762, NCU09741, NCU05278, NCU06207, NCU03460, NCU04983	1249	21	3887	1.92653	1	0.222189	23.6269
GOTERM_BP_ALL	GO:0016126~sterol biosynthetic process	13	0.550614	0.0153239	NCU01333, NCU03112, NCU02571, NCU06402, NCU02624, NCU03006, NCU08762, NCU09741, NCU03633, NCU05278, NCU06207, NCU04983, NCU04156	1249	21	3887	1.92653	1	0.222189	23.6269
GOTERM_BP_ALL	GO:0006188~IMP biosynthetic process	8	0.338839	0.0156937	NCU05542, NCU09911, NCU02979, NCU00177, NCU04216, NCU08685, NCU03166, NCU06187	1249	10	3887	2.48967	1	0.225516	24.126
GOTERM_BP_ALL	GO:0009098~leucine biosynthetic process	7	0.296485	0.0160684	NCU04292, NCU04246, NCU04754, NCU00792, NCU04385, NCU02010, NCU06232	1249	8	3887	2.72308	1	0.228846	24.6287
GOTERM_BP_ALL	GO:0006551~leucine metabolic process	7	0.296485	0.0160684	NCU04292, NCU04246, NCU04754, NCU00792, NCU04385, NCU02010, NCU06232	1249	8	3887	2.72308	1	0.228846	24.6287
GOTERM_BP_ALL	GO:0019343~cysteine biosynthetic process via cystathionine	7	0.296485	0.0160684	NCU00522, NCU01652, NCU08216, NCU02430, NCU08117, NCU07987, NCU09230	1249	8	3887	2.72308	1	0.228846	24.6287
GOTERM_BP_ALL	GO:0010501~RNA secondary structure unwinding	15	0.635324	0.0173925	NCU03380, NCU04439, NCU07070, NCU05782, NCU07839, NCU06418, NCU01104, NCU09349, NCU06520, NCU07670, NCU06149, NCU06246, NCU01369, NCU09756, NCU09076	1249	26	3887	1.79544	1	0.24384	26.3796
GOTERM_BP_ALL	GO:0006733~oxidoreduction coenzyme metabolic process	25	1.05887	0.017693	NCU07914, NCU07608, NCU03741, NCU00087, NCU00649, NCU02305, NCU02403, NCU06801, NCU04019, NCU07807, NCU00463, NCU07659, NCU02157, NCU06996, NCU01528, NCU10042, NCU09862, NCU07281, NCU06924, NCU00713, NCU08736, NCU04648, NCU05807, NCU02136, NCU00360	1249	51	3887	1.52553	1	0.246027	26.7716
GOTERM_BP_ALL	GO:0006626~protein targeting to mitochondrion	17	0.720034	0.0184602	NCU00371, NCU02943, NCU00431, NCU01179, NCU00198, NCU01479, NCU07824, NCU06632, NCU00930, NCU05515, NCU03229, NCU05623, NCU01516, NCU02063, NCU03798, NCU00737, NCU08810	1249	31	3887	1.70663	1	0.253774	27.7634
GOTERM_BP_ALL	GO:0006694~steroid biosynthetic process	14	0.592969	0.0204398	NCU01333, NCU03112, NCU02571, NCU06402, NCU02624, NCU03006, NCU07286, NCU08762, NCU09741, NCU03633, NCU05278, NCU06207, NCU04983, NCU04156	1249	24	3887	1.81539	1	0.275463	30.2646
GOTERM_BP_ALL	GO:0009145~purine nucleoside triphosphate biosynthetic process	14	0.592969	0.0204398	NCU03558, NCU05689, NCU09119, NCU01606, NCU00502, NCU00636, NCU05220, NCU05430, NCU00644, NCU02250, NCU06588, NCU03199, NCU00385, NCU09143	1249	24	3887	1.81539	1	0.275463	30.2646
GOTERM_BP_ALL	GO:0009206~purine ribonucleoside triphosphate biosynthetic process	14	0.592969	0.0204398	NCU03558, NCU05689, NCU09119, NCU01606, NCU00502, NCU00636, NCU05220, NCU05430, NCU00644, NCU02250, NCU06588, NCU03199, NCU00385, NCU09143	1249	24	3887	1.81539	1	0.275463	30.2646
GOTERM_BP_ALL	GO:0006631~fatty acid metabolic process	29	1.22829	0.0205958	NCU06180, NCU08976, NCU06785, NCU00357, NCU04393, NCU00680, NCU10512, NCU03492, NCU04231, NCU09885, NCU02291, NCU03777, NCU04462, NCU05008, NCU00565, NCU08924, NCU06694, NCU08535, NCU08004, NCU06402, NCU05259, NCU06448, NCU04983, NCU09770, NCU07307, NCU02571, NCU07308, NCU06465, NCU06207	1249	62	3887	1.45565	1	0.275663	30.4582
GOTERM_BP_ALL	GO:0042775~mitochondrial ATP synthesis coupled electron transport	11	0.465904	0.0206465	NCU05457, NCU05689, NCU01169, NCU08940, NCU06695, NCU01808, NCU00484, NCU02549, NCU07756, NCU11258, NCU05989	1249	17	3887	2.01371	1	0.27466	30.521
GOTERM_BP_ALL	GO:1901606~alpha-amino acid catabolic process	11	0.465904	0.0206465	NCU00461, NCU06924, NCU02727, NCU08877, NCU06801, NCU08411, NCU00194, NCU03805, NCU00463, NCU02475, NCU02936	1249	17	3887	2.01371	1	0.27466	30.521
GOTERM_BP_ALL	GO:0044255~cellular lipid metabolic process	74	3.13427	0.021033	NCU09192, NCU03695, NCU11367, NCU01333, NCU06180, NCU01371, NCU09692, NCU08762, NCU03492, NCU04231, NCU07761, NCU00135, NCU06666, NCU05644, NCU02624, NCU07473, NCU05008, NCU10762, NCU03460, NCU01993, NCU00565, NCU06694, NCU07576, NCU08004, NCU06402, NCU06650, NCU05259, NCU06448, NCU04983, NCU09770, NCU03141, NCU06655, NCU06207, NCU02302, NCU08976, NCU06785, NCU00357, NCU01783, NCU02305, NCU02381,…	1249	186	3887	1.23814	1	0.277469	30.9981
GOTERM_BP_ALL	GO:0065002~intracellular protein transmembrane transport	18	0.762389	0.0221845	NCU00371, NCU02943, NCU00431, NCU01179, NCU00198, NCU07886, NCU01479, NCU07824, NCU06632, NCU00930, NCU05515, NCU03229, NCU05623, NCU01516, NCU00737, NCU03798, NCU02681, NCU08810	1249	34	3887	1.64758	1	0.288729	32.401
GOTERM_BP_ALL	GO:0006575~cellular modified amino acid metabolic process	18	0.762389	0.0221845	NCU07690, NCU01157, NCU05780, NCU01337, NCU11365, NCU02381, NCU02888, NCU07774, NCU00963, NCU00796, NCU02639, NCU02274, NCU04596, NCU09930, NCU05706, NCU03826, NCU03877, NCU05805	1249	34	3887	1.64758	1	0.288729	32.401
GOTERM_BP_ALL	GO:0006576~cellular biogenic amine metabolic process	10	0.423549	0.023866	NCU00200, NCU04411, NCU06417, NCU01271, NCU01083, NCU06924, NCU06801, NCU03805, NCU00463, NCU06727	1249	15	3887	2.07473	1	0.305394	34.4016
GOTERM_BP_ALL	GO:0006555~methionine metabolic process	13	0.550614	0.0240391	NCU00522, NCU01652, NCU07690, NCU03963, NCU00536, NCU09567, NCU02226, NCU02430, NCU08117, NCU05342, NCU07987, NCU00554, NCU09230	1249	22	3887	1.83896	1	0.305575	34.6043
GOTERM_BP_ALL	GO:1901135~carbohydrate derivative metabolic process	108	4.57433	0.0250616	NCU06970, NCU00177, NCU05430, NCU02895, NCU06187, NCU00438, NCU09347, NCU07761, NCU01765, NCU07165, NCU09295, NCU02829, NCU05644, NCU10762, NCU03460, NCU02136, NCU00441, NCU01169, NCU00629, NCU03478, NCU07807, NCU07773, NCU09216, NCU10042, NCU05254, NCU02090, NCU06588, NCU00385, NCU09143, NCU00414, NCU07608, NCU00636, NCU08111, NCU02250, NCU06166, NCU05454, NCU05457, NCU02979, NCU05224, NCU07281,…	1249	285	3887	1.17932	1	0.314697	35.79
GOTERM_BP_ALL	GO:0009070~serine family amino acid biosynthetic process	12	0.508259	0.0282942	NCU00522, NCU01652, NCU06452, NCU01439, NCU00536, NCU01429, NCU08216, NCU02430, NCU08117, NCU07987, NCU09230, NCU02564	1249	20	3887	1.86725	1	0.345948	39.4064
GOTERM_BP_ALL	GO:0009086~methionine biosynthetic process	12	0.508259	0.0282942	NCU00522, NCU01652, NCU03963, NCU00536, NCU09567, NCU02226, NCU02430, NCU08117, NCU05342, NCU07987, NCU00554, NCU09230	1249	20	3887	1.86725	1	0.345948	39.4064
GOTERM_BP_ALL	GO:0072524~pyridine-containing compound metabolic process	22	0.931809	0.0284117	NCU07914, NCU07608, NCU03741, NCU00087, NCU00649, NCU06801, NCU04019, NCU07807, NCU00463, NCU07659, NCU06549, NCU06996, NCU01528, NCU10042, NCU07281, NCU06924, NCU00713, NCU08736, NCU04648, NCU05807, NCU02136, NCU06550	1249	45	3887	1.52147	1	0.345319	39.5341
GOTERM_BP_ALL	GO:0019362~pyridine nucleotide metabolic process	20	0.847099	0.0296427	NCU07914, NCU07608, NCU03741, NCU00087, NCU00649, NCU06801, NCU04019, NCU07807, NCU00463, NCU07659, NCU06996, NCU01528, NCU10042, NCU07281, NCU06924, NCU00713, NCU08736, NCU04648, NCU05807, NCU02136	1249	40	3887	1.55604	1	0.35558	40.8574
GOTERM_BP_ALL	GO:0046496~nicotinamide nucleotide metabolic process	20	0.847099	0.0296427	NCU07914, NCU07608, NCU03741, NCU00087, NCU00649, NCU06801, NCU04019, NCU07807, NCU00463, NCU07659, NCU06996, NCU01528, NCU10042, NCU07281, NCU06924, NCU00713, NCU08736, NCU04648, NCU05807, NCU02136	1249	40	3887	1.55604	1	0.35558	40.8574
GOTERM_BP_ALL	GO:0071806~protein transmembrane transport	18	0.762389	0.0305435	NCU00371, NCU02943, NCU00431, NCU01179, NCU00198, NCU07886, NCU01479, NCU07824, NCU06632, NCU00930, NCU05515, NCU03229, NCU05623, NCU01516, NCU00737, NCU03798, NCU02681, NCU08810	1249	35	3887	1.6005	1	0.362424	41.8086
GOTERM_BP_ALL	GO:1901617~organic hydroxy compound biosynthetic process	16	0.677679	0.0308905	NCU01333, NCU06402, NCU08762, NCU03633, NCU05278, NCU04983, NCU06666, NCU03112, NCU02571, NCU02624, NCU03006, NCU07286, NCU09741, NCU03460, NCU06207, NCU04156	1249	30	3887	1.65978	1	0.363897	42.171
GOTERM_BP_ALL	GO:0050667~homocysteine metabolic process	8	0.338839	0.0313094	NCU00522, NCU01652, NCU02430, NCU08117, NCU07987, NCU06512, NCU09230, NCU08434	1249	11	3887	2.26334	1	0.366023	42.6057
GOTERM_BP_ALL	GO:0006637~acyl-CoA metabolic process	8	0.338839	0.0313094	NCU09770, NCU09810, NCU01227, NCU03004, NCU06836, NCU06785, NCU02712, NCU06482	1249	11	3887	2.26334	1	0.366023	42.6057
GOTERM_BP_ALL	GO:0045727~positive regulation of translation	8	0.338839	0.0313094	NCU02155, NCU00395, NCU05927, NCU02661, NCU08296, NCU09378, NCU05274, NCU01949	1249	11	3887	2.26334	1	0.366023	42.6057
GOTERM_BP_ALL	GO:0006526~arginine biosynthetic process	8	0.338839	0.0313094	NCU02677, NCU07732, NCU10468, NCU02639, NCU01667, NCU05410, NCU08162, NCU00567	1249	11	3887	2.26334	1	0.366023	42.6057
GOTERM_BP_ALL	GO:0035383~thioester metabolic process	8	0.338839	0.0313094	NCU09770, NCU09810, NCU01227, NCU03004, NCU06836, NCU06785, NCU02712, NCU06482	1249	11	3887	2.26334	1	0.366023	42.6057
GOTERM_BP_ALL	GO:0071428~rRNA-containing ribonucleoprotein complex export from nucleus	8	0.338839	0.0313094	NCU03393, NCU03061, NCU09004, NCU09488, NCU09269, NCU04165, NCU08121, NCU01458	1249	11	3887	2.26334	1	0.366023	42.6057
GOTERM_BP_ALL	GO:0006531~aspartate metabolic process	7	0.296485	0.0351919	NCU04292, NCU04246, NCU04754, NCU00792, NCU04019, NCU08411, NCU00554	1249	9	3887	2.42051	1	0.399549	46.4912
GOTERM_BP_ALL	GO:0007007~inner mitochondrial membrane organization	7	0.296485	0.0351919	NCU00198, NCU07576, NCU01479, NCU05027, NCU03798, NCU00930, NCU01024	1249	9	3887	2.42051	1	0.399549	46.4912
GOTERM_BP_ALL	GO:0019346~transsulfuration	6	0.25413	0.0384477	NCU00522, NCU01652, NCU02430, NCU08117, NCU07987, NCU09230	1249	7	3887	2.66751	1	0.425775	49.557
GOTERM_BP_ALL	GO:0071266~'de novo' L-methionine biosynthetic process	6	0.25413	0.0384477	NCU00522, NCU01652, NCU02430, NCU08117, NCU07987, NCU09230	1249	7	3887	2.66751	1	0.425775	49.557
GOTERM_BP_ALL	GO:0009099~valine biosynthetic process	6	0.25413	0.0384477	NCU04292, NCU04246, NCU03608, NCU04754, NCU07982, NCU00792	1249	7	3887	2.66751	1	0.425775	49.557
GOTERM_BP_ALL	GO:0000469~cleavage involved in rRNA processing	10	0.423549	0.0392877	NCU03393, NCU08668, NCU03824, NCU08951, NCU04009, NCU03159, NCU01503, NCU08627, NCU08904, NCU08121	1249	16	3887	1.94506	1	0.430842	50.3206
GOTERM_BP_ALL	GO:0044108~cellular alcohol biosynthetic process	10	0.423549	0.0392877	NCU01333, NCU03112, NCU02571, NCU06402, NCU02624, NCU08762, NCU09741, NCU05278, NCU06207, NCU04983	1249	16	3887	1.94506	1	0.430842	50.3206
GOTERM_BP_ALL	GO:0097384~cellular lipid biosynthetic process	10	0.423549	0.0392877	NCU01333, NCU03112, NCU02571, NCU06402, NCU02624, NCU08762, NCU09741, NCU05278, NCU06207, NCU04983	1249	16	3887	1.94506	1	0.430842	50.3206
GOTERM_BP_ALL	GO:0019674~NAD metabolic process	10	0.423549	0.0392877	NCU03741, NCU06924, NCU00713, NCU08736, NCU00649, NCU06801, NCU04019, NCU04648, NCU00463, NCU05807	1249	16	3887	1.94506	1	0.430842	50.3206
GOTERM_BP_ALL	GO:0016129~phytosteroid biosynthetic process	10	0.423549	0.0392877	NCU01333, NCU03112, NCU02571, NCU06402, NCU02624, NCU08762, NCU09741, NCU05278, NCU06207, NCU04983	1249	16	3887	1.94506	1	0.430842	50.3206
GOTERM_BP_ALL	GO:0044106~cellular amine metabolic process	10	0.423549	0.0392877	NCU00200, NCU04411, NCU06417, NCU01271, NCU01083, NCU06924, NCU06801, NCU03805, NCU00463, NCU06727	1249	16	3887	1.94506	1	0.430842	50.3206
GOTERM_BP_ALL	GO:0006696~ergosterol biosynthetic process	10	0.423549	0.0392877	NCU01333, NCU03112, NCU02571, NCU06402, NCU02624, NCU08762, NCU09741, NCU05278, NCU06207, NCU04983	1249	16	3887	1.94506	1	0.430842	50.3206
GOTERM_BP_ALL	GO:0009129~pyrimidine nucleoside monophosphate metabolic process	5	0.211775	0.0393868	NCU05224, NCU03488, NCU05290, NCU10893, NCU10053	1249	5	3887	3.11209	1	0.429694	50.4099
GOTERM_BP_ALL	GO:0009130~pyrimidine nucleoside monophosphate biosynthetic process	5	0.211775	0.0393868	NCU05224, NCU03488, NCU05290, NCU10893, NCU10053	1249	5	3887	3.11209	1	0.429694	50.4099
GOTERM_BP_ALL	GO:1902600~hydrogen ion transmembrane transport	18	0.762389	0.0410209	NCU03558, NCU05689, NCU09119, NCU03395, NCU00636, NCU00502, NCU05430, NCU00644, NCU02250, NCU00667, NCU08940, NCU01606, NCU05220, NCU04817, NCU03199, NCU06588, NCU00385, NCU09143	1249	36	3887	1.55604	1	0.441112	51.8619
GOTERM_BP_ALL	GO:0022900~electron transport chain	16	0.677679	0.0425439	NCU05689, NCU00959, NCU01169, NCU06695, NCU01808, NCU00484, NCU11258, NCU05989, NCU05299, NCU01765, NCU05221, NCU05457, NCU08940, NCU02549, NCU07756, NCU08336	1249	31	3887	1.60624	1	0.451311	53.179
GOTERM_BP_ALL	GO:1901137~carbohydrate derivative biosynthetic process	67	2.83778	0.0444565	NCU09119, NCU03718, NCU00177, NCU05430, NCU06003, NCU00438, NCU06187, NCU07338, NCU07761, NCU07165, NCU09295, NCU02829, NCU05700, NCU08232, NCU05644, NCU10762, NCU02325, NCU03460, NCU03199, NCU02322, NCU00441, NCU05290, NCU07773, NCU07261, NCU09216, NCU03488, NCU07015, NCU10893, NCU06588, NCU00385, NCU09143, NCU00414, NCU01783, NCU00636, NCU01116, NCU03970, NCU10053, NCU02250, NCU06166, NCU06198,…	1249	172	3887	1.21227	1	0.464229	54.7849
GOTERM_BP_ALL	GO:0042398~cellular modified amino acid biosynthetic process	9	0.381194	0.0463386	NCU01157, NCU01337, NCU04596, NCU11365, NCU02381, NCU09930, NCU07774, NCU00963, NCU03877	1249	14	3887	2.00063	1	0.476493	56.3145
GOTERM_BP_ALL	GO:0008535~respiratory chain complex IV assembly	9	0.381194	0.0463386	NCU02530, NCU02623, NCU08302, NCU03177, NCU04817, NCU06748, NCU08810, NCU04549, NCU02504	1249	14	3887	2.00063	1	0.476493	56.3145
GOTERM_BP_ALL	GO:0000466~maturation of 5.8S rRNA from tricistronic rRNA transcript (SSU-rRNA, 5.8S rRNA, LSU-rRNA)	9	0.381194	0.0463386	NCU03393, NCU08668, NCU03669, NCU04009, NCU03159, NCU00925, NCU08627, NCU08121, NCU06204	1249	14	3887	2.00063	1	0.476493	56.3145
GOTERM_BP_ALL	GO:0006414~translational elongation	9	0.381194	0.0463386	NCU08960, NCU04174, NCU00979, NCU08296, NCU09513, NCU03367, NCU03737, NCU05274, NCU01949	1249	14	3887	2.00063	1	0.476493	56.3145
GOTERM_BP_ALL	GO:0006400~tRNA modification	17	0.720034	0.0483269	NCU01486, NCU05301, NCU04177, NCU03527, NCU04149, NCU02385, NCU02566, NCU09959, NCU00605, NCU02105, NCU04040, NCU02284, NCU07015, NCU01705, NCU07409, NCU04153, NCU01980	1249	34	3887	1.55604	1	0.489137	57.8773
GOTERM_BP_ALL	GO:0051656~establishment of organelle localization	11	0.465904	0.0505769	NCU03061, NCU08566, NCU09004, NCU09488, NCU04534, NCU03621, NCU09269, NCU04165, NCU08121, NCU04312, NCU01458	1249	19	3887	1.80174	1	0.503209	59.5821
GOTERM_BP_ALL	GO:0009084~glutamine family amino acid biosynthetic process	11	0.465904	0.0505769	NCU02677, NCU07732, NCU00106, NCU10468, NCU01412, NCU02639, NCU03076, NCU01667, NCU05410, NCU08162, NCU00567	1249	19	3887	1.80174	1	0.503209	59.5821
GOTERM_BP_ALL	GO:0006629~lipid metabolic process	92	3.89665	0.0532476	NCU09192, NCU03752, NCU03695, NCU11367, NCU01333, NCU06180, NCU03718, NCU01371, NCU09692, NCU08762, NCU00473, NCU10038, NCU03492, NCU04231, NCU07761, NCU00135, NCU06666, NCU10237, NCU05644, NCU02624, NCU03006, NCU07473, NCU10762, NCU05008, NCU03460, NCU01993, NCU00565, NCU06694, NCU07576, NCU08004, NCU06137, NCU06402, NCU09497, NCU06650, NCU05259, NCU07083, NCU06448, NCU04983, NCU09770, NCU02209,…	1249	246	3887	1.16387	1	0.519639	61.5214
GOTERM_BP_ALL	GO:0034250~positive regulation of cellular amide metabolic process	8	0.338839	0.0546644	NCU02155, NCU00395, NCU05927, NCU02661, NCU08296, NCU09378, NCU05274, NCU01949	1249	12	3887	2.07473	1	0.527104	62.5142
GOTERM_BP_ALL	GO:0071265~L-methionine biosynthetic process	8	0.338839	0.0546644	NCU00522, NCU01652, NCU03963, NCU02226, NCU02430, NCU08117, NCU07987, NCU09230	1249	12	3887	2.07473	1	0.527104	62.5142
GOTERM_BP_ALL	GO:0006730~one-carbon metabolic process	8	0.338839	0.0546644	NCU07690, NCU01337, NCU07930, NCU02274, NCU00963, NCU03877, NCU02657, NCU05805	1249	12	3887	2.07473	1	0.527104	62.5142
GOTERM_BP_ALL	GO:0097034~mitochondrial respiratory chain complex IV biogenesis	8	0.338839	0.0546644	NCU02530, NCU02623, NCU00395, NCU08302, NCU06748, NCU08810, NCU04549, NCU02504	1249	12	3887	2.07473	1	0.527104	62.5142
GOTERM_BP_ALL	GO:0044743~intracellular protein transmembrane import	16	0.677679	0.0569992	NCU00371, NCU02943, NCU01179, NCU00431, NCU00198, NCU01479, NCU07824, NCU06632, NCU00930, NCU05515, NCU03229, NCU05623, NCU01516, NCU03798, NCU00737, NCU08810	1249	32	3887	1.55604	1	0.540344	64.0977
GOTERM_BP_ALL	GO:0022904~respiratory electron transport chain	14	0.592969	0.0596092	NCU05689, NCU00959, NCU01169, NCU06695, NCU01808, NCU00484, NCU11258, NCU05989, NCU05299, NCU01765, NCU05457, NCU08940, NCU02549, NCU07756	1249	27	3887	1.61368	1	0.554821	65.7932
GOTERM_BP_ALL	GO:1902653~secondary alcohol biosynthetic process	10	0.423549	0.060259	NCU01333, NCU03112, NCU02571, NCU06402, NCU02624, NCU08762, NCU09741, NCU05278, NCU06207, NCU04983	1249	17	3887	1.83064	1	0.556775	66.2034
GOTERM_BP_ALL	GO:0000096~sulfur amino acid metabolic process	10	0.423549	0.060259	NCU00522, NCU01652, NCU07930, NCU02226, NCU02430, NCU08117, NCU07987, NCU06512, NCU09230, NCU08434	1249	17	3887	1.83064	1	0.556775	66.2034
GOTERM_BP_ALL	GO:0006568~tryptophan metabolic process	7	0.296485	0.0644393	NCU00200, NCU04411, NCU06417, NCU06924, NCU06801, NCU03805, NCU00463	1249	10	3887	2.17846	1	0.579816	68.7336
GOTERM_BP_ALL	GO:0009435~NAD biosynthetic process	7	0.296485	0.0644393	NCU06924, NCU08736, NCU00649, NCU06801, NCU04019, NCU04648, NCU00463	1249	10	3887	2.17846	1	0.579816	68.7336
GOTERM_BP_ALL	GO:0033750~ribosome localization	7	0.296485	0.0644393	NCU03061, NCU09004, NCU09488, NCU09269, NCU04165, NCU08121, NCU01458	1249	10	3887	2.17846	1	0.579816	68.7336
GOTERM_BP_ALL	GO:0006573~valine metabolic process	7	0.296485	0.0644393	NCU04292, NCU04246, NCU03608, NCU04754, NCU07982, NCU00792, NCU03777	1249	10	3887	2.17846	1	0.579816	68.7336
GOTERM_BP_ALL	GO:0000054~ribosomal subunit export from nucleus	7	0.296485	0.0644393	NCU03061, NCU09004, NCU09488, NCU09269, NCU04165, NCU08121, NCU01458	1249	10	3887	2.17846	1	0.579816	68.7336
GOTERM_BP_ALL	GO:0042430~indole-containing compound metabolic process	7	0.296485	0.0644393	NCU00200, NCU04411, NCU06417, NCU06924, NCU06801, NCU03805, NCU00463	1249	10	3887	2.17846	1	0.579816	68.7336
GOTERM_BP_ALL	GO:0030010~establishment of cell polarity	7	0.296485	0.0644393	NCU09860, NCU03045, NCU08566, NCU07481, NCU04534, NCU04373, NCU04312	1249	10	3887	2.17846	1	0.579816	68.7336
GOTERM_BP_ALL	GO:0006221~pyrimidine nucleotide biosynthetic process	7	0.296485	0.0644393	NCU05224, NCU03488, NCU05290, NCU10893, NCU00261, NCU07773, NCU10053	1249	10	3887	2.17846	1	0.579816	68.7336
GOTERM_BP_ALL	GO:0006563~L-serine metabolic process	7	0.296485	0.0644393	NCU06452, NCU01439, NCU01429, NCU08216, NCU02274, NCU02564, NCU05805	1249	10	3887	2.17846	1	0.579816	68.7336
GOTERM_BP_ALL	GO:0006586~indolalkylamine metabolic process	7	0.296485	0.0644393	NCU00200, NCU04411, NCU06417, NCU06924, NCU06801, NCU03805, NCU00463	1249	10	3887	2.17846	1	0.579816	68.7336
GOTERM_BP_ALL	GO:0033753~establishment of ribosome localization	7	0.296485	0.0644393	NCU03061, NCU09004, NCU09488, NCU09269, NCU04165, NCU08121, NCU01458	1249	10	3887	2.17846	1	0.579816	68.7336
GOTERM_BP_ALL	GO:0006220~pyrimidine nucleotide metabolic process	7	0.296485	0.0644393	NCU05224, NCU03488, NCU05290, NCU10893, NCU00261, NCU07773, NCU10053	1249	10	3887	2.17846	1	0.579816	68.7336
GOTERM_BP_ALL	GO:0006818~hydrogen transport	18	0.762389	0.06923	NCU03558, NCU05689, NCU09119, NCU03395, NCU00636, NCU00502, NCU05430, NCU00644, NCU02250, NCU00667, NCU08940, NCU01606, NCU05220, NCU04817, NCU03199, NCU06588, NCU00385, NCU09143	1249	38	3887	1.47415	1	0.604887	71.4135
GOTERM_BP_ALL	GO:0015992~proton transport	18	0.762389	0.06923	NCU03558, NCU05689, NCU09119, NCU03395, NCU00636, NCU00502, NCU05430, NCU00644, NCU02250, NCU00667, NCU08940, NCU01606, NCU05220, NCU04817, NCU03199, NCU06588, NCU00385, NCU09143	1249	38	3887	1.47415	1	0.604887	71.4135
GOTERM_BP_ALL	GO:0006767~water-soluble vitamin metabolic process	13	0.550614	0.0707548	NCU10048, NCU07774, NCU03970, NCU06549, NCU08763, NCU00326, NCU00713, NCU05983, NCU07188, NCU08661, NCU05807, NCU03979, NCU06550	1249	25	3887	1.61829	1	0.611102	72.22
GOTERM_BP_ALL	GO:0009308~amine metabolic process	11	0.465904	0.0728596	NCU00200, NCU04411, NCU06417, NCU01271, NCU01083, NCU06924, NCU06801, NCU06711, NCU03805, NCU00463, NCU06727	1249	20	3887	1.71165	1	0.620216	73.298
GOTERM_BP_ALL	GO:0007006~mitochondrial membrane organization	11	0.465904	0.0728596	NCU00431, NCU00198, NCU07576, NCU01479, NCU07824, NCU05027, NCU03798, NCU06632, NCU00930, NCU01024, NCU01983	1249	20	3887	1.71165	1	0.620216	73.298
GOTERM_BP_ALL	GO:0006189~'de novo' IMP biosynthetic process	6	0.25413	0.0757466	NCU09911, NCU00177, NCU04216, NCU08685, NCU03166, NCU06187	1249	8	3887	2.33407	1	0.633015	74.7127
GOTERM_BP_ALL	GO:0006084~acetyl-CoA metabolic process	6	0.25413	0.0757466	NCU09770, NCU03004, NCU06836, NCU06785, NCU02712, NCU06482	1249	8	3887	2.33407	1	0.633015	74.7127
GOTERM_BP_ALL	GO:0042773~ATP synthesis coupled electron transport	12	0.508259	0.0841737	NCU05457, NCU05689, NCU01169, NCU08940, NCU06695, NCU01808, NCU00484, NCU02549, NCU07756, NCU11258, NCU05989, NCU01765	1249	23	3887	1.6237	1	0.671358	78.4489
GOTERM_BP_ALL	GO:0006760~folic acid-containing compound metabolic process	8	0.338839	0.0864152	NCU07690, NCU01337, NCU02274, NCU09930, NCU07774, NCU00963, NCU03877, NCU05805	1249	13	3887	1.91513	1	0.679374	79.3513
GOTERM_BP_ALL	GO:0016128~phytosteroid metabolic process	10	0.423549	0.0871894	NCU01333, NCU03112, NCU02571, NCU06402, NCU02624, NCU08762, NCU09741, NCU05278, NCU06207, NCU04983	1249	18	3887	1.72894	1	0.680769	79.6546
GOTERM_BP_ALL	GO:0008204~ergosterol metabolic process	10	0.423549	0.0871894	NCU01333, NCU03112, NCU02571, NCU06402, NCU02624, NCU08762, NCU09741, NCU05278, NCU06207, NCU04983	1249	18	3887	1.72894	1	0.680769	79.6546
GOTERM_BP_ALL	GO:0072525~pyridine-containing compound biosynthetic process	10	0.423549	0.0871894	NCU03741, NCU06924, NCU08736, NCU00649, NCU06801, NCU04019, NCU04648, NCU00463, NCU06549, NCU06550	1249	18	3887	1.72894	1	0.680769	79.6546
GOTERM_BP_ALL	GO:0044107~cellular alcohol metabolic process	10	0.423549	0.0871894	NCU01333, NCU03112, NCU02571, NCU06402, NCU02624, NCU08762, NCU09741, NCU05278, NCU06207, NCU04983	1249	18	3887	1.72894	1	0.680769	79.6546
GOTERM_BP_ALL	GO:0006090~pyruvate metabolic process	10	0.423549	0.0871894	NCU07914, NCU01528, NCU10042, NCU03004, NCU07281, NCU07807, NCU07659, NCU02193, NCU06482, NCU06996	1249	18	3887	1.72894	1	0.680769	79.6546
GOTERM_BP_ALL	GO:0000050~urea cycle	5	0.211775	0.0883052	NCU02677, NCU07732, NCU02639, NCU01667, NCU02333	1249	6	3887	2.59341	1	0.683624	80.0843
GOTERM_BP_ALL	GO:0006085~acetyl-CoA biosynthetic process	5	0.211775	0.0883052	NCU03004, NCU06836, NCU06785, NCU02712, NCU06482	1249	6	3887	2.59341	1	0.683624	80.0843
GOTERM_BP_ALL	GO:0006560~proline metabolic process	5	0.211775	0.0883052	NCU00106, NCU01412, NCU03076, NCU00194, NCU02936	1249	6	3887	2.59341	1	0.683624	80.0843
GOTERM_BP_ALL	GO:0035384~thioester biosynthetic process	5	0.211775	0.0883052	NCU03004, NCU06836, NCU06785, NCU02712, NCU06482	1249	6	3887	2.59341	1	0.683624	80.0843
GOTERM_BP_ALL	GO:0071616~acyl-CoA biosynthetic process	5	0.211775	0.0883052	NCU03004, NCU06836, NCU06785, NCU02712, NCU06482	1249	6	3887	2.59341	1	0.683624	80.0843
GOTERM_BP_ALL	GO:0055114~oxidation-reduction process	53	2.24481	0.0920519	NCU03755, NCU04899, NCU01808, NCU04231, NCU01765, NCU05008, NCU09456, NCU08336, NCU03910, NCU08004, NCU00959, NCU01169, NCU06695, NCU00484, NCU04280, NCU05989, NCU05299, NCU06448, NCU07080, NCU10008, NCU08137, NCU01227, NCU05983, NCU04720, NCU02482, NCU09533, NCU05221, NCU05457, NCU09885, NCU08747, NCU02291, NCU02549, NCU03777, NCU08924, NCU05689, NCU09810, NCU03559, NCU03031, NCU00775, NCU07697,…	1249	138	3887	1.19522	1	0.697464	81.4656
GOTERM_BP_ALL	GO:0051640~organelle localization	13	0.550614	0.0943152	NCU03061, NCU08566, NCU09004, NCU09488, NCU00021, NCU03621, NCU04312, NCU08121, NCU04534, NCU09269, NCU05950, NCU04165, NCU01458	1249	26	3887	1.55604	1	0.704718	82.2557
GOTERM_BP_ALL	GO:0006766~vitamin metabolic process	13	0.550614	0.0943152	NCU10048, NCU07774, NCU03970, NCU06549, NCU08763, NCU00326, NCU00713, NCU05983, NCU07188, NCU08661, NCU05807, NCU03979, NCU06550	1249	26	3887	1.55604	1	0.704718	82.2557
GOTERM_BP_DIRECT	GO:0006412~translation	108	4.57433	1.47516e-24	NCU06047, NCU08389, NCU08620, NCU06048, NCU07562, NCU00618, NCU03757, NCU04171, NCU02423, NCU08893, NCU01948, NCU01949, NCU06431, NCU06432, NCU03150, NCU08951, NCU03561, NCU08627, NCU02951, NCU06038, NCU02419, NCU01023, NCU08963, NCU01221, NCU08964, NCU09089, NCU03806, NCU07884, NCU03638, NCU02905, NCU05599, NCU01827, NCU06786, NCU00634, NCU03635, NCU03738, NCU01966, NCU04779, NCU06450, NCU02509,…	1249	148	3887	2.27098	1.23766e-21	1.23766e-21	2.27853e-21
GOTERM_BP_DIRECT	GO:0001731~formation of translation preinitiation complex	15	0.635324	1.24055e-06	NCU05889, NCU07929, NCU00457, NCU07954, NCU00040, NCU02208, NCU06279, NCU01021, NCU02813, NCU07380, NCU02810, NCU07831, NCU08046, NCU03876, NCU09707	1249	15	3887	3.11209	0.00104028	0.000520274	0.00191613
GOTERM_BP_DIRECT	GO:0006446~regulation of translational initiation	15	0.635324	6.97799e-06	NCU04344, NCU05889, NCU07954, NCU00040, NCU02208, NCU06279, NCU01021, NCU02813, NCU07380, NCU08952, NCU07831, NCU08046, NCU03876, NCU09707, NCU01198	1249	16	3887	2.91758	0.00583745	0.00194961	0.0107777
GOTERM_BP_DIRECT	GO:0032543~mitochondrial translation	16	0.677679	1.05822e-05	NCU01070, NCU02757, NCU03394, NCU06066, NCU01007, NCU04138, NCU09025, NCU08329, NCU05287, NCU01894, NCU03926, NCU08195, NCU00660, NCU06914, NCU00211, NCU06768	1249	18	3887	2.7663	0.00883923	0.00221717	0.016344
GOTERM_BP_DIRECT	GO:0000027~ribosomal large subunit assembly	16	0.677679	1.05822e-05	NCU04331, NCU07547, NCU06843, NCU04171, NCU02370, NCU06468, NCU08595, NCU01317, NCU05235, NCU03150, NCU02509, NCU08964, NCU00404, NCU02707, NCU06226, NCU04336	1249	18	3887	2.7663	0.00883923	0.00221717	0.016344
GOTERM_BP_DIRECT	GO:0002181~cytoplasmic translation	16	0.677679	3.53273e-05	NCU00413, NCU09109, NCU04172, NCU00979, NCU00457, NCU03565, NCU06661, NCU02744, NCU01776, NCU07954, NCU07829, NCU08960, NCU04040, NCU03302, NCU08344, NCU02707	1249	19	3887	2.62071	0.0292051	0.00591048	0.0545526
GOTERM_BP_DIRECT	GO:0000028~ribosomal small subunit assembly	13	0.550614	5.24893e-05	NCU00971, NCU03393, NCU07826, NCU09475, NCU05599, NCU04806, NCU00618, NCU07014, NCU04571, NCU03230, NCU07830, NCU06743, NCU08728	1249	14	3887	2.8898	0.043084	0.00731308	0.0810444
GOTERM_BP_DIRECT	GO:0006364~rRNA processing	29	1.22829	0.000147497	NCU00319, NCU00258, NCU07547, NCU07070, NCU05782, NCU07839, NCU06418, NCU09349, NCU01257, NCU03133, NCU08502, NCU09437, NCU02528, NCU02640, NCU08660, NCU03380, NCU05217, NCU04439, NCU06468, NCU07942, NCU09528, NCU06520, NCU10220, NCU02611, NCU04571, NCU01367, NCU06246, NCU09756, NCU06118	1249	48	3887	1.88022	0.116408	0.0175245	0.227582
GOTERM_BP_DIRECT	GO:0000462~maturation of SSU-rRNA from tricistronic rRNA transcript (SSU-rRNA, 5.8S rRNA, LSU-rRNA)	20	0.847099	0.000412751	NCU04159, NCU07041, NCU02748, NCU02428, NCU00336, NCU00092, NCU08620, NCU03051, NCU03907, NCU00301, NCU03230, NCU01595, NCU03018, NCU03824, NCU07331, NCU03827, NCU07182, NCU01503, NCU07830, NCU08500	1249	30	3887	2.07473	0.292749	0.0423722	0.635638
GOTERM_BP_DIRECT	GO:0006099~tricarboxylic acid cycle	15	0.635324	0.002285	NCU02482, NCU00959, NCU09810, NCU04899, NCU03031, NCU00775, NCU07697, NCU04280, NCU08471, NCU10008, NCU02438, NCU01227, NCU01692, NCU07756, NCU08336	1249	22	3887	2.12188	0.853292	0.192051	3.47175
GOTERM_BP_DIRECT	GO:0000470~maturation of LSU-rRNA	12	0.508259	0.0028404	NCU01331, NCU00981, NCU02511, NCU08951, NCU09004, NCU00404, NCU04150, NCU08893, NCU11321, NCU04779, NCU07795, NCU09094	1249	16	3887	2.33407	0.908048	0.212309	4.29842
GOTERM_BP_DIRECT	GO:0006633~fatty acid biosynthetic process	12	0.508259	0.0028404	NCU08535, NCU06694, NCU07307, NCU06180, NCU08976, NCU07308, NCU06402, NCU06785, NCU06465, NCU03492, NCU06207, NCU04983	1249	16	3887	2.33407	0.908048	0.212309	4.29842
GOTERM_BP_DIRECT	GO:0030150~protein import into mitochondrial matrix	11	0.465904	0.00290812	NCU00371, NCU03229, NCU02943, NCU00431, NCU01179, NCU05623, NCU01516, NCU00737, NCU06632, NCU08810, NCU05515	1249	14	3887	2.44521	0.913141	0.199191	4.39875
GOTERM_BP_DIRECT	GO:0042273~ribosomal large subunit biogenesis	12	0.508259	0.0057286	NCU01257, NCU09109, NCU09528, NCU06090, NCU01301, NCU09488, NCU00634, NCU02949, NCU03565, NCU02066, NCU08121, NCU02477	1249	17	3887	2.19677	0.991934	0.330803	8.49151
GOTERM_BP_DIRECT	GO:0030490~maturation of SSU-rRNA	8	0.338839	0.00650671	NCU01331, NCU09870, NCU05599, NCU07058, NCU03952, NCU06104, NCU10352, NCU08904	1249	9	3887	2.7663	0.995818	0.34381	9.59143
GOTERM_BP_DIRECT	GO:0015986~ATP synthesis coupled proton transport	13	0.550614	0.00922335	NCU03558, NCU09119, NCU01606, NCU00502, NCU00636, NCU05220, NCU05430, NCU00644, NCU02250, NCU06588, NCU03199, NCU00385, NCU09143	1249	20	3887	2.02286	0.99958	0.426104	13.3354
GOTERM_BP_DIRECT	GO:0009082~branched-chain amino acid biosynthetic process	6	0.25413	0.0149276	NCU04754, NCU01666, NCU04385, NCU06232, NCU04579, NCU05683	1249	6	3887	3.11209	0.999997	0.568827	20.73
GOTERM_BP_DIRECT	GO:0042274~ribosomal small subunit biogenesis	7	0.296485	0.0160684	NCU03133, NCU00258, NCU06090, NCU02284, NCU08502, NCU04165, NCU02159	1249	8	3887	2.72308	0.999999	0.572342	22.1362
GOTERM_BP_DIRECT	GO:0009098~leucine biosynthetic process	7	0.296485	0.0160684	NCU04292, NCU04246, NCU04754, NCU00792, NCU04385, NCU02010, NCU06232	1249	8	3887	2.72308	0.999999	0.572342	22.1362
GOTERM_BP_DIRECT	GO:0019343~cysteine biosynthetic process via cystathionine	7	0.296485	0.0160684	NCU00522, NCU01652, NCU08216, NCU02430, NCU08117, NCU07987, NCU09230	1249	8	3887	2.72308	0.999999	0.572342	22.1362
GOTERM_BP_DIRECT	GO:0010501~RNA secondary structure unwinding	15	0.635324	0.0173925	NCU03380, NCU04439, NCU07070, NCU05782, NCU07839, NCU06418, NCU01104, NCU09349, NCU06520, NCU07670, NCU06149, NCU06246, NCU01369, NCU09756, NCU09076	1249	26	3887	1.79544	1	0.579338	23.739
GOTERM_BP_DIRECT	GO:0071266~'de novo' L-methionine biosynthetic process	6	0.25413	0.0384477	NCU00522, NCU01652, NCU02430, NCU08117, NCU07987, NCU09230	1249	7	3887	2.66751	1	0.839177	45.4243
GOTERM_BP_DIRECT	GO:0009099~valine biosynthetic process	6	0.25413	0.0384477	NCU04292, NCU04246, NCU03608, NCU04754, NCU07982, NCU00792	1249	7	3887	2.66751	1	0.839177	45.4243
GOTERM_BP_DIRECT	GO:0006413~translational initiation	6	0.25413	0.0384477	NCU03061, NCU01021, NCU08277, NCU07831, NCU02949, NCU01369	1249	7	3887	2.66751	1	0.839177	45.4243
GOTERM_BP_DIRECT	GO:0019346~transsulfuration	6	0.25413	0.0384477	NCU00522, NCU01652, NCU02430, NCU08117, NCU07987, NCU09230	1249	7	3887	2.66751	1	0.839177	45.4243
GOTERM_BP_DIRECT	GO:0006696~ergosterol biosynthetic process	10	0.423549	0.0392877	NCU01333, NCU03112, NCU02571, NCU06402, NCU02624, NCU08762, NCU09741, NCU05278, NCU06207, NCU04983	1249	16	3887	1.94506	1	0.829643	46.1561
GOTERM_BP_DIRECT	GO:0008652~cellular amino acid biosynthetic process	8	0.338839	0.0546644	NCU04050, NCU00200, NCU06452, NCU08216, NCU09817, NCU05420, NCU05548, NCU05238	1249	12	3887	2.07473	1	0.905413	58.0337
GOTERM_BP_DIRECT	GO:0006526~arginine biosynthetic process	7	0.296485	0.0644393	NCU02677, NCU07732, NCU10468, NCU02639, NCU05410, NCU08162, NCU00567	1249	10	3887	2.17846	1	0.930135	64.2581
GOTERM_BP_DIRECT	GO:0006189~'de novo' IMP biosynthetic process	6	0.25413	0.0757466	NCU09911, NCU00177, NCU04216, NCU08685, NCU03166, NCU06187	1249	8	3887	2.33407	1	0.95041	70.3784
GOTERM_BP_DIRECT	GO:0000050~urea cycle	5	0.211775	0.0883052	NCU02677, NCU07732, NCU02639, NCU01667, NCU02333	1249	6	3887	2.59341	1	0.965693	76.0208
GOTERM_CC_ALL	GO:0005840~ribosome	133	5.63321	1.07643e-41	NCU06047, NCU08389, NCU02757, NCU08620, NCU06048, NCU07562, NCU04174, NCU07560, NCU00618, NCU03757, NCU04172, NCU04171, NCU03565, NCU06661, NCU08893, NCU01948, NCU01949, NCU10034, NCU06431, NCU09826, NCU06432, NCU03150, NCU02951, NCU08627, NCU06768, NCU06038, NCU02419, NCU08277, NCU01023, NCU01776, NCU08960, NCU00103, NCU08963, NCU01221, NCU08964, NCU09089, NCU03806, NCU00413, NCU03638, NCU06066,…	1377	163	4489	2.65999	6.20021e-39	6.20021e-39	1.58092e-38
GOTERM_CC_ALL	GO:0044391~ribosomal subunit	111	4.7014	7.76059e-36	NCU06047, NCU08389, NCU02757, NCU08620, NCU06048, NCU04174, NCU07560, NCU00618, NCU03757, NCU04171, NCU06661, NCU03565, NCU01948, NCU01949, NCU10034, NCU09826, NCU06432, NCU03150, NCU08627, NCU06768, NCU02419, NCU01023, NCU01776, NCU08960, NCU00103, NCU08963, NCU01221, NCU08964, NCU09089, NCU03806, NCU00413, NCU06066, NCU02905, NCU05599, NCU01827, NCU06786, NCU00634, NCU03635, NCU03738, NCU01966,…	1377	134	4489	2.70044	4.4701e-33	2.23505e-33	1.13978e-32
GOTERM_CC_ALL	GO:0030529~intracellular ribonucleoprotein complex	235	9.95341	1.27981e-35	NCU02757, NCU08620, NCU00618, NCU03757, NCU07058, NCU06661, NCU08893, NCU00040, NCU10034, NCU03150, NCU03952, NCU00925, NCU08627, NCU02951, NCU06768, NCU09094, NCU07041, NCU00301, NCU00103, NCU09089, NCU03806, NCU00413, NCU00319, NCU03638, NCU07886, NCU07071, NCU06786, NCU00634, NCU07505, NCU03738, NCU00417, NCU03635, NCU04779, NCU03133, NCU00114, NCU00211, NCU09076, NCU09476, NCU09475, NCU02370,…	1377	393	4489	1.94936	7.37168e-33	2.45723e-33	1.87961e-32
GOTERM_CC_ALL	GO:1990904~ribonucleoprotein complex	235	9.95341	1.27981e-35	NCU02757, NCU08620, NCU00618, NCU03757, NCU07058, NCU06661, NCU08893, NCU00040, NCU10034, NCU03150, NCU03952, NCU00925, NCU08627, NCU02951, NCU06768, NCU09094, NCU07041, NCU00301, NCU00103, NCU09089, NCU03806, NCU00413, NCU00319, NCU03638, NCU07886, NCU07071, NCU06786, NCU00634, NCU07505, NCU03738, NCU00417, NCU03635, NCU04779, NCU03133, NCU00114, NCU00211, NCU09076, NCU09476, NCU09475, NCU02370,…	1377	393	4489	1.94936	7.37168e-33	2.45723e-33	1.87961e-32
GOTERM_CC_ALL	GO:0005737~cytoplasm	768	32.5286	4.06884e-30	NCU00431, NCU08620, NCU06764, NCU00618, NCU08897, NCU08898, NCU08762, NCU06661, NCU08893, NCU08894, NCU00043, NCU08766, NCU04799, NCU00040, NCU07761, NCU00717, NCU00713, NCU04612, NCU00813, NCU00812, NCU08627, NCU06768, NCU04613, NCU00441, NCU00522, NCU00443, NCU00629, NCU07774, NCU07773, NCU09216, NCU00300, NCU00103, NCU00106, NCU00726, NCU00915, NCU00721, NCU00413, NCU00319, NCU05783, NCU07886,…	1377	1936	4489	1.29322	2.34365e-27	5.85912e-28	5.97578e-27
GOTERM_CC_ALL	GO:0022626~cytosolic ribosome	77	3.26133	2.31308e-29	NCU06047, NCU03393, NCU08389, NCU04331, NCU04552, NCU08620, NCU06048, NCU00618, NCU04172, NCU03757, NCU04171, NCU06661, NCU03565, NCU01948, NCU10034, NCU01949, NCU06432, NCU03150, NCU08990, NCU08627, NCU09109, NCU02419, NCU06843, NCU01474, NCU00489, NCU01776, NCU06743, NCU05804, NCU08960, NCU08963, NCU08964, NCU01221, NCU07014, NCU09089, NCU08344, NCU06892, NCU03806, NCU00413, NCU00258, NCU02905,…	1377	86	4489	2.91882	1.33233e-26	2.66467e-27	3.39716e-26
GOTERM_CC_ALL	GO:0044444~cytoplasmic part	571	24.1847	1.69369e-27	NCU00431, NCU08620, NCU00618, NCU08897, NCU08898, NCU08762, NCU06661, NCU08893, NCU08894, NCU08766, NCU00040, NCU07761, NCU00813, NCU00812, NCU08627, NCU06768, NCU07773, NCU09216, NCU00300, NCU00103, NCU00726, NCU00721, NCU00413, NCU00319, NCU05783, NCU07886, NCU07071, NCU06785, NCU06786, NCU00636, NCU08743, NCU00634, NCU07505, NCU07509, NCU04779, NCU03112, NCU07494, NCU06606, NCU00114, NCU00216,…	1377	1354	4489	1.37478	9.75565e-25	1.62594e-25	2.48747e-24
GOTERM_CC_ALL	GO:0044445~cytosolic part	85	3.60017	1.74309e-25	NCU06047, NCU03393, NCU08389, NCU04331, NCU04552, NCU08620, NCU06048, NCU00618, NCU04172, NCU03757, NCU04171, NCU03565, NCU06661, NCU01948, NCU01949, NCU10034, NCU06432, NCU03150, NCU08990, NCU08627, NCU09109, NCU02419, NCU06843, NCU01474, NCU05363, NCU04385, NCU00489, NCU01776, NCU06743, NCU05804, NCU08960, NCU10042, NCU08963, NCU05426, NCU08964, NCU01221, NCU07014, NCU01190, NCU09089, NCU08344,…	1377	106	4489	2.61414	1.00402e-22	1.43432e-23	2.56003e-22
GOTERM_CC_ALL	GO:0005739~mitochondrion	247	10.4617	5.87133e-25	NCU00431, NCU06108, NCU02757, NCU05248, NCU08898, NCU08893, NCU02566, NCU08894, NCU02564, NCU03155, NCU03953, NCU06768, NCU08005, NCU08004, NCU03608, NCU03147, NCU04280, NCU00103, NCU04100, NCU00726, NCU08302, NCU06246, NCU02147, NCU00636, NCU06786, NCU08743, NCU09460, NCU03737, NCU02250, NCU03135, NCU05221, NCU05623, NCU03112, NCU07494, NCU05220, NCU00114, NCU06606, NCU00216, NCU00211, NCU02472,…	1377	473	4489	1.70236	3.38188e-22	4.22736e-23	8.62305e-22
GOTERM_CC_ALL	GO:0044429~mitochondrial part	168	7.11563	1.08214e-21	NCU00371, NCU01179, NCU00431, NCU02757, NCU03695, NCU04174, NCU07560, NCU05430, NCU04074, NCU06189, NCU01765, NCU02564, NCU09826, NCU03155, NCU02623, NCU04817, NCU08810, NCU06768, NCU07576, NCU08005, NCU01169, NCU01360, NCU01859, NCU04082, NCU03147, NCU08968, NCU01023, NCU04315, NCU01024, NCU04945, NCU00103, NCU04100, NCU01227, NCU08302, NCU06588, NCU00385, NCU09143, NCU02147, NCU00198, NCU06066,…	1377	296	4489	1.85026	6.23315e-19	6.92573e-20	1.58932e-18
GOTERM_CC_ALL	GO:0015934~large ribosomal subunit	65	2.75307	4.63049e-20	NCU08389, NCU04331, NCU02757, NCU04174, NCU07560, NCU04138, NCU03757, NCU04171, NCU06661, NCU03565, NCU01948, NCU05287, NCU05813, NCU09826, NCU03150, NCU08990, NCU05890, NCU04336, NCU06768, NCU09109, NCU06843, NCU00952, NCU01023, NCU03703, NCU01776, NCU05804, NCU00103, NCU08960, NCU08963, NCU08861, NCU08964, NCU01221, NCU05714, NCU08344, NCU03806, NCU00413, NCU02905, NCU07549, NCU06210, NCU01827,…	1377	80	4489	2.64874	2.66716e-17	2.66716e-18	6.80067e-17
GOTERM_CC_ALL	GO:0015935~small ribosomal subunit	46	1.94833	2.40418e-16	NCU06047, NCU03393, NCU01800, NCU03343, NCU03394, NCU04552, NCU00258, NCU08620, NCU06048, NCU06066, NCU05599, NCU00618, NCU00475, NCU03738, NCU10034, NCU01949, NCU01894, NCU06432, NCU02181, NCU00114, NCU00564, NCU07182, NCU08502, NCU08500, NCU07830, NCU08627, NCU08728, NCU00971, NCU02419, NCU07826, NCU09475, NCU01007, NCU08296, NCU03230, NCU00489, NCU06743, NCU03102, NCU03038, NCU03926, NCU04806,…	1377	53	4489	2.82942	1.27898e-13	1.16573e-14	3.21965e-13
GOTERM_CC_ALL	GO:0005829~cytosol	146	6.18382	4.49512e-15	NCU06047, NCU08389, NCU04177, NCU08620, NCU06048, NCU01845, NCU00618, NCU03757, NCU04172, NCU04171, NCU02895, NCU03565, NCU06661, NCU08894, NCU01948, NCU10034, NCU01949, NCU06432, NCU03150, NCU08627, NCU02419, NCU04411, NCU05116, NCU09004, NCU07574, NCU07807, NCU04385, NCU07773, NCU05420, NCU00796, NCU01776, NCU10042, NCU08960, NCU04943, NCU05426, NCU08963, NCU01221, NCU08964, NCU01190, NCU09089,…	1377	276	4489	1.72449	2.55795e-12	2.13163e-13	6.51701e-12
GOTERM_CC_ALL	GO:0022627~cytosolic small ribosomal subunit	31	1.313	7.81907e-14	NCU06047, NCU03393, NCU00258, NCU04552, NCU08620, NCU06048, NCU05599, NCU00618, NCU03738, NCU01949, NCU10034, NCU06432, NCU02181, NCU08502, NCU07182, NCU08500, NCU07830, NCU08627, NCU00971, NCU02419, NCU07826, NCU09475, NCU01007, NCU00489, NCU06743, NCU03102, NCU03038, NCU09089, NCU07014, NCU06892, NCU01452	1377	32	4489	3.15811	4.502e-11	3.46312e-12	1.14786e-10
GOTERM_CC_ALL	GO:0022625~cytosolic large ribosomal subunit	41	1.73655	1.75285e-13	NCU08389, NCU00413, NCU04331, NCU02905, NCU06210, NCU01827, NCU03757, NCU04171, NCU00634, NCU03565, NCU06661, NCU03635, NCU01317, NCU01966, NCU01948, NCU04779, NCU05554, NCU03150, NCU02509, NCU03302, NCU06090, NCU08990, NCU02707, NCU09109, NCU06843, NCU00979, NCU02744, NCU10498, NCU01776, NCU07829, NCU00464, NCU05804, NCU08960, NCU05235, NCU00706, NCU08963, NCU01221, NCU08964, NCU08344, NCU06226,…	1377	49	4489	2.72774	1.00975e-10	7.21256e-12	2.57461e-10
GOTERM_CC_ALL	GO:0030684~preribosome	53	2.24481	7.50502e-13	NCU01331, NCU03393, NCU00336, NCU02428, NCU03396, NCU07058, NCU11321, NCU00404, NCU07331, NCU06272, NCU03952, NCU00925, NCU08904, NCU02066, NCU09094, NCU07041, NCU00092, NCU09004, NCU03051, NCU00301, NCU03702, NCU07942, NCU02159, NCU08960, NCU03018, NCU09870, NCU06943, NCU04571, NCU01367, NCU04159, NCU07547, NCU00258, NCU00981, NCU06214, NCU03133, NCU01257, NCU04150, NCU01503, NCU09437, NCU02640,…	1377	73	4489	2.36684	4.32294e-10	2.88196e-11	1.10225e-09
GOTERM_CC_ALL	GO:0005759~mitochondrial matrix	63	2.66836	1.11507e-12	NCU01800, NCU03394, NCU02757, NCU04174, NCU01337, NCU07560, NCU04138, NCU06189, NCU05287, NCU05813, NCU09826, NCU03008, NCU01894, NCU00564, NCU02063, NCU05890, NCU04334, NCU04336, NCU06768, NCU08728, NCU07732, NCU08005, NCU04082, NCU08968, NCU00952, NCU03230, NCU01023, NCU00103, NCU08137, NCU07670, NCU01227, NCU08861, NCU05714, NCU06542, NCU08302, NCU05410, NCU06086, NCU03343, NCU07549, NCU06066,…	1377	94	4489	2.18488	6.42302e-10	4.01439e-11	1.63772e-09
GOTERM_CC_ALL	GO:0043228~non-membrane-bounded organelle	254	10.7582	3.33976e-12	NCU02757, NCU08620, NCU00618, NCU03757, NCU07058, NCU06661, NCU08893, NCU09349, NCU10034, NCU03150, NCU04378, NCU00812, NCU03952, NCU00925, NCU08627, NCU02951, NCU06768, NCU07041, NCU00308, NCU00301, NCU00103, NCU06655, NCU09089, NCU03241, NCU03808, NCU03806, NCU08616, NCU00413, NCU00319, NCU03638, NCU07070, NCU05782, NCU07071, NCU06786, NCU00634, NCU07505, NCU07078, NCU03738, NCU03635, NCU04779,…	1377	585	4489	1.41545	1.92371e-09	1.13159e-10	4.90503e-09
GOTERM_CC_ALL	GO:0043232~intracellular non-membrane-bounded organelle	254	10.7582	3.33976e-12	NCU02757, NCU08620, NCU00618, NCU03757, NCU07058, NCU06661, NCU08893, NCU09349, NCU10034, NCU03150, NCU04378, NCU00812, NCU03952, NCU00925, NCU08627, NCU02951, NCU06768, NCU07041, NCU00308, NCU00301, NCU00103, NCU06655, NCU09089, NCU03241, NCU03808, NCU03806, NCU08616, NCU00413, NCU00319, NCU03638, NCU07070, NCU05782, NCU07071, NCU06786, NCU00634, NCU07505, NCU07078, NCU03738, NCU03635, NCU04779,…	1377	585	4489	1.41545	1.92371e-09	1.13159e-10	4.90503e-09
GOTERM_CC_ALL	GO:0031966~mitochondrial membrane	103	4.36256	2.96781e-11	NCU01179, NCU00431, NCU00371, NCU03695, NCU05430, NCU04074, NCU02564, NCU01765, NCU03155, NCU02623, NCU04817, NCU08810, NCU07576, NCU01169, NCU01360, NCU01859, NCU03147, NCU01024, NCU04945, NCU04100, NCU06588, NCU00385, NCU02147, NCU09143, NCU00198, NCU00395, NCU05027, NCU00636, NCU00788, NCU02403, NCU04304, NCU02250, NCU09460, NCU05457, NCU05221, NCU05623, NCU08930, NCU02507, NCU03112, NCU06606,…	1377	192	4489	1.74885	1.70945e-08	9.49697e-10	4.35873e-08
GOTERM_CC_ALL	GO:0005743~mitochondrial inner membrane	83	3.51546	4.46701e-11	NCU00371, NCU00969, NCU03695, NCU05430, NCU04074, NCU01765, NCU03229, NCU09862, NCU03080, NCU02162, NCU03155, NCU02623, NCU03798, NCU04817, NCU08810, NCU03199, NCU05601, NCU08336, NCU04768, NCU01169, NCU00959, NCU01479, NCU01360, NCU06695, NCU00075, NCU01859, NCU03147, NCU00484, NCU06748, NCU05299, NCU01024, NCU02157, NCU05515, NCU04945, NCU08794, NCU06588, NCU00385, NCU01983, NCU09143, NCU02943,…	1377	145	4489	1.86606	2.57299e-08	1.35421e-09	6.56056e-08
GOTERM_CC_ALL	GO:0019866~organelle inner membrane	84	3.55781	6.09135e-11	NCU00371, NCU00969, NCU03695, NCU05430, NCU04074, NCU01765, NCU03229, NCU09862, NCU03080, NCU02162, NCU03155, NCU02623, NCU03798, NCU04817, NCU08810, NCU03199, NCU05601, NCU08336, NCU04768, NCU01169, NCU00959, NCU01479, NCU01360, NCU06695, NCU00075, NCU01859, NCU03147, NCU00484, NCU06748, NCU05299, NCU01024, NCU02157, NCU05515, NCU04945, NCU08794, NCU06588, NCU04410, NCU00385, NCU01983, NCU09143,…	1377	148	4489	1.85026	3.50862e-08	1.75431e-09	8.94619e-08
GOTERM_CC_ALL	GO:0005740~mitochondrial envelope	108	4.57433	1.80473e-10	NCU01179, NCU00431, NCU00371, NCU03695, NCU05430, NCU04074, NCU02564, NCU01765, NCU03155, NCU02623, NCU04817, NCU08810, NCU07576, NCU01169, NCU01360, NCU01859, NCU03147, NCU04315, NCU01024, NCU04945, NCU04100, NCU06588, NCU00385, NCU02147, NCU09143, NCU00198, NCU05027, NCU00395, NCU00636, NCU00788, NCU02403, NCU04304, NCU02250, NCU09460, NCU05457, NCU05221, NCU05623, NCU08930, NCU02507, NCU03112,…	1377	209	4489	1.68459	1.03952e-07	4.95012e-09	2.65056e-07
GOTERM_CC_ALL	GO:0005730~nucleolus	77	3.26133	1.9565e-10	NCU01331, NCU02428, NCU00336, NCU08668, NCU03396, NCU07058, NCU09380, NCU05289, NCU09349, NCU07956, NCU07166, NCU08951, NCU00404, NCU07331, NCU06272, NCU00812, NCU00925, NCU03952, NCU08903, NCU02528, NCU02066, NCU08660, NCU03380, NCU07041, NCU00092, NCU09004, NCU03051, NCU00308, NCU00301, NCU08595, NCU03702, NCU06485, NCU02159, NCU04665, NCU03018, NCU02511, NCU06943, NCU04047, NCU02284, NCU08030,…	1377	134	4489	1.87328	1.12694e-07	5.12247e-09	2.87345e-07
GOTERM_CC_ALL	GO:0005761~mitochondrial ribosome	37	1.56713	6.89333e-10	NCU03343, NCU01800, NCU02757, NCU03394, NCU07549, NCU06066, NCU04174, NCU07560, NCU04138, NCU05287, NCU05813, NCU09826, NCU02804, NCU06450, NCU01894, NCU00564, NCU05890, NCU00211, NCU06768, NCU04336, NCU08728, NCU01007, NCU00952, NCU08296, NCU03230, NCU00977, NCU04068, NCU01023, NCU08329, NCU00103, NCU03926, NCU08861, NCU04806, NCU06542, NCU05714, NCU05076, NCU03827	1377	49	4489	2.46162	3.97056e-07	1.72633e-08	1.0124e-06
GOTERM_CC_ALL	GO:0000313~organellar ribosome	37	1.56713	6.89333e-10	NCU03343, NCU01800, NCU02757, NCU03394, NCU07549, NCU06066, NCU04174, NCU07560, NCU04138, NCU05287, NCU05813, NCU09826, NCU02804, NCU06450, NCU01894, NCU00564, NCU05890, NCU00211, NCU06768, NCU04336, NCU08728, NCU01007, NCU00952, NCU08296, NCU03230, NCU00977, NCU04068, NCU01023, NCU08329, NCU00103, NCU03926, NCU08861, NCU04806, NCU06542, NCU05714, NCU05076, NCU03827	1377	49	4489	2.46162	3.97056e-07	1.72633e-08	1.0124e-06
GOTERM_CC_ALL	GO:0032991~macromolecular complex	456	19.3139	6.79112e-09	NCU00431, NCU00512, NCU09616, NCU08620, NCU06764, NCU00618, NCU07058, NCU06661, NCU08893, NCU08766, NCU00040, NCU00041, NCU04795, NCU00812, NCU00925, NCU08627, NCU06768, NCU07041, NCU09608, NCU00301, NCU09216, NCU00103, NCU00037, NCU00823, NCU08616, NCU00413, NCU00319, NCU07886, NCU07071, NCU06785, NCU06786, NCU00636, NCU00634, NCU07078, NCU07505, NCU00417, NCU07509, NCU04779, NCU00116, NCU00114,…	1377	1225	4489	1.21351	3.91168e-06	1.62987e-07	9.97392e-06
GOTERM_CC_ALL	GO:0044424~intracellular part	987	41.8043	1.61098e-08	NCU00512, NCU08620, NCU08897, NCU07058, NCU08898, NCU06661, NCU08893, NCU08894, NCU06664, NCU08891, NCU07761, NCU00717, NCU00713, NCU04612, NCU00925, NCU08627, NCU04613, NCU07041, NCU00522, NCU00308, NCU00301, NCU07774, NCU07773, NCU00300, NCU00103, NCU00106, NCU06655, NCU00726, NCU00915, NCU00721, NCU08616, NCU00319, NCU05783, NCU07070, NCU05782, NCU00317, NCU07071, NCU05780, NCU07505, NCU07078,…	1377	2953	4489	1.08961	9.27919e-06	3.71169e-07	2.366e-05
GOTERM_CC_ALL	GO:0098798~mitochondrial protein complex	46	1.94833	1.89974e-08	NCU00431, NCU00371, NCU02943, NCU01179, NCU00198, NCU00357, NCU00636, NCU04212, NCU09460, NCU02250, NCU01765, NCU05457, NCU05221, NCU05623, NCU02623, NCU05220, NCU02549, NCU03798, NCU00737, NCU08810, NCU03199, NCU03558, NCU05689, NCU02472, NCU01479, NCU01169, NCU01360, NCU07824, NCU06695, NCU00502, NCU03031, NCU00484, NCU06632, NCU00644, NCU11258, NCU00930, NCU01024, NCU05515, NCU08137, NCU08940,…	1377	72	4489	2.08277	1.09424e-05	4.20864e-07	2.79009e-05
GOTERM_CC_ALL	GO:0044455~mitochondrial membrane part	52	2.20246	7.83827e-08	NCU00431, NCU00371, NCU01179, NCU03695, NCU01765, NCU09862, NCU02623, NCU03798, NCU08810, NCU03199, NCU01169, NCU01479, NCU01360, NCU06695, NCU03147, NCU00484, NCU06748, NCU02157, NCU01024, NCU05515, NCU06588, NCU00385, NCU09143, NCU02147, NCU02943, NCU00198, NCU05027, NCU00357, NCU00395, NCU00636, NCU04212, NCU09460, NCU02250, NCU05457, NCU05221, NCU05623, NCU05220, NCU02549, NCU00737, NCU03558,…	1377	88	4489	1.92636	4.51474e-05	1.67216e-06	0.000115118
GOTERM_CC_ALL	GO:0005622~intracellular	1012	42.8632	1.051e-07	NCU00512, NCU08620, NCU08897, NCU07058, NCU08898, NCU06661, NCU08893, NCU08894, NCU06664, NCU08891, NCU07761, NCU00717, NCU00713, NCU04612, NCU00925, NCU08627, NCU04613, NCU07041, NCU00522, NCU00308, NCU00301, NCU07774, NCU07773, NCU00300, NCU00103, NCU00106, NCU06655, NCU00726, NCU00915, NCU00721, NCU08616, NCU00319, NCU05783, NCU07070, NCU05782, NCU00317, NCU07071, NCU05780, NCU07505, NCU07078,…	1377	3055	4489	1.0799	6.05358e-05	2.16205e-06	0.000154357
GOTERM_CC_ALL	GO:0098800~inner mitochondrial membrane protein complex	38	1.60949	1.65979e-07	NCU02943, NCU00371, NCU00198, NCU00636, NCU04212, NCU09460, NCU02250, NCU01765, NCU05457, NCU05221, NCU05623, NCU02623, NCU05220, NCU02549, NCU00737, NCU03798, NCU08810, NCU03199, NCU03558, NCU02472, NCU05689, NCU01479, NCU01169, NCU01360, NCU06695, NCU00502, NCU03031, NCU00484, NCU00644, NCU11258, NCU01024, NCU05515, NCU08940, NCU01516, NCU07756, NCU06588, NCU00385, NCU09143	1377	58	4489	2.13585	9.55992e-05	3.29667e-06	0.000243768
GOTERM_CC_ALL	GO:0005623~cell	1081	45.7857	2.50691e-07	NCU00512, NCU08620, NCU08897, NCU07058, NCU08898, NCU06661, NCU08893, NCU08894, NCU06664, NCU08891, NCU07761, NCU00717, NCU10436, NCU00713, NCU04612, NCU00925, NCU08627, NCU04613, NCU07041, NCU00522, NCU00308, NCU00301, NCU07774, NCU07773, NCU00300, NCU00103, NCU00106, NCU06655, NCU00726, NCU00915, NCU00721, NCU08616, NCU00319, NCU05783, NCU07070, NCU05782, NCU00317, NCU07071, NCU05780, NCU07505,…	1377	3301	4489	1.06757	0.000144388	4.81326e-06	0.000368183
GOTERM_CC_ALL	GO:0044464~cell part	1072	45.4045	9.64165e-07	NCU00512, NCU08620, NCU08897, NCU07058, NCU08898, NCU06661, NCU08893, NCU08894, NCU06664, NCU08891, NCU07761, NCU00717, NCU10436, NCU00713, NCU04612, NCU00925, NCU08627, NCU04613, NCU07041, NCU00522, NCU00308, NCU00301, NCU07774, NCU07773, NCU00300, NCU00103, NCU00106, NCU06655, NCU00726, NCU00915, NCU00721, NCU08616, NCU00319, NCU05783, NCU07070, NCU05782, NCU00317, NCU07071, NCU05780, NCU07505,…	1377	3282	4489	1.06481	0.000555205	1.79147e-05	0.00141603
GOTERM_CC_ALL	GO:0031967~organelle envelope	114	4.82846	1.52712e-06	NCU01179, NCU00431, NCU00371, NCU03695, NCU04274, NCU05430, NCU04074, NCU02564, NCU01765, NCU03155, NCU02623, NCU04817, NCU08810, NCU07576, NCU01169, NCU01360, NCU01859, NCU03147, NCU05650, NCU04315, NCU01024, NCU04945, NCU04100, NCU06588, NCU04410, NCU00385, NCU02147, NCU09143, NCU01198, NCU00198, NCU11345, NCU05027, NCU00395, NCU00636, NCU00788, NCU02403, NCU04304, NCU02250, NCU09460, NCU05457,…	1377	255	4489	1.45741	0.000879232	2.74877e-05	0.00224281
GOTERM_CC_ALL	GO:0031975~envelope	114	4.82846	1.9334e-06	NCU01179, NCU00431, NCU00371, NCU03695, NCU04274, NCU05430, NCU04074, NCU02564, NCU01765, NCU03155, NCU02623, NCU04817, NCU08810, NCU07576, NCU01169, NCU01360, NCU01859, NCU03147, NCU05650, NCU04315, NCU01024, NCU04945, NCU04100, NCU06588, NCU04410, NCU00385, NCU02147, NCU09143, NCU01198, NCU00198, NCU11345, NCU05027, NCU00395, NCU00636, NCU00788, NCU02403, NCU04304, NCU02250, NCU09460, NCU05457,…	1377	256	4489	1.45171	0.00111302	3.37461e-05	0.00283949
GOTERM_CC_ALL	GO:0070993~translation preinitiation complex	14	0.592969	2.03585e-06	NCU05889, NCU07929, NCU08277, NCU07954, NCU00040, NCU02208, NCU06279, NCU01021, NCU02813, NCU07380, NCU07831, NCU08046, NCU03876, NCU09707	1377	14	4489	3.25999	0.00117196	3.44892e-05	0.00298996
GOTERM_CC_ALL	GO:0033290~eukaryotic 48S preinitiation complex	14	0.592969	2.03585e-06	NCU05889, NCU07929, NCU08277, NCU07954, NCU00040, NCU02208, NCU06279, NCU01021, NCU02813, NCU07380, NCU07831, NCU08046, NCU03876, NCU09707	1377	14	4489	3.25999	0.00117196	3.44892e-05	0.00298996
GOTERM_CC_ALL	GO:0000315~organellar large ribosomal subunit	22	0.931809	4.15222e-06	NCU02757, NCU07549, NCU04174, NCU07560, NCU04138, NCU00952, NCU00977, NCU04068, NCU01023, NCU08329, NCU05287, NCU05813, NCU02804, NCU09826, NCU00103, NCU06450, NCU08861, NCU05714, NCU05890, NCU00211, NCU04336, NCU06768	1377	29	4489	2.47309	0.00238883	6.83315e-05	0.00609808
GOTERM_CC_ALL	GO:0005762~mitochondrial large ribosomal subunit	22	0.931809	4.15222e-06	NCU02757, NCU07549, NCU04174, NCU07560, NCU04138, NCU00952, NCU00977, NCU04068, NCU01023, NCU08329, NCU05287, NCU05813, NCU02804, NCU09826, NCU00103, NCU06450, NCU08861, NCU05714, NCU05890, NCU00211, NCU04336, NCU06768	1377	29	4489	2.47309	0.00238883	6.83315e-05	0.00609808
GOTERM_CC_ALL	GO:0044446~intracellular organelle part	488	20.6692	5.83437e-06	NCU00431, NCU00512, NCU09616, NCU08620, NCU00618, NCU08897, NCU07058, NCU08762, NCU06661, NCU07761, NCU00812, NCU00925, NCU08627, NCU06768, NCU07041, NCU00308, NCU00301, NCU09216, NCU00300, NCU00103, NCU00037, NCU08616, NCU00413, NCU00319, NCU07070, NCU07886, NCU05783, NCU05782, NCU06786, NCU00636, NCU00634, NCU07078, NCU00417, NCU04779, NCU03112, NCU00116, NCU06606, NCU00114, NCU00216, NCU06508,…	1377	1382	4489	1.15114	0.00335496	9.33458e-05	0.00856843
GOTERM_CC_ALL	GO:0005852~eukaryotic translation initiation factor 3 complex	13	0.550614	6.21812e-06	NCU05889, NCU07929, NCU07954, NCU00040, NCU02208, NCU06279, NCU01021, NCU02813, NCU07380, NCU07831, NCU08046, NCU03876, NCU09707	1377	13	4489	3.25999	0.00357524	9.67967e-05	0.00913199
GOTERM_CC_ALL	GO:0016282~eukaryotic 43S preinitiation complex	13	0.550614	6.21812e-06	NCU05889, NCU07929, NCU07954, NCU00040, NCU02208, NCU06279, NCU01021, NCU02813, NCU07380, NCU07831, NCU08046, NCU03876, NCU09707	1377	13	4489	3.25999	0.00357524	9.67967e-05	0.00913199
GOTERM_CC_ALL	GO:0044422~organelle part	488	20.6692	6.67525e-06	NCU00431, NCU00512, NCU09616, NCU08620, NCU00618, NCU08897, NCU07058, NCU08762, NCU06661, NCU07761, NCU00812, NCU00925, NCU08627, NCU06768, NCU07041, NCU00308, NCU00301, NCU09216, NCU00300, NCU00103, NCU00037, NCU08616, NCU00413, NCU00319, NCU07070, NCU07886, NCU05783, NCU05782, NCU06786, NCU00636, NCU00634, NCU07078, NCU00417, NCU04779, NCU03112, NCU00116, NCU06606, NCU00114, NCU00216, NCU06508,…	1377	1383	4489	1.15031	0.00383757	0.000101178	0.0098033
GOTERM_CC_ALL	GO:0030687~preribosome, large subunit precursor	22	0.931809	9.85781e-06	NCU07547, NCU00981, NCU01301, NCU09004, NCU06214, NCU00979, NCU02370, NCU06468, NCU07942, NCU08121, NCU07795, NCU01257, NCU08960, NCU03669, NCU00404, NCU04150, NCU00925, NCU02066, NCU02640, NCU09094, NCU01458, NCU02477	1377	30	4489	2.39066	0.00566204	0.000145582	0.0144769
GOTERM_CC_ALL	GO:0031974~membrane-enclosed lumen	191	8.08979	1.94875e-05	NCU09616, NCU02757, NCU02428, NCU04174, NCU07560, NCU07058, NCU03159, NCU06189, NCU09349, NCU07956, NCU09826, NCU07166, NCU08951, NCU04378, NCU03464, NCU00812, NCU03952, NCU00925, NCU06768, NCU09094, NCU07041, NCU09731, NCU08005, NCU05944, NCU09004, NCU00308, NCU04082, NCU04009, NCU03051, NCU00301, NCU08968, NCU05650, NCU01023, NCU04315, NCU00103, NCU01227, NCU00037, NCU04571, NCU08302, NCU03241,…	1377	487	4489	1.27856	0.0111622	0.000280584	0.028617
GOTERM_CC_ALL	GO:0043233~organelle lumen	184	7.79331	3.26286e-05	NCU09616, NCU02757, NCU02428, NCU04174, NCU07560, NCU07058, NCU03159, NCU06189, NCU09349, NCU07956, NCU09826, NCU07166, NCU08951, NCU04378, NCU03464, NCU00812, NCU03952, NCU00925, NCU06768, NCU09094, NCU07041, NCU09731, NCU08005, NCU05944, NCU09004, NCU00308, NCU04082, NCU04009, NCU03051, NCU00301, NCU08968, NCU05650, NCU01023, NCU00103, NCU01227, NCU00037, NCU04571, NCU08302, NCU03241, NCU03808,…	1377	470	4489	1.27625	0.0186189	0.000458295	0.04791
GOTERM_CC_ALL	GO:0070013~intracellular organelle lumen	184	7.79331	3.26286e-05	NCU09616, NCU02757, NCU02428, NCU04174, NCU07560, NCU07058, NCU03159, NCU06189, NCU09349, NCU07956, NCU09826, NCU07166, NCU08951, NCU04378, NCU03464, NCU00812, NCU03952, NCU00925, NCU06768, NCU09094, NCU07041, NCU09731, NCU08005, NCU05944, NCU09004, NCU00308, NCU04082, NCU04009, NCU03051, NCU00301, NCU08968, NCU05650, NCU01023, NCU00103, NCU01227, NCU00037, NCU04571, NCU08302, NCU03241, NCU03808,…	1377	470	4489	1.27625	0.0186189	0.000458295	0.04791
GOTERM_CC_ALL	GO:0032040~small-subunit processome	21	0.889454	0.000187729	NCU01331, NCU04159, NCU07041, NCU02748, NCU02428, NCU00336, NCU00258, NCU03051, NCU03396, NCU07058, NCU00301, NCU03702, NCU01595, NCU03133, NCU03018, NCU06943, NCU07331, NCU06272, NCU01367, NCU09437, NCU03952	1377	32	4489	2.13937	0.1025	0.0025715	0.275359
GOTERM_CC_ALL	GO:0000314~organellar small ribosomal subunit	13	0.550614	0.00172638	NCU03343, NCU01800, NCU03394, NCU01894, NCU06066, NCU03926, NCU04806, NCU01007, NCU00564, NCU08296, NCU03827, NCU03230, NCU08728	1377	18	4489	2.35443	0.63037	0.0228796	2.50575
GOTERM_CC_ALL	GO:0005763~mitochondrial small ribosomal subunit	13	0.550614	0.00172638	NCU03343, NCU01800, NCU03394, NCU01894, NCU06066, NCU03926, NCU04806, NCU01007, NCU00564, NCU08296, NCU03827, NCU03230, NCU08728	1377	18	4489	2.35443	0.63037	0.0228796	2.50575
GOTERM_CC_ALL	GO:0070469~respiratory chain	27	1.14358	0.00259342	NCU01808, NCU04074, NCU09460, NCU01765, NCU05221, NCU05457, NCU06606, NCU02549, NCU05008, NCU03953, NCU05009, NCU02472, NCU05689, NCU03559, NCU01169, NCU00959, NCU01360, NCU06695, NCU03031, NCU00484, NCU11258, NCU08947, NCU05299, NCU08940, NCU02534, NCU09816, NCU07756	1377	52	4489	1.69268	0.77592	0.033423	3.74202
GOTERM_CC_ALL	GO:0045259~proton-transporting ATP synthase complex	12	0.508259	0.00384196	NCU03558, NCU09119, NCU05220, NCU00502, NCU00636, NCU05430, NCU00644, NCU06588, NCU03199, NCU02250, NCU00385, NCU09143	1377	17	4489	2.30117	0.89109	0.0480777	5.49661
GOTERM_CC_ALL	GO:0031090~organelle membrane	145	6.14147	0.00410451	NCU01179, NCU00431, NCU00371, NCU03695, NCU04274, NCU05430, NCU04074, NCU09550, NCU08425, NCU07761, NCU02564, NCU01765, NCU03155, NCU02623, NCU04817, NCU08810, NCU05950, NCU00376, NCU05045, NCU07576, NCU08379, NCU01169, NCU01360, NCU01859, NCU03147, NCU06175, NCU05650, NCU01024, NCU00300, NCU04945, NCU04100, NCU04943, NCU06588, NCU04410, NCU00385, NCU06242, NCU02147, NCU09143, NCU00198, NCU07886,…	1377	392	4489	1.20586	0.906432	0.0501977	5.86176
GOTERM_CC_ALL	GO:0005753~mitochondrial proton-transporting ATP synthase complex	10	0.423549	0.00468381	NCU03558, NCU05220, NCU00502, NCU00636, NCU00644, NCU06588, NCU03199, NCU02250, NCU00385, NCU09143	1377	13	4489	2.50768	0.933077	0.0559125	6.66279
GOTERM_CC_ALL	GO:1990204~oxidoreductase complex	18	0.762389	0.00963001	NCU02472, NCU01169, NCU01360, NCU03031, NCU08877, NCU00484, NCU11258, NCU07659, NCU09460, NCU05454, NCU01765, NCU05221, NCU02438, NCU08137, NCU08940, NCU02549, NCU07756, NCU02475	1377	33	4489	1.77817	0.996204	0.109632	13.2482
GOTERM_CC_ALL	GO:0005746~mitochondrial respiratory chain	15	0.635324	0.0113489	NCU05689, NCU02472, NCU01169, NCU01360, NCU06695, NCU03031, NCU00484, NCU11258, NCU09460, NCU01765, NCU05221, NCU05457, NCU08940, NCU02549, NCU07756	1377	26	4489	1.88076	0.998604	0.125558	15.4334
GOTERM_CC_ALL	GO:0098796~membrane protein complex	77	3.26133	0.0123077	NCU00431, NCU00371, NCU01179, NCU09119, NCU09721, NCU03395, NCU05430, NCU04652, NCU07338, NCU00041, NCU01765, NCU00667, NCU08232, NCU05644, NCU02623, NCU03798, NCU08810, NCU05950, NCU03199, NCU00376, NCU00566, NCU01199, NCU08379, NCU01169, NCU00959, NCU01479, NCU01360, NCU06695, NCU00484, NCU01024, NCU05515, NCU09216, NCU04943, NCU06588, NCU09107, NCU00385, NCU09143, NCU02147, NCU02943, NCU07939,…	1377	199	4489	1.2614	0.999202	0.132955	16.63
GOTERM_CC_ALL	GO:0005744~mitochondrial inner membrane presequence translocase complex	7	0.296485	0.0125885	NCU00371, NCU02943, NCU05623, NCU01516, NCU00737, NCU08810, NCU05515	1377	8	4489	2.85249	0.999322	0.133314	16.9774
GOTERM_CC_ALL	GO:0098803~respiratory chain complex	16	0.677679	0.0140716	NCU05689, NCU02472, NCU01169, NCU00959, NCU01360, NCU06695, NCU03031, NCU00484, NCU11258, NCU09460, NCU01765, NCU05221, NCU05457, NCU08940, NCU02549, NCU07756	1377	29	4489	1.79861	0.999715	0.145276	18.7901
GOTERM_CC_ALL	GO:0005732~small nucleolar ribonucleoprotein complex	12	0.508259	0.0199831	NCU01331, NCU00319, NCU06943, NCU08951, NCU03396, NCU01614, NCU03952, NCU10352, NCU08903, NCU03702, NCU08660, NCU06204	1377	20	4489	1.95599	0.999991	0.196979	25.6554
GOTERM_CC_ALL	GO:0000276~mitochondrial proton-transporting ATP synthase complex, coupling factor F(o)	8	0.338839	0.0242389	NCU05220, NCU00502, NCU00636, NCU00644, NCU06588, NCU03199, NCU02250, NCU09143	1377	11	4489	2.3709	0.999999	0.230283	30.2585
GOTERM_CC_ALL	GO:0043229~intracellular organelle	738	31.2579	0.0279147	NCU09616, NCU00431, NCU00512, NCU08620, NCU09615, NCU06764, NCU00618, NCU08897, NCU07058, NCU08898, NCU08762, NCU06661, NCU08893, NCU08894, NCU04799, NCU06664, NCU08891, NCU07761, NCU00713, NCU00813, NCU00812, NCU00925, NCU08627, NCU06768, NCU07041, NCU00443, NCU06751, NCU00308, NCU00301, NCU07773, NCU09216, NCU00300, NCU00103, NCU06655, NCU00037, NCU00726, NCU00721, NCU08616, NCU00413, NCU00319,…	1377	2306	4489	1.04331	1	0.256585	34.0192
GOTERM_CC_ALL	GO:0030686~90S preribosome	14	0.592969	0.029989	NCU03393, NCU00258, NCU00336, NCU03018, NCU09870, NCU03824, NCU04571, NCU03051, NCU09437, NCU00925, NCU03952, NCU02066, NCU11321, NCU02159	1377	26	4489	1.75538	1	0.26888	36.0571
GOTERM_CC_ALL	GO:0043226~organelle	738	31.2579	0.0306864	NCU09616, NCU00431, NCU00512, NCU08620, NCU09615, NCU06764, NCU00618, NCU08897, NCU07058, NCU08898, NCU08762, NCU06661, NCU08893, NCU08894, NCU04799, NCU06664, NCU08891, NCU07761, NCU00713, NCU00813, NCU00812, NCU00925, NCU08627, NCU06768, NCU07041, NCU00443, NCU06751, NCU00308, NCU00301, NCU07773, NCU09216, NCU00300, NCU00103, NCU06655, NCU00037, NCU00726, NCU00721, NCU08616, NCU00413, NCU00319,…	1377	2308	4489	1.0424	1	0.270176	36.7289
GOTERM_CC_ALL	GO:0005618~cell wall	15	0.635324	0.0345602	NCU06781, NCU07253, NCU05974, NCU08936, NCU07807, NCU08909, NCU10436, NCU09326, NCU00263, NCU06850, NCU01418, NCU05686, NCU09117, NCU07569, NCU02668	1377	29	4489	1.6862	1	0.294811	40.3427
GOTERM_CC_ALL	GO:0030312~external encapsulating structure	15	0.635324	0.0345602	NCU06781, NCU07253, NCU05974, NCU08936, NCU07807, NCU08909, NCU10436, NCU09326, NCU00263, NCU06850, NCU01418, NCU05686, NCU09117, NCU07569, NCU02668	1377	29	4489	1.6862	1	0.294811	40.3427
GOTERM_CC_ALL	GO:0045263~proton-transporting ATP synthase complex, coupling factor F(o)	8	0.338839	0.0430073	NCU05220, NCU00502, NCU00636, NCU00644, NCU06588, NCU03199, NCU02250, NCU09143	1377	12	4489	2.17332	1	0.348947	47.5663
GOTERM_CC_ALL	GO:0019867~outer membrane	15	0.635324	0.047013	NCU00431, NCU01179, NCU07824, NCU00357, NCU06632, NCU04304, NCU04245, NCU02564, NCU03966, NCU03112, NCU06924, NCU00216, NCU09741, NCU02147, NCU05593	1377	30	4489	1.62999	1	0.370153	50.6989
GOTERM_CC_ALL	GO:0098573~intrinsic component of mitochondrial membrane	14	0.592969	0.0570418	NCU00371, NCU00431, NCU03695, NCU01479, NCU07824, NCU00357, NCU05027, NCU03147, NCU06632, NCU06748, NCU01024, NCU03966, NCU05623, NCU02623	1377	28	4489	1.62999	1	0.425696	57.7937
GOTERM_CC_ALL	GO:0032592~integral component of mitochondrial membrane	14	0.592969	0.0570418	NCU00371, NCU00431, NCU03695, NCU01479, NCU07824, NCU00357, NCU05027, NCU03147, NCU06632, NCU06748, NCU01024, NCU03966, NCU05623, NCU02623	1377	28	4489	1.62999	1	0.425696	57.7937
GOTERM_CC_ALL	GO:0005741~mitochondrial outer membrane	14	0.592969	0.0570418	NCU00431, NCU01179, NCU03966, NCU03112, NCU07824, NCU06924, NCU00357, NCU00216, NCU06632, NCU04304, NCU09741, NCU04245, NCU02564, NCU02147	1377	28	4489	1.62999	1	0.425696	57.7937
GOTERM_CC_ALL	GO:0033177~proton-transporting two-sector ATPase complex, proton-transporting domain	10	0.423549	0.0670995	NCU00667, NCU03395, NCU05220, NCU00502, NCU00636, NCU00644, NCU06588, NCU03199, NCU02250, NCU09143	1377	18	4489	1.8111	1	0.475482	63.9438
GOTERM_CC_ALL	GO:0044452~nucleolar part	22	0.931809	0.0710416	NCU01331, NCU00319, NCU00336, NCU03051, NCU03396, NCU03702, NCU06485, NCU04665, NCU03018, NCU07166, NCU06943, NCU08951, NCU08030, NCU04571, NCU04508, NCU09437, NCU08368, NCU00925, NCU03952, NCU08903, NCU08660, NCU08616	1377	51	4489	1.40627	1	0.490206	66.1179
GOTERM_CC_ALL	GO:0031968~organelle outer membrane	14	0.592969	0.0753081	NCU00431, NCU01179, NCU03966, NCU03112, NCU07824, NCU06924, NCU00357, NCU00216, NCU06632, NCU04304, NCU09741, NCU04245, NCU02564, NCU02147	1377	29	4489	1.57379	1	0.50572	68.3329
GOTERM_CC_ALL	GO:0031428~box C/D snoRNP complex	4	0.16942	0.0886248	NCU01331, NCU06943, NCU03396, NCU03702	1377	4	4489	3.25999	1	0.560605	74.4092
GOTERM_CC_DIRECT	GO:0022627~cytosolic small ribosomal subunit	31	1.313	7.81907e-14	NCU06047, NCU03393, NCU00258, NCU04552, NCU08620, NCU06048, NCU05599, NCU00618, NCU03738, NCU01949, NCU10034, NCU06432, NCU02181, NCU08502, NCU07182, NCU08500, NCU07830, NCU08627, NCU00971, NCU02419, NCU07826, NCU09475, NCU01007, NCU00489, NCU06743, NCU03102, NCU03038, NCU09089, NCU07014, NCU06892, NCU01452	1377	32	4489	3.15811	2.58709e-11	2.58709e-11	1.06015e-10
GOTERM_CC_DIRECT	GO:0022625~cytosolic large ribosomal subunit	41	1.73655	1.75285e-13	NCU08389, NCU00413, NCU04331, NCU02905, NCU06210, NCU01827, NCU03757, NCU04171, NCU00634, NCU03565, NCU06661, NCU03635, NCU01317, NCU01966, NCU01948, NCU04779, NCU05554, NCU03150, NCU02509, NCU03302, NCU06090, NCU08990, NCU02707, NCU09109, NCU06843, NCU00979, NCU02744, NCU10498, NCU01776, NCU07829, NCU00464, NCU05804, NCU08960, NCU05235, NCU00706, NCU08963, NCU01221, NCU08964, NCU08344, NCU06226,…	1377	49	4489	2.72774	5.80257e-11	2.90128e-11	2.37765e-10
GOTERM_CC_DIRECT	GO:0005730~nucleolus	55	2.32952	7.44077e-11	NCU02428, NCU08668, NCU07058, NCU09380, NCU05289, NCU07956, NCU09349, NCU00404, NCU07331, NCU06272, NCU00812, NCU02528, NCU02066, NCU03380, NCU07041, NCU00092, NCU09004, NCU00308, NCU00301, NCU08595, NCU02159, NCU02511, NCU02284, NCU04047, NCU03241, NCU03808, NCU04159, NCU07547, NCU07070, NCU05782, NCU00981, NCU03066, NCU06418, NCU03133, NCU01257, NCU02546, NCU06090, NCU04150, NCU02640, NCU03774,…	1377	83	4489	2.16023	2.46289e-08	8.20965e-09	1.00921e-07
GOTERM_CC_DIRECT	GO:0033290~eukaryotic 48S preinitiation complex	14	0.592969	2.03585e-06	NCU05889, NCU07929, NCU08277, NCU07954, NCU00040, NCU02208, NCU06279, NCU01021, NCU02813, NCU07380, NCU07831, NCU08046, NCU03876, NCU09707	1377	14	4489	3.25999	0.00067364	0.000168453	0.00276124
GOTERM_CC_DIRECT	GO:0005762~mitochondrial large ribosomal subunit	22	0.931809	4.15222e-06	NCU02757, NCU07549, NCU04174, NCU07560, NCU04138, NCU00952, NCU00977, NCU04068, NCU01023, NCU08329, NCU05287, NCU05813, NCU02804, NCU09826, NCU00103, NCU06450, NCU08861, NCU05714, NCU05890, NCU00211, NCU04336, NCU06768	1377	29	4489	2.47309	0.00137344	0.00027484	0.00563162
GOTERM_CC_DIRECT	GO:0016282~eukaryotic 43S preinitiation complex	13	0.550614	6.21812e-06	NCU05889, NCU07929, NCU07954, NCU00040, NCU02208, NCU06279, NCU01021, NCU02813, NCU07380, NCU07831, NCU08046, NCU03876, NCU09707	1377	13	4489	3.25999	0.00205609	0.000342975	0.00843347
GOTERM_CC_DIRECT	GO:0005739~mitochondrion	88	3.72723	6.86295e-06	NCU06108, NCU01469, NCU06180, NCU01272, NCU04754, NCU05248, NCU08898, NCU01667, NCU01761, NCU08893, NCU08894, NCU04231, NCU02566, NCU00135, NCU09862, NCU03296, NCU03653, NCU09291, NCU00660, NCU02063, NCU05008, NCU03953, NCU05009, NCU00567, NCU00565, NCU08005, NCU08004, NCU03608, NCU04149, NCU03231, NCU08411, NCU05989, NCU04280, NCU06448, NCU02157, NCU06482, NCU04579, NCU10008, NCU08699, NCU09770,…	1377	191	4489	1.50198	0.00226907	0.000324468	0.009308
GOTERM_CC_DIRECT	GO:0030687~preribosome, large subunit precursor	21	0.889454	2.29184e-05	NCU07547, NCU00981, NCU01301, NCU09004, NCU06214, NCU00979, NCU02370, NCU06468, NCU07942, NCU08121, NCU07795, NCU01257, NCU08960, NCU03669, NCU00404, NCU04150, NCU00925, NCU02640, NCU09094, NCU02477, NCU01458	1377	29	4489	2.36068	0.00755737	0.00094781	0.0310803
GOTERM_CC_DIRECT	GO:0005840~ribosome	19	0.804744	5.52719e-05	NCU08389, NCU09476, NCU06038, NCU03638, NCU07562, NCU08299, NCU01474, NCU06749, NCU08277, NCU07852, NCU06469, NCU07505, NCU08893, NCU05275, NCU06431, NCU06272, NCU08502, NCU02951, NCU05032	1377	26	4489	2.3823	0.0181292	0.00203077	0.0749407
GOTERM_CC_DIRECT	GO:0005852~eukaryotic translation initiation factor 3 complex	11	0.465904	5.69099e-05	NCU06279, NCU02208, NCU05889, NCU07929, NCU02813, NCU07380, NCU08046, NCU07831, NCU07954, NCU03876, NCU09707	1377	11	4489	3.25999	0.0186614	0.001882	0.0771608
GOTERM_CC_DIRECT	GO:0005743~mitochondrial inner membrane	41	1.73655	6.90347e-05	NCU00969, NCU05430, NCU02403, NCU06495, NCU04074, NCU03229, NCU02507, NCU03080, NCU08930, NCU02162, NCU03155, NCU12120, NCU06606, NCU03177, NCU04817, NCU05601, NCU08336, NCU04768, NCU03558, NCU09477, NCU00959, NCU03559, NCU00075, NCU01859, NCU03147, NCU03031, NCU08947, NCU05299, NCU00930, NCU04945, NCU08794, NCU10225, NCU07295, NCU05927, NCU01606, NCU02534, NCU09816, NCU03359, NCU07384, NCU04549,…	1377	77	4489	1.73584	0.0225922	0.00207523	0.0935929
GOTERM_CC_DIRECT	GO:0005759~mitochondrial matrix	25	1.05887	0.00018741	NCU10468, NCU01337, NCU01213, NCU06189, NCU03008, NCU02063, NCU08707, NCU02549, NCU04334, NCU07732, NCU08005, NCU09810, NCU04082, NCU08968, NCU03030, NCU07659, NCU07670, NCU01227, NCU01516, NCU01692, NCU05927, NCU08302, NCU05410, NCU06086, NCU05778	1377	41	4489	1.9878	0.0601534	0.00515654	0.25389
GOTERM_CC_DIRECT	GO:0032040~small-subunit processome	21	0.889454	0.000187729	NCU01331, NCU04159, NCU07041, NCU02748, NCU02428, NCU00336, NCU00258, NCU03051, NCU03396, NCU07058, NCU00301, NCU03702, NCU01595, NCU03133, NCU03018, NCU06943, NCU07331, NCU06272, NCU01367, NCU09437, NCU03952	1377	32	4489	2.13937	0.0602526	0.00476891	0.254322
GOTERM_CC_DIRECT	GO:0005763~mitochondrial small ribosomal subunit	13	0.550614	0.00172638	NCU03343, NCU01800, NCU03394, NCU01894, NCU06066, NCU03926, NCU04806, NCU01007, NCU00564, NCU08296, NCU03827, NCU03230, NCU08728	1377	18	4489	2.35443	0.435562	0.0400286	2.31631
GOTERM_CC_DIRECT	GO:0030688~preribosome, small subunit precursor	5	0.211775	0.033238	NCU00092, NCU01503, NCU08904, NCU04165, NCU07942	1377	5	4489	3.25999	0.999986	0.525701	36.7755
GOTERM_CC_DIRECT	GO:0022626~cytosolic ribosome	5	0.211775	0.033238	NCU00576, NCU01474, NCU04172, NCU06923, NCU08944	1377	5	4489	3.25999	0.999986	0.525701	36.7755
GOTERM_CC_DIRECT	GO:0009277~fungal-type cell wall	10	0.423549	0.0456371	NCU06781, NCU08909, NCU10436, NCU07253, NCU09326, NCU06850, NCU08936, NCU01418, NCU07807, NCU02668	1377	17	4489	1.91764	1	0.619527	46.9299
GOTERM_CC_DIRECT	GO:0005737~cytoplasm	201	8.51334	0.0464626	NCU02133, NCU04274, NCU06764, NCU00043, NCU04799, NCU03610, NCU02564, NCU00717, NCU00713, NCU04612, NCU06104, NCU06232, NCU02136, NCU04613, NCU00441, NCU00522, NCU04005, NCU00443, NCU02493, NCU00629, NCU07774, NCU05650, NCU03148, NCU00106, NCU00915, NCU02963, NCU03808, NCU01198, NCU00317, NCU05780, NCU00410, NCU00635, NCU00021, NCU08117, NCU03633, NCU02252, NCU02380, NCU08111, NCU04118, NCU08319,…	1377	593	4489	1.10499	1	0.604001	47.5491
GOTERM_CC_DIRECT	GO:0000276~mitochondrial proton-transporting ATP synthase complex, coupling factor F(o)	7	0.296485	0.0521237	NCU05220, NCU00502, NCU00644, NCU06588, NCU03199, NCU02250, NCU09143	1377	10	4489	2.28199	1	0.62633	51.6188
GOTERM_CC_DIRECT	GO:0030686~90S preribosome	7	0.296485	0.0521237	NCU03393, NCU00336, NCU00258, NCU09870, NCU03824, NCU11321, NCU02159	1377	10	4489	2.28199	1	0.62633	51.6188
GOTERM_CC_DIRECT	GO:0005744~mitochondrial inner membrane presequence translocase complex	5	0.211775	0.0756366	NCU00371, NCU02943, NCU05623, NCU08810, NCU05515	1377	6	4489	2.71665	1	0.745935	65.5875
GOTERM_CC_DIRECT	GO:0005829~cytosol	62	2.62601	0.0870171	NCU04177, NCU01083, NCU01845, NCU01669, NCU02895, NCU00475, NCU00963, NCU08894, NCU02325, NCU00088, NCU04411, NCU09004, NCU05116, NCU07574, NCU00950, NCU07807, NCU07773, NCU05420, NCU00796, NCU06549, NCU10008, NCU06996, NCU09770, NCU04943, NCU00200, NCU05983, NCU05410, NCU02657, NCU02619, NCU02055, NCU09463, NCU00065, NCU00319, NCU06785, NCU06711, NCU06311, NCU04303, NCU06512, NCU01822, NCU05224,…	1377	171	4489	1.18198	1	0.778355	70.9099
GOTERM_CC_DIRECT	GO:0031428~box C/D snoRNP complex	4	0.16942	0.0886248	NCU01331, NCU06943, NCU03396, NCU03702	1377	4	4489	3.25999	1	0.768393	71.5971
GOTERM_MF_ALL	GO:0003735~structural constituent of ribosome	135	5.71792	1.04634e-36	NCU06047, NCU08389, NCU02757, NCU08620, NCU06048, NCU07562, NCU07560, NCU00618, NCU03757, NCU04171, NCU02423, NCU03565, NCU06661, NCU01948, NCU10034, NCU01949, NCU06431, NCU09826, NCU06432, NCU03150, NCU03561, NCU02951, NCU08627, NCU06768, NCU06038, NCU02419, NCU01023, NCU01776, NCU08960, NCU00103, NCU08963, NCU01221, NCU08964, NCU09089, NCU03806, NCU07884, NCU00413, NCU03638, NCU06066, NCU02905,…	1394	178	4613	2.50977	1.22212e-33	1.22212e-33	1.68589e-33
GOTERM_MF_ALL	GO:0005198~structural molecule activity	142	6.0144	2.91984e-26	NCU06047, NCU08389, NCU02757, NCU08620, NCU06048, NCU07562, NCU07560, NCU00618, NCU03757, NCU04171, NCU02423, NCU03565, NCU06661, NCU08766, NCU01948, NCU10034, NCU01949, NCU06431, NCU09826, NCU06432, NCU03150, NCU03561, NCU02951, NCU08627, NCU06768, NCU07569, NCU06038, NCU02419, NCU01023, NCU01776, NCU08960, NCU00103, NCU08963, NCU01221, NCU08964, NCU09089, NCU03806, NCU07884, NCU00413, NCU03638,…	1394	221	4613	2.12626	3.41037e-23	1.70519e-23	4.70453e-23
GOTERM_MF_ALL	GO:0003723~RNA binding	175	7.41211	2.72871e-15	NCU06047, NCU02757, NCU02428, NCU04174, NCU03159, NCU09696, NCU08893, NCU02566, NCU08894, NCU07954, NCU04799, NCU00040, NCU06664, NCU09349, NCU01949, NCU07956, NCU08951, NCU04378, NCU07437, NCU00925, NCU06768, NCU07041, NCU06035, NCU07420, NCU09608, NCU09004, NCU07574, NCU04009, NCU03051, NCU08277, NCU08960, NCU00106, NCU01021, NCU02813, NCU08963, NCU01221, NCU02611, NCU02810, NCU01367, NCU06246,…	1394	352	4613	1.64519	3.24185e-12	1.08058e-12	4.4742e-12
GOTERM_MF_ALL	GO:0019843~rRNA binding	27	1.14358	3.11572e-08	NCU04331, NCU02428, NCU07547, NCU03394, NCU02905, NCU01317, NCU01966, NCU01949, NCU02181, NCU02509, NCU00404, NCU07830, NCU04336, NCU06768, NCU02748, NCU09475, NCU08296, NCU00979, NCU03230, NCU04068, NCU08595, NCU02744, NCU02159, NCU03038, NCU08960, NCU04806, NCU06204	1394	34	4613	2.62788	3.6391e-05	9.09787e-06	5.02014e-05
GOTERM_MF_ALL	GO:0008135~translation factor activity, RNA binding	41	1.73655	7.74626e-07	NCU03061, NCU01468, NCU09903, NCU03717, NCU01469, NCU04174, NCU00410, NCU00457, NCU09513, NCU07954, NCU03737, NCU00040, NCU06279, NCU04378, NCU07437, NCU08046, NCU07831, NCU03876, NCU09707, NCU02003, NCU04344, NCU05889, NCU04640, NCU07420, NCU07929, NCU06035, NCU09004, NCU07922, NCU08277, NCU06721, NCU05274, NCU02208, NCU02076, NCU01021, NCU02813, NCU07380, NCU07757, NCU02810, NCU03826, NCU01369,…	1394	68	4613	1.99524	0.000904355	0.000180936	0.00124809
GOTERM_MF_ALL	GO:0051540~metal cluster binding	25	1.05887	2.51678e-05	NCU01084, NCU08898, NCU00680, NCU01765, NCU03204, NCU06606, NCU08707, NCU03953, NCU05009, NCU03979, NCU00565, NCU01779, NCU04768, NCU00959, NCU01169, NCU07794, NCU04385, NCU04280, NCU04315, NCU05238, NCU04575, NCU02534, NCU04347, NCU05778, NCU04720	1394	38	4613	2.17709	0.0289684	0.0048874	0.0405433
GOTERM_MF_ALL	GO:0051536~iron-sulfur cluster binding	25	1.05887	2.51678e-05	NCU01084, NCU08898, NCU00680, NCU01765, NCU03204, NCU06606, NCU08707, NCU03953, NCU05009, NCU03979, NCU00565, NCU01779, NCU04768, NCU00959, NCU01169, NCU07794, NCU04385, NCU04280, NCU04315, NCU05238, NCU04575, NCU02534, NCU04347, NCU05778, NCU04720	1394	38	4613	2.17709	0.0289684	0.0048874	0.0405433
GOTERM_MF_ALL	GO:0003743~translation initiation factor activity	29	1.22829	2.59255e-05	NCU03061, NCU01468, NCU03717, NCU01469, NCU00457, NCU07954, NCU00040, NCU06279, NCU04378, NCU08046, NCU07831, NCU07437, NCU03876, NCU09707, NCU04344, NCU05889, NCU04640, NCU07420, NCU07929, NCU09004, NCU08277, NCU02208, NCU02076, NCU01021, NCU02813, NCU07380, NCU07757, NCU02810, NCU01369	1394	47	4613	2.04184	0.0298275	0.00431657	0.0417638
GOTERM_MF_ALL	GO:0043168~anion binding	42	1.77891	5.76787e-05	NCU06761, NCU07623, NCU04754, NCU01667, NCU08117, NCU01666, NCU03425, NCU04118, NCU06189, NCU02566, NCU02564, NCU04292, NCU06452, NCU02543, NCU08216, NCU02274, NCU00194, NCU00567, NCU09230, NCU03500, NCU09911, NCU11406, NCU00522, NCU01652, NCU04260, NCU00792, NCU07678, NCU02430, NCU07987, NCU08411, NCU00463, NCU03579, NCU03315, NCU04246, NCU04575, NCU01439, NCU02176, NCU05410, NCU06360, NCU06870,…	1394	80	4613	1.73732	0.0651514	0.00838598	0.0928932
GOTERM_MF_ALL	GO:0030170~pyridoxal phosphate binding	31	1.313	0.000458255	NCU06761, NCU07623, NCU04754, NCU08117, NCU03425, NCU06189, NCU02564, NCU04292, NCU06452, NCU02543, NCU08216, NCU02274, NCU00194, NCU09230, NCU03500, NCU00522, NCU11406, NCU01652, NCU00792, NCU07678, NCU02430, NCU08411, NCU07987, NCU03579, NCU00463, NCU04246, NCU04575, NCU05410, NCU06360, NCU06870, NCU05805	1394	58	4613	1.7687	0.414544	0.0577503	0.735803
GOTERM_MF_ALL	GO:0051539~4 iron, 4 sulfur cluster binding	15	0.635324	0.000592909	NCU00959, NCU01084, NCU08898, NCU04385, NCU04280, NCU05238, NCU01765, NCU03204, NCU02534, NCU08707, NCU03953, NCU05009, NCU05778, NCU00565, NCU04720	1394	21	4613	2.3637	0.499788	0.0669274	0.951045
GOTERM_MF_ALL	GO:0043021~ribonucleoprotein complex binding	18	0.762389	0.00133733	NCU03061, NCU07886, NCU01469, NCU04174, NCU09004, NCU08277, NCU08217, NCU00457, NCU06721, NCU05274, NCU10225, NCU07494, NCU05927, NCU05076, NCU02044, NCU01455, NCU00925, NCU09707	1394	29	4613	2.05398	0.790502	0.132461	2.1331
GOTERM_MF_ALL	GO:0009055~electron carrier activity	22	0.931809	0.00253972	NCU05689, NCU01219, NCU08004, NCU03340, NCU00959, NCU00278, NCU04098, NCU06695, NCU07794, NCU01808, NCU04315, NCU04231, NCU01765, NCU05457, NCU09885, NCU04575, NCU02293, NCU02291, NCU09816, NCU07756, NCU09803, NCU08924	1394	40	4613	1.82005	0.948705	0.21926	4.01447
GOTERM_MF_ALL	GO:0016627~oxidoreductase activity, acting on the CH-CH group of donors	21	0.889454	0.00307734	NCU00065, NCU07585, NCU01333, NCU08004, NCU00959, NCU07072, NCU08762, NCU00950, NCU00468, NCU00602, NCU04231, NCU09885, NCU01546, NCU07307, NCU02291, NCU06532, NCU07756, NCU04817, NCU02619, NCU08336, NCU08924	1394	38	4613	1.82876	0.972673	0.24188	4.84467
GOTERM_MF_ALL	GO:0016875~ligase activity, forming carbon-oxygen bonds	21	0.889454	0.00307734	NCU09463, NCU04449, NCU03030, NCU06457, NCU08888, NCU02380, NCU06722, NCU07926, NCU02566, NCU08894, NCU00931, NCU04020, NCU08195, NCU00405, NCU06914, NCU00915, NCU01443, NCU07755, NCU07451, NCU06307, NCU05095	1394	38	4613	1.82876	0.972673	0.24188	4.84467
GOTERM_MF_ALL	GO:0004812~aminoacyl-tRNA ligase activity	21	0.889454	0.00307734	NCU09463, NCU04449, NCU03030, NCU06457, NCU08888, NCU02380, NCU06722, NCU07926, NCU02566, NCU08894, NCU00931, NCU04020, NCU08195, NCU00405, NCU06914, NCU00915, NCU01443, NCU07755, NCU07451, NCU06307, NCU05095	1394	38	4613	1.82876	0.972673	0.24188	4.84467
GOTERM_MF_ALL	GO:0016876~ligase activity, forming aminoacyl-tRNA and related compounds	21	0.889454	0.00307734	NCU09463, NCU04449, NCU03030, NCU06457, NCU08888, NCU02380, NCU06722, NCU07926, NCU02566, NCU08894, NCU00931, NCU04020, NCU08195, NCU00405, NCU06914, NCU00915, NCU01443, NCU07755, NCU07451, NCU06307, NCU05095	1394	38	4613	1.82876	0.972673	0.24188	4.84467
GOTERM_MF_ALL	GO:0048037~cofactor binding	100	4.23549	0.00360041	NCU06761, NCU07624, NCU07623, NCU08280, NCU03755, NCU08762, NCU05188, NCU06189, NCU02564, NCU09291, NCU02954, NCU09727, NCU03953, NCU06232, NCU00522, NCU00523, NCU08004, NCU00792, NCU04108, NCU05420, NCU08411, NCU07987, NCU03579, NCU00590, NCU01227, NCU04575, NCU01439, NCU06441, NCU07982, NCU02193, NCU02619, NCU04720, NCU07072, NCU02407, NCU06951, NCU05973, NCU06785, NCU06558, NCU04393, NCU08117,…	1394	261	4613	1.26789	0.985196	0.259862	5.64591
GOTERM_MF_ALL	GO:0043022~ribosome binding	11	0.465904	0.00379939	NCU01469, NCU10225, NCU04174, NCU05076, NCU09004, NCU05927, NCU08277, NCU02044, NCU06721, NCU09707, NCU05274	1394	15	4613	2.42673	0.988276	0.256517	5.94905
GOTERM_MF_ALL	GO:0016651~oxidoreductase activity, acting on NAD(P)H	26	1.10123	0.00484832	NCU00969, NCU02472, NCU00278, NCU01169, NCU02407, NCU01859, NCU04074, NCU06518, NCU11258, NCU05299, NCU05238, NCU09460, NCU01765, NCU05221, NCU08930, NCU03112, NCU06924, NCU02534, NCU00216, NCU09741, NCU04817, NCU03953, NCU08352, NCU00360, NCU05009, NCU03697	1394	52	4613	1.65459	0.996575	0.298678	7.53201
GOTERM_MF_ALL	GO:0000287~magnesium ion binding	26	1.10123	0.00484832	NCU06970, NCU01786, NCU09567, NCU00775, NCU02712, NCU07697, NCU08888, NCU00951, NCU05342, NCU02734, NCU02105, NCU05542, NCU10042, NCU09320, NCU07308, NCU05254, NCU09789, NCU07982, NCU06978, NCU02954, NCU10893, NCU06191, NCU08666, NCU06232, NCU02193, NCU04613	1394	52	4613	1.65459	0.996575	0.298678	7.53201
GOTERM_MF_ALL	GO:0016874~ligase activity	53	2.24481	0.00584548	NCU00177, NCU06836, NCU01337, NCU05248, NCU02566, NCU08894, NCU00405, NCU00660, NCU02325, NCU08661, NCU00565, NCU09090, NCU07732, NCU00240, NCU01227, NCU00915, NCU00181, NCU04410, NCU06307, NCU05095, NCU09463, NCU04449, NCU01157, NCU06457, NCU04303, NCU02380, NCU06063, NCU09789, NCU06914, NCU01443, NCU08685, NCU06191, NCU07451, NCU03877, NCU02677, NCU08535, NCU09810, NCU03030, NCU09025, NCU08888,…	1394	127	4613	1.381	0.998938	0.331552	9.01363
GOTERM_MF_ALL	GO:0019001~guanyl nucleotide binding	44	1.86362	0.00780768	NCU03407, NCU03066, NCU03616, NCU00788, NCU06003, NCU09513, NCU09696, NCU05289, NCU03737, NCU02167, NCU09132, NCU02546, NCU02160, NCU09789, NCU01998, NCU08683, NCU02044, NCU01503, NCU03795, NCU05693, NCU00376, NCU02003, NCU00895, NCU00600, NCU06404, NCU04149, NCU08297, NCU07774, NCU08471, NCU02105, NCU03966, NCU04100, NCU01227, NCU08340, NCU05927, NCU03515, NCU01453, NCU02123, NCU02810, NCU00389,…	1394	103	4613	1.41363	0.999894	0.398675	11.8644
GOTERM_MF_ALL	GO:0005525~GTP binding	44	1.86362	0.00780768	NCU03407, NCU03066, NCU03616, NCU00788, NCU06003, NCU09513, NCU09696, NCU05289, NCU03737, NCU02167, NCU09132, NCU02546, NCU02160, NCU09789, NCU01998, NCU08683, NCU02044, NCU01503, NCU03795, NCU05693, NCU00376, NCU02003, NCU00895, NCU00600, NCU06404, NCU04149, NCU08297, NCU07774, NCU08471, NCU02105, NCU03966, NCU04100, NCU01227, NCU08340, NCU05927, NCU03515, NCU01453, NCU02123, NCU02810, NCU00389,…	1394	103	4613	1.41363	0.999894	0.398675	11.8644
GOTERM_MF_ALL	GO:0032561~guanyl ribonucleotide binding	44	1.86362	0.00780768	NCU03407, NCU03066, NCU03616, NCU00788, NCU06003, NCU09513, NCU09696, NCU05289, NCU03737, NCU02167, NCU09132, NCU02546, NCU02160, NCU09789, NCU01998, NCU08683, NCU02044, NCU01503, NCU03795, NCU05693, NCU00376, NCU02003, NCU00895, NCU00600, NCU06404, NCU04149, NCU08297, NCU07774, NCU08471, NCU02105, NCU03966, NCU04100, NCU01227, NCU08340, NCU05927, NCU03515, NCU01453, NCU02123, NCU02810, NCU00389,…	1394	103	4613	1.41363	0.999894	0.398675	11.8644
GOTERM_MF_ALL	GO:0016597~amino acid binding	9	0.381194	0.00982106	NCU09911, NCU03315, NCU01439, NCU01667, NCU01666, NCU04118, NCU02475, NCU02566, NCU00567	1394	12	4613	2.48189	0.99999	0.454864	14.7022
GOTERM_MF_ALL	GO:0016879~ligase activity, forming carbon-nitrogen bonds	22	0.931809	0.0104903	NCU02677, NCU08535, NCU07732, NCU00177, NCU01157, NCU01337, NCU00240, NCU05248, NCU09025, NCU04303, NCU02639, NCU09789, NCU00660, NCU02325, NCU00261, NCU08685, NCU03166, NCU04648, NCU06191, NCU03877, NCU08661, NCU00565	1394	44	4613	1.65459	0.999996	0.459829	15.6264
GOTERM_MF_ALL	GO:0003729~mRNA binding	17	0.720034	0.0144743	NCU01974, NCU04552, NCU09475, NCU01301, NCU07574, NCU07852, NCU03230, NCU09380, NCU10498, NCU00427, NCU00040, NCU03239, NCU01221, NCU03311, NCU04806, NCU07830, NCU05304	1394	32	4613	1.758	1	0.555556	20.9365
GOTERM_MF_ALL	GO:0016810~hydrolase activity, acting on carbon-nitrogen (but not peptide) bonds	30	1.27065	0.0152296	NCU05973, NCU01294, NCU03139, NCU00438, NCU02979, NCU02296, NCU02084, NCU00713, NCU07188, NCU08359, NCU02629, NCU03877, NCU02795, NCU03850, NCU09911, NCU00523, NCU01838, NCU02597, NCU06801, NCU01816, NCU07774, NCU04086, NCU00796, NCU06549, NCU05387, NCU02333, NCU01348, NCU04648, NCU03805, NCU05807	1394	67	4613	1.48172	1	0.557261	21.9072
GOTERM_MF_ALL	GO:0051537~2 iron, 2 sulfur cluster binding	10	0.423549	0.0157936	NCU01169, NCU00959, NCU06606, NCU07794, NCU08707, NCU00680, NCU04315, NCU05778, NCU04720, NCU01765	1394	15	4613	2.20612	1	0.554448	22.6247
GOTERM_MF_ALL	GO:0016780~phosphotransferase activity, for other substituted phosphate groups	10	0.423549	0.0157936	NCU09192, NCU07308, NCU06978, NCU01141, NCU02381, NCU06508, NCU09679, NCU10762, NCU01993, NCU00135	1394	15	4613	2.20612	1	0.554448	22.6247
GOTERM_MF_ALL	GO:0016829~lyase activity	55	2.32952	0.0225368	NCU06761, NCU03695, NCU06180, NCU01271, NCU01083, NCU11365, NCU08898, NCU06187, NCU03425, NCU02564, NCU05040, NCU00403, NCU08330, NCU03850, NCU08626, NCU05601, NCU00522, NCU04342, NCU06301, NCU05984, NCU07807, NCU04385, NCU05420, NCU07987, NCU04280, NCU00489, NCU06448, NCU04579, NCU10008, NCU10042, NCU00200, NCU03488, NCU08133, NCU05983, NCU04347, NCU02193, NCU02302, NCU06417, NCU04466, NCU00582,…	1394	141	4613	1.29082	1	0.670223	30.738
GOTERM_MF_ALL	GO:0016628~oxidoreductase activity, acting on the CH-CH group of donors, NAD or NADP as acceptor	7	0.296485	0.0260132	NCU07585, NCU01333, NCU07307, NCU07072, NCU08762, NCU00468, NCU00602	1394	9	4613	2.57381	1	0.708123	34.6021
GOTERM_MF_ALL	GO:0008175~tRNA methyltransferase activity	7	0.296485	0.0260132	NCU05301, NCU06780, NCU04196, NCU04040, NCU03936, NCU01705, NCU01980	1394	9	4613	2.57381	1	0.708123	34.6021
GOTERM_MF_ALL	GO:0044822~poly(A) RNA binding	21	0.889454	0.0297029	NCU01974, NCU04552, NCU09475, NCU01301, NCU07574, NCU07852, NCU03230, NCU09380, NCU09317, NCU10498, NCU00427, NCU07829, NCU00040, NCU03239, NCU01221, NCU04806, NCU03311, NCU01612, NCU07830, NCU03808, NCU05304	1394	45	4613	1.54429	1	0.74194	38.4815
GOTERM_MF_ALL	GO:0003954~NADH dehydrogenase activity	15	0.635324	0.0304997	NCU00969, NCU02472, NCU00278, NCU01169, NCU01859, NCU04074, NCU11258, NCU09460, NCU01765, NCU05221, NCU08930, NCU02534, NCU03953, NCU05009, NCU00360	1394	29	4613	1.71165	1	0.738137	39.2905
GOTERM_MF_ALL	GO:0016717~oxidoreductase activity, acting on paired donors, with oxidation of a pair of donors resulting in the reduction of molecular oxygen to two molecules of water	5	0.211775	0.0314573	NCU09497, NCU05259, NCU05278, NCU06207, NCU04983	1394	5	4613	3.30918	1	0.736395	40.2495
GOTERM_MF_ALL	GO:0031369~translation initiation factor binding	5	0.211775	0.0314573	NCU01021, NCU02661, NCU07831, NCU09378, NCU01198	1394	5	4613	3.30918	1	0.736395	40.2495
GOTERM_MF_ALL	GO:0008173~RNA methyltransferase activity	13	0.550614	0.0326304	NCU02428, NCU04196, NCU06780, NCU05301, NCU00308, NCU08968, NCU03702, NCU04040, NCU02511, NCU03936, NCU03669, NCU01705, NCU01980	1394	24	4613	1.79247	1	0.737141	41.405
GOTERM_MF_ALL	GO:0016765~transferase activity, transferring alkyl or aryl (other than methyl) groups	19	0.804744	0.0334225	NCU06141, NCU00522, NCU05126, NCU01652, NCU05780, NCU02430, NCU08117, NCU02888, NCU05548, NCU06727, NCU07509, NCU09930, NCU09817, NCU05706, NCU03826, NCU03460, NCU02657, NCU09230, NCU10292	1394	40	4613	1.57186	1	0.733795	42.1732
GOTERM_MF_ALL	GO:0031406~carboxylic acid binding	11	0.465904	0.0337323	NCU09911, NCU03315, NCU01439, NCU04260, NCU02176, NCU01667, NCU01666, NCU04118, NCU02475, NCU02566, NCU00567	1394	19	4613	1.91584	1	0.72552	42.4711
GOTERM_MF_ALL	GO:0008137~NADH dehydrogenase (ubiquinone) activity	14	0.592969	0.037397	NCU00969, NCU02472, NCU00278, NCU01169, NCU01859, NCU04074, NCU11258, NCU09460, NCU01765, NCU05221, NCU08930, NCU02534, NCU03953, NCU05009	1394	27	4613	1.71587	1	0.751216	45.8877
GOTERM_MF_ALL	GO:0050136~NADH dehydrogenase (quinone) activity	14	0.592969	0.037397	NCU00969, NCU02472, NCU00278, NCU01169, NCU01859, NCU04074, NCU11258, NCU09460, NCU01765, NCU05221, NCU08930, NCU02534, NCU03953, NCU05009	1394	27	4613	1.71587	1	0.751216	45.8877
GOTERM_MF_ALL	GO:0004004~ATP-dependent RNA helicase activity	17	0.720034	0.0374558	NCU03380, NCU04439, NCU07070, NCU05782, NCU07839, NCU06418, NCU01104, NCU09349, NCU06520, NCU07670, NCU06149, NCU01612, NCU06246, NCU03808, NCU09756, NCU01369, NCU09076	1394	35	4613	1.60732	1	0.741064	45.9409
GOTERM_MF_ALL	GO:0008186~RNA-dependent ATPase activity	17	0.720034	0.0374558	NCU03380, NCU04439, NCU07070, NCU05782, NCU07839, NCU06418, NCU01104, NCU09349, NCU06520, NCU07670, NCU06149, NCU01612, NCU06246, NCU03808, NCU09756, NCU01369, NCU09076	1394	35	4613	1.60732	1	0.741064	45.9409
GOTERM_MF_ALL	GO:0016638~oxidoreductase activity, acting on the CH-NH2 group of donors	8	0.338839	0.0397556	NCU05165, NCU03131, NCU00461, NCU01066, NCU06558, NCU01195, NCU02475, NCU00590	1394	12	4613	2.20612	1	0.751823	47.9849
GOTERM_MF_ALL	GO:0016835~carbon-oxygen lyase activity	24	1.01652	0.0436225	NCU01652, NCU06180, NCU04466, NCU05984, NCU08898, NCU04385, NCU03425, NCU05420, NCU00680, NCU04280, NCU00489, NCU06448, NCU00605, NCU04579, NCU02564, NCU10008, NCU10042, NCU06603, NCU06452, NCU08216, NCU08133, NCU00403, NCU08330, NCU05683	1394	55	4613	1.44401	1	0.774278	51.2591
GOTERM_MF_ALL	GO:0042124~1,3-beta-glucanosyltransferase activity	7	0.296485	0.048629	NCU06781, NCU08909, NCU10436, NCU07253, NCU09326, NCU06850, NCU09175	1394	10	4613	2.31643	1	0.801585	55.2115
GOTERM_MF_ALL	GO:0042123~glucanosyltransferase activity	7	0.296485	0.048629	NCU06781, NCU08909, NCU10436, NCU07253, NCU09326, NCU06850, NCU09175	1394	10	4613	2.31643	1	0.801585	55.2115
GOTERM_MF_ALL	GO:0016655~oxidoreductase activity, acting on NAD(P)H, quinone or similar compound as acceptor	14	0.592969	0.0510396	NCU00969, NCU02472, NCU00278, NCU01169, NCU01859, NCU04074, NCU11258, NCU09460, NCU01765, NCU05221, NCU08930, NCU02534, NCU03953, NCU05009	1394	28	4613	1.65459	1	0.808672	57.0054
GOTERM_MF_ALL	GO:0016763~transferase activity, transferring pentosyl groups	9	0.381194	0.0515796	NCU05542, NCU09320, NCU04411, NCU03963, NCU05290, NCU07015, NCU00649, NCU04216, NCU02090	1394	15	4613	1.98551	1	0.803628	57.3979
GOTERM_MF_ALL	GO:0003746~translation elongation factor activity	9	0.381194	0.0515796	NCU02003, NCU09903, NCU06035, NCU07922, NCU09513, NCU03826, NCU03737, NCU07700, NCU05274	1394	15	4613	1.98551	1	0.803628	57.3979
GOTERM_MF_ALL	GO:0046933~proton-transporting ATP synthase activity, rotational mechanism	6	0.25413	0.059354	NCU03558, NCU09119, NCU01606, NCU05430, NCU02250, NCU00385	1394	8	4613	2.48189	1	0.839989	62.6892
GOTERM_MF_ALL	GO:0022884~macromolecule transmembrane transporter activity	6	0.25413	0.059354	NCU00371, NCU01179, NCU05623, NCU03798, NCU06632, NCU04245	1394	8	4613	2.48189	1	0.839989	62.6892
GOTERM_MF_ALL	GO:0008198~ferrous iron binding	6	0.25413	0.059354	NCU02028, NCU08707, NCU11182, NCU01705, NCU09959, NCU05778	1394	8	4613	2.48189	1	0.839989	62.6892
GOTERM_MF_ALL	GO:0008320~protein transmembrane transporter activity	6	0.25413	0.059354	NCU00371, NCU01179, NCU05623, NCU03798, NCU06632, NCU04245	1394	8	4613	2.48189	1	0.839989	62.6892
GOTERM_MF_ALL	GO:0016884~carbon-nitrogen ligase activity, with glutamine as amido-N-donor	10	0.423549	0.0615324	NCU02677, NCU07732, NCU00240, NCU00660, NCU05248, NCU02325, NCU08685, NCU09025, NCU04648, NCU04303	1394	18	4613	1.83843	1	0.843454	64.0573
GOTERM_MF_ALL	GO:0008483~transaminase activity	13	0.550614	0.0625659	NCU04292, NCU07623, NCU04246, NCU02543, NCU04754, NCU01429, NCU02727, NCU00792, NCU05410, NCU06360, NCU08411, NCU00194, NCU03500	1394	26	4613	1.65459	1	0.841272	64.6898
GOTERM_MF_ALL	GO:0003724~RNA helicase activity	17	0.720034	0.0629774	NCU03380, NCU04439, NCU07070, NCU05782, NCU07839, NCU06418, NCU01104, NCU09349, NCU06520, NCU07670, NCU06149, NCU01612, NCU06246, NCU03808, NCU09756, NCU01369, NCU09076	1394	37	4613	1.52044	1	0.836174	64.9387
GOTERM_MF_ALL	GO:0016813~hydrolase activity, acting on carbon-nitrogen (but not peptide) bonds, in linear amidines	5	0.211775	0.0719169	NCU02084, NCU01816, NCU02333, NCU01348, NCU03850	1394	6	4613	2.75765	1	0.868305	69.9565
GOTERM_MF_ALL	GO:0019238~cyclohydrolase activity	5	0.211775	0.0719169	NCU07188, NCU07774, NCU03139, NCU02629, NCU03877	1394	6	4613	2.75765	1	0.868305	69.9565
GOTERM_MF_ALL	GO:0016846~carbon-sulfur lyase activity	9	0.381194	0.0765862	NCU00522, NCU04342, NCU05040, NCU06301, NCU02430, NCU08117, NCU07987, NCU09230, NCU05601	1394	16	4613	1.86141	1	0.879377	72.3015
GOTERM_MF_ALL	GO:0016645~oxidoreductase activity, acting on the CH-NH group of donors	7	0.296485	0.0802313	NCU04768, NCU07690, NCU03076, NCU03118, NCU00963, NCU03877, NCU02936	1394	11	4613	2.10584	1	0.885907	74.0116
GOTERM_MF_ALL	GO:0016769~transferase activity, transferring nitrogenous groups	13	0.550614	0.082701	NCU04292, NCU07623, NCU04246, NCU02543, NCU04754, NCU01429, NCU02727, NCU00792, NCU05410, NCU06360, NCU08411, NCU00194, NCU03500	1394	27	4613	1.59331	1	0.888287	75.1135
GOTERM_MF_ALL	GO:0044877~macromolecular complex binding	30	1.27065	0.082961	NCU00337, NCU03061, NCU01469, NCU07886, NCU04174, NCU08217, NCU00457, NCU07505, NCU07494, NCU04378, NCU02044, NCU07728, NCU00925, NCU09136, NCU01447, NCU09707, NCU09094, NCU03629, NCU01635, NCU09004, NCU08277, NCU06721, NCU00145, NCU05274, NCU10225, NCU00202, NCU08031, NCU05927, NCU05076, NCU01455	1394	76	4613	1.30626	1	0.883776	75.2269
GOTERM_MF_ALL	GO:0016405~CoA-ligase activity	4	0.16942	0.0851084	NCU09810, NCU01227, NCU06836, NCU08471	1394	4	4613	3.30918	1	0.885186	76.1452
GOTERM_MF_ALL	GO:0003924~GTPase activity	21	0.889454	0.0885972	NCU02003, NCU04149, NCU03066, NCU00788, NCU09513, NCU09696, NCU03737, NCU09132, NCU03966, NCU04100, NCU02546, NCU05927, NCU02810, NCU01503, NCU02123, NCU05693, NCU09269, NCU08981, NCU00376, NCU07700, NCU04166	1394	50	4613	1.38986	1	0.890446	77.5694
GOTERM_MF_DIRECT	GO:0003735~structural constituent of ribosome	135	5.71792	1.04634e-36	NCU06047, NCU08389, NCU02757, NCU08620, NCU06048, NCU07562, NCU07560, NCU00618, NCU03757, NCU04171, NCU02423, NCU03565, NCU06661, NCU01948, NCU10034, NCU01949, NCU06431, NCU09826, NCU06432, NCU03150, NCU03561, NCU02951, NCU08627, NCU06768, NCU06038, NCU02419, NCU01023, NCU01776, NCU08960, NCU00103, NCU08963, NCU01221, NCU08964, NCU09089, NCU03806, NCU07884, NCU00413, NCU03638, NCU06066, NCU02905,…	1394	178	4613	2.50977	7.73243e-34	7.73243e-34	1.58939e-33
GOTERM_MF_DIRECT	GO:0019843~rRNA binding	16	0.677679	4.56237e-06	NCU02428, NCU03394, NCU09475, NCU08296, NCU04068, NCU08595, NCU01317, NCU02744, NCU01966, NCU01949, NCU02159, NCU02181, NCU02509, NCU04806, NCU04336, NCU06768	1394	18	4613	2.9415	0.00336592	0.00168438	0.00693004
GOTERM_MF_DIRECT	GO:0003743~translation initiation factor activity	29	1.22829	2.59255e-05	NCU03061, NCU01468, NCU03717, NCU01469, NCU00457, NCU07954, NCU00040, NCU06279, NCU04378, NCU08046, NCU07831, NCU07437, NCU03876, NCU09707, NCU04344, NCU05889, NCU04640, NCU07420, NCU07929, NCU09004, NCU08277, NCU02208, NCU02076, NCU01021, NCU02813, NCU07380, NCU07757, NCU02810, NCU01369	1394	47	4613	2.04184	0.0189768	0.00636606	0.0393737
GOTERM_MF_DIRECT	GO:0003723~RNA binding	70	2.96485	4.20919e-05	NCU06047, NCU01800, NCU01331, NCU02757, NCU08668, NCU09512, NCU00475, NCU08893, NCU04799, NCU08894, NCU11321, NCU06664, NCU09349, NCU07956, NCU06149, NCU06272, NCU08990, NCU00925, NCU03085, NCU08728, NCU03380, NCU07265, NCU07041, NCU09608, NCU01474, NCU04009, NCU07874, NCU03702, NCU00489, NCU00106, NCU07670, NCU08963, NCU02511, NCU02611, NCU06892, NCU06246, NCU04449, NCU07070, NCU05782, NCU07839,…	1394	152	4613	1.52397	0.0306277	0.00774648	0.0639187
GOTERM_MF_DIRECT	GO:0030170~pyridoxal phosphate binding	31	1.313	0.000458255	NCU06761, NCU07623, NCU04754, NCU08117, NCU03425, NCU06189, NCU02564, NCU04292, NCU06452, NCU02543, NCU08216, NCU02274, NCU00194, NCU09230, NCU03500, NCU00522, NCU11406, NCU01652, NCU00792, NCU07678, NCU02430, NCU08411, NCU07987, NCU03579, NCU00463, NCU04246, NCU04575, NCU05410, NCU06360, NCU06870, NCU05805	1394	58	4613	1.7687	0.287324	0.0655018	0.693833
GOTERM_MF_DIRECT	GO:0051539~4 iron, 4 sulfur cluster binding	15	0.635324	0.000592909	NCU00959, NCU01084, NCU08898, NCU04385, NCU04280, NCU05238, NCU01765, NCU03204, NCU02534, NCU08707, NCU03953, NCU05009, NCU05778, NCU00565, NCU04720	1394	21	4613	2.3637	0.354861	0.0704441	0.896852
GOTERM_MF_DIRECT	GO:0043022~ribosome binding	11	0.465904	0.00379939	NCU01469, NCU10225, NCU04174, NCU05076, NCU09004, NCU05927, NCU08277, NCU02044, NCU06721, NCU09707, NCU05274	1394	15	4613	2.42673	0.939981	0.330933	5.61829
GOTERM_MF_DIRECT	GO:0009055~electron carrier activity	17	0.720034	0.00429997	NCU01219, NCU08004, NCU00959, NCU00278, NCU04098, NCU01808, NCU07794, NCU04315, NCU04231, NCU01765, NCU09885, NCU04575, NCU02291, NCU09816, NCU07756, NCU09803, NCU08924	1394	29	4613	1.93987	0.958602	0.328382	6.33612
GOTERM_MF_DIRECT	GO:0000287~magnesium ion binding	26	1.10123	0.00484832	NCU06970, NCU01786, NCU09567, NCU00775, NCU02712, NCU07697, NCU08888, NCU00951, NCU05342, NCU02734, NCU02105, NCU05542, NCU10042, NCU09320, NCU07308, NCU05254, NCU09789, NCU07982, NCU06978, NCU02954, NCU10893, NCU06191, NCU08666, NCU06232, NCU02193, NCU04613	1394	52	4613	1.65459	0.972446	0.329056	7.11661
GOTERM_MF_DIRECT	GO:0005525~GTP binding	44	1.86362	0.00780768	NCU03407, NCU03066, NCU03616, NCU00788, NCU06003, NCU09513, NCU09696, NCU05289, NCU03737, NCU02167, NCU09132, NCU02546, NCU02160, NCU09789, NCU01998, NCU08683, NCU02044, NCU01503, NCU03795, NCU05693, NCU00376, NCU02003, NCU00895, NCU00600, NCU06404, NCU04149, NCU08297, NCU07774, NCU08471, NCU02105, NCU03966, NCU04100, NCU01227, NCU08340, NCU05927, NCU03515, NCU01453, NCU02123, NCU02810, NCU00389,…	1394	103	4613	1.41363	0.99695	0.439682	11.2249
GOTERM_MF_DIRECT	GO:0051537~2 iron, 2 sulfur cluster binding	10	0.423549	0.0157936	NCU01169, NCU00959, NCU06606, NCU07794, NCU08707, NCU00680, NCU04315, NCU05778, NCU04720, NCU01765	1394	15	4613	2.20612	0.999992	0.656824	21.4803
GOTERM_MF_DIRECT	GO:0031369~translation initiation factor binding	5	0.211775	0.0314573	NCU01021, NCU02661, NCU07831, NCU09378, NCU01198	1394	5	4613	3.30918	1	0.860316	38.462
GOTERM_MF_DIRECT	GO:0008137~NADH dehydrogenase (ubiquinone) activity	14	0.592969	0.037397	NCU00969, NCU02472, NCU00278, NCU01169, NCU01859, NCU04074, NCU11258, NCU09460, NCU01765, NCU05221, NCU08930, NCU02534, NCU03953, NCU05009	1394	27	4613	1.71587	1	0.885439	43.9517
GOTERM_MF_DIRECT	GO:0004004~ATP-dependent RNA helicase activity	17	0.720034	0.0374558	NCU03380, NCU04439, NCU07070, NCU05782, NCU07839, NCU06418, NCU01104, NCU09349, NCU06520, NCU07670, NCU06149, NCU01612, NCU06246, NCU03808, NCU09756, NCU01369, NCU09076	1394	35	4613	1.60732	1	0.866694	44.0037
GOTERM_MF_DIRECT	GO:0003729~mRNA binding	15	0.635324	0.0417072	NCU01974, NCU04552, NCU09475, NCU01301, NCU07574, NCU07852, NCU09380, NCU10498, NCU00427, NCU00040, NCU03239, NCU01221, NCU03311, NCU04806, NCU05304	1394	30	4613	1.65459	1	0.877403	47.6451
GOTERM_MF_DIRECT	GO:0042124~1,3-beta-glucanosyltransferase activity	7	0.296485	0.048629	NCU06781, NCU08909, NCU10436, NCU07253, NCU09326, NCU06850, NCU09175	1394	10	4613	2.31643	1	0.899992	53.1042
GOTERM_MF_DIRECT	GO:0003746~translation elongation factor activity	9	0.381194	0.0515796	NCU02003, NCU09903, NCU06035, NCU07922, NCU09513, NCU03826, NCU03737, NCU07700, NCU05274	1394	15	4613	1.98551	1	0.89995	55.2655
GOTERM_MF_DIRECT	GO:0046933~proton-transporting ATP synthase activity, rotational mechanism	6	0.25413	0.059354	NCU03558, NCU09119, NCU01606, NCU05430, NCU02250, NCU00385	1394	8	4613	2.48189	1	0.918904	60.5231
GOTERM_MF_DIRECT	GO:0016597~amino acid binding	6	0.25413	0.059354	NCU09911, NCU01439, NCU01667, NCU01666, NCU04118, NCU02566	1394	8	4613	2.48189	1	0.918904	60.5231
GOTERM_MF_DIRECT	GO:0008198~ferrous iron binding	6	0.25413	0.059354	NCU02028, NCU08707, NCU11182, NCU01705, NCU09959, NCU05778	1394	8	4613	2.48189	1	0.918904	60.5231
GOTERM_MF_DIRECT	GO:0003924~GTPase activity	21	0.889454	0.0885972	NCU02003, NCU04149, NCU03066, NCU00788, NCU09513, NCU09696, NCU03737, NCU09132, NCU03966, NCU04100, NCU02546, NCU05927, NCU02810, NCU01503, NCU02123, NCU05693, NCU09269, NCU08981, NCU00376, NCU07700, NCU04166	1394	50	4613	1.38986	1	0.972902	75.5658
INTERPRO	IPR001709:Flavoprotein pyridine nucleotide cytochrome reductase	9	0.381194	0.00121997	NCU03112, NCU02096, NCU00216, NCU09741, NCU06518, NCU09727, NCU03697, NCU10051, NCU04077	1905	10	6574	3.10583	0.953071	0.953071	2.13102
INTERPRO	IPR008991:Translation protein SH3-like domain	10	0.423549	0.00126698	NCU01485, NCU00413, NCU02757, NCU06450, NCU01827, NCU00634, NCU02707, NCU03565, NCU01948, NCU05274	1905	12	6574	2.87577	0.958292	0.795775	2.21227
INTERPRO	IPR014014:RNA helicase, DEAD-box type, Q motif	16	0.677679	0.00203314	NCU03380, NCU04439, NCU07070, NCU05782, NCU07839, NCU07420, NCU06418, NCU01104, NCU09349, NCU06520, NCU07670, NCU06149, NCU06246, NCU09756, NCU01369, NCU09076	1905	26	6574	2.12364	0.993905	0.81733	3.52757
INTERPRO	IPR017938:Riboflavin synthase-like beta-barrel	14	0.592969	0.00303054	NCU02009, NCU06518, NCU10051, NCU04077, NCU03112, NCU02096, NCU04575, NCU10775, NCU02020, NCU00216, NCU09741, NCU07456, NCU09727, NCU03697	1905	22	6574	2.19604	0.999503	0.850658	5.21487
INTERPRO	IPR001433:Oxidoreductase FAD/NAD(P)-binding	10	0.423549	0.0030595	NCU03112, NCU04575, NCU02096, NCU00216, NCU09741, NCU06518, NCU09727, NCU03697, NCU10051, NCU04077	1905	13	6574	2.65455	0.999537	0.78471	5.26344
INTERPRO	IPR014722:Ribosomal protein L2 domain 2	8	0.338839	0.00341543	NCU01485, NCU00413, NCU02757, NCU01827, NCU00634, NCU02707, NCU03565, NCU05274	1905	9	6574	3.06748	0.999811	0.76044	5.8585
INTERPRO	IPR015424:Pyridoxal phosphate-dependent transferase	23	0.974163	0.00363003	NCU06761, NCU00522, NCU07623, NCU01652, NCU07805, NCU11365, NCU02430, NCU08117, NCU07987, NCU08411, NCU00463, NCU06189, NCU02543, NCU01429, NCU02274, NCU05410, NCU06360, NCU00194, NCU02475, NCU06870, NCU09230, NCU03500, NCU05805	1905	45	6574	1.7638	0.99989	0.72799	6.21559
INTERPRO	IPR015421:Pyridoxal phosphate-dependent transferase, major region, subdomain 1	23	0.974163	0.00363003	NCU06761, NCU00522, NCU07623, NCU01652, NCU07805, NCU11365, NCU02430, NCU08117, NCU07987, NCU08411, NCU00463, NCU06189, NCU02543, NCU01429, NCU02274, NCU05410, NCU06360, NCU00194, NCU02475, NCU06870, NCU09230, NCU03500, NCU05805	1905	45	6574	1.7638	0.99989	0.72799	6.21559
INTERPRO	IPR014729:Rossmann-like alpha/beta/alpha sandwich fold	20	0.847099	0.00978631	NCU09463, NCU08004, NCU04289, NCU00582, NCU03030, NCU04019, NCU06722, NCU04303, NCU07926, NCU08894, NCU02639, NCU08195, NCU08736, NCU03880, NCU02325, NCU07755, NCU04648, NCU07451, NCU08661, NCU08626	1905	40	6574	1.72546	1	0.954071	15.9315
INTERPRO	IPR000757:Glycoside hydrolase, family 16	10	0.423549	0.0118736	NCU09904, NCU05974, NCU04431, NCU08072, NCU04959, NCU09117, NCU04168, NCU05789, NCU05686, NCU01353	1905	15	6574	2.30061	1	0.964061	19.0043
INTERPRO	IPR017927:Ferredoxin reductase-type FAD-binding domain	14	0.592969	0.0127401	NCU02009, NCU06518, NCU10051, NCU04077, NCU03112, NCU02096, NCU04575, NCU00023, NCU10775, NCU02020, NCU00216, NCU09741, NCU09727, NCU03697	1905	25	6574	1.93251	1	0.959772	20.2485
INTERPRO	IPR015422:Pyridoxal phosphate-dependent transferase, major region, subdomain 2	18	0.762389	0.0152057	NCU07623, NCU00522, NCU01652, NCU07805, NCU02430, NCU08117, NCU07987, NCU00463, NCU06189, NCU02543, NCU01429, NCU02274, NCU05410, NCU06360, NCU00194, NCU09230, NCU03500, NCU05805	1905	36	6574	1.72546	1	0.969522	23.6909
INTERPRO	IPR012340:Nucleic acid-binding, OB-fold	24	1.01652	0.0172342	NCU00413, NCU02757, NCU02419, NCU06780, NCU05599, NCU02661, NCU04009, NCU08277, NCU00137, NCU06457, NCU07078, NCU00931, NCU03102, NCU05274, NCU00597, NCU04020, NCU06542, NCU08030, NCU01460, NCU00915, NCU06272, NCU07437, NCU04155, NCU06307	1905	53	6574	1.56268	1	0.973496	26.4175
INTERPRO	IPR012336:Thioredoxin-like fold	27	1.14358	0.0192626	NCU01219, NCU07549, NCU05780, NCU04098, NCU05188, NCU00042, NCU09534, NCU01969, NCU03023, NCU03995, NCU05706, NCU00813, NCU03177, NCU09803, NCU03817, NCU01650, NCU00441, NCU01169, NCU06031, NCU02888, NCU05986, NCU00015, NCU05731, NCU03826, NCU02595, NCU04368, NCU04268	1905	62	6574	1.50282	1	0.97647	29.0519
INTERPRO	IPR012675:Beta-grasp domain	7	0.296485	0.0211344	NCU04177, NCU04575, NCU00959, NCU07794, NCU02044, NCU02380, NCU01765	1905	9	6574	2.68405	1	0.978151	31.4038
INTERPRO	IPR000277:Cys/Met metabolism, pyridoxal phosphate-dependent enzyme	6	0.25413	0.0246381	NCU00522, NCU01652, NCU02430, NCU08117, NCU07987, NCU09230	1905	7	6574	2.95793	1	0.984513	35.6096
INTERPRO	IPR006694:Fatty acid hydroxylase	5	0.211775	0.0269819	NCU06402, NCU06465, NCU03492, NCU06207, NCU04983	1905	5	6574	3.45092	1	0.986214	38.286
INTERPRO	IPR004038:Ribosomal protein L7Ae/L30e/S12e/Gadd45	5	0.211775	0.0269819	NCU01331, NCU06432, NCU08963, NCU08951, NCU04779	1905	5	6574	3.45092	1	0.986214	38.286
INTERPRO	IPR000836:Phosphoribosyltransferase domain	8	0.338839	0.0318859	NCU05542, NCU06970, NCU01786, NCU05224, NCU05290, NCU05254, NCU04216, NCU02090	1905	12	6574	2.30061	1	0.991578	43.5503
INTERPRO	IPR006195:Aminoacyl-tRNA synthetase, class II	10	0.423549	0.0321709	NCU04449, NCU04020, NCU00405, NCU06914, NCU00915, NCU06457, NCU01443, NCU02380, NCU00931, NCU05095	1905	17	6574	2.02995	1	0.98946	43.8428
INTERPRO	IPR000629:RNA helicase, ATP-dependent, DEAD-box, conserved site	11	0.465904	0.0379184	NCU03380, NCU04439, NCU07420, NCU05782, NCU07839, NCU07670, NCU06418, NCU06149, NCU01369, NCU09756, NCU09349	1905	20	6574	1.89801	1	0.993894	49.4455
INTERPRO	IPR000555:JAB1/Mov34/MPN/PAD-1	6	0.25413	0.0501654	NCU01547, NCU07929, NCU01021, NCU00823, NCU00467, NCU06939	1905	8	6574	2.58819	1	0.998418	59.6745
INTERPRO	IPR001163:Ribonucleoprotein LSM domain	9	0.381194	0.0614737	NCU02508, NCU01614, NCU07497, NCU09512, NCU00505, NCU01601, NCU10352, NCU03085, NCU03625	1905	16	6574	1.94114	1	0.999485	67.3567
INTERPRO	IPR005804:Fatty acid desaturase, type 1	5	0.211775	0.0624511	NCU02209, NCU09497, NCU09858, NCU08927, NCU05259	1905	6	6574	2.87577	1	0.999355	67.9514
INTERPRO	IPR015928:Aconitase/3-isopropylmalate dehydratase, swivel	5	0.211775	0.0624511	NCU08898, NCU04385, NCU04280, NCU04579, NCU05683	1905	6	6574	2.87577	1	0.999355	67.9514
INTERPRO	IPR017926:Glutamine amidotransferase	7	0.296485	0.066891	NCU07732, NCU00200, NCU00262, NCU06311, NCU02325, NCU00261, NCU08685	1905	11	6574	2.19604	1	0.99947	70.5265
INTERPRO	IPR025313:Domain of unknown function DUF4217	4	0.16942	0.0760082	NCU03380, NCU04439, NCU06520, NCU09349	1905	4	6574	3.45092	1	0.99974	75.2152
INTERPRO	IPR023827:Peptidase S8, subtilisin, Asp-active site	4	0.16942	0.0760082	NCU06055, NCU00263, NCU07159, NCU06949	1905	4	6574	3.45092	1	0.99974	75.2152
INTERPRO	IPR001804:Isocitrate and isopropylmalate dehydrogenases family	4	0.16942	0.0760082	NCU00775, NCU07697, NCU02954, NCU06232	1905	4	6574	3.45092	1	0.99974	75.2152
INTERPRO	IPR017896:4Fe-4S ferredoxin-type, iron-sulpur binding domain	4	0.16942	0.0760082	NCU04768, NCU03061, NCU00959, NCU05009	1905	4	6574	3.45092	1	0.99974	75.2152
INTERPRO	IPR005811:ATP-citrate lyase/succinyl-CoA ligase	4	0.16942	0.0760082	NCU09810, NCU01227, NCU06785, NCU08471	1905	4	6574	3.45092	1	0.99974	75.2152
INTERPRO	IPR022764:Peptidase S54, rhomboid domain	4	0.16942	0.0760082	NCU01305, NCU03080, NCU12120, NCU02371	1905	4	6574	3.45092	1	0.99974	75.2152
INTERPRO	IPR012678:Ribosomal protein L23/L15e core domain	4	0.16942	0.0760082	NCU07182, NCU06226, NCU08329, NCU01776	1905	4	6574	3.45092	1	0.99974	75.2152
INTERPRO	IPR010987:Glutathione S-transferase, C-terminal-like	8	0.338839	0.0788692	NCU06035, NCU05780, NCU05706, NCU02888, NCU03826, NCU04368, NCU08894, NCU06307	1905	14	6574	1.97195	1	0.999735	76.5351
INTERPRO	IPR000504:RNA recognition motif domain	27	1.14358	0.0852298	NCU06684, NCU04273, NCU08668, NCU00457, NCU06459, NCU04799, NCU03990, NCU08046, NCU06217, NCU09742, NCU08518, NCU01793, NCU07574, NCU05343, NCU07874, NCU03435, NCU07069, NCU02159, NCU02208, NCU02152, NCU03946, NCU03092, NCU03311, NCU02611, NCU00707, NCU03099, NCU07735	1905	70	6574	1.33107	1	0.999813	79.2357
INTERPRO	IPR014720:Double-stranded RNA-binding-like domain	6	0.25413	0.0864541	NCU06047, NCU01800, NCU04174, NCU08299, NCU06721, NCU06001	1905	9	6574	2.30061	1	0.999773	79.7206
INTERPRO	IPR018108:Mitochondrial substrate/solute carrier	16	0.677679	0.0872384	NCU07884, NCU09477, NCU01810, NCU01916, NCU07793, NCU02423, NCU01689, NCU08941, NCU05075, NCU02269, NCU03561, NCU07384, NCU05390, NCU04837, NCU07478, NCU07465	1905	37	6574	1.49229	1	0.999717	80.0257
INTERPRO	IPR023395:Mitochondrial carrier domain	16	0.677679	0.0872384	NCU07884, NCU09477, NCU01810, NCU01916, NCU07793, NCU02423, NCU01689, NCU08941, NCU05075, NCU02269, NCU03561, NCU07384, NCU05390, NCU04837, NCU07478, NCU07465	1905	37	6574	1.49229	1	0.999717	80.0257

## Sheet: Ribosome density down > 2 fold
Table S1. Gene functional enrichment analyses based on the genes with down-regulated ribosome density in the Siadat2 strain compared with that in the wild-type strain.
Category	Term	Count	%	PValue	Genes	List Total	Pop Hits	Pop Total	Fold Enrichment	Bonferroni	Benjamini	FDR
KEGG_PATHWAY	ncr00520:Amino sugar and nucleotide sugar metabolism	5	2.53807	0.00171749	NCU04728, NCU09923, NCU04725, NCU02343, NCU05239	23	42	1697	8.78364	0.042064	0.042064	1.38496
KEGG_PATHWAY	ncr00052:Galactose metabolism	3	1.52284	0.0216562	NCU00810, NCU02583, NCU04728	23	18	1697	12.2971	0.421522	0.239422	16.275
KEGG_PATHWAY	ncr00500:Starch and sucrose metabolism	3	1.52284	0.0775162	NCU02583, NCU04728, NCU05057	23	36	1697	6.14855	0.866964	0.489507	48.036
GOTERM_BP_ALL	GO:0005975~carbohydrate metabolic process	21	10.6599	7.43953e-07	NCU06961, NCU05955, NCU09680, NCU09923, NCU08760, NCU02240, NCU09524, NCU05239, NCU08856, NCU07351, NCU03134, NCU10107, NCU07340, NCU00810, NCU03641, NCU02583, NCU04728, NCU04623, NCU02343, NCU02216, NCU05057	73	322	3887	3.4726	0.000374882	0.000374882	0.00107252
GOTERM_BP_ALL	GO:0016052~carbohydrate catabolic process	10	5.07614	1.25085e-05	NCU07351, NCU07340, NCU03641, NCU09680, NCU04728, NCU09923, NCU02343, NCU02216, NCU05057, NCU08856	73	80	3887	6.65582	0.00628451	0.00314721	0.0180315
GOTERM_BP_ALL	GO:0000272~polysaccharide catabolic process	7	3.5533	8.81339e-05	NCU07351, NCU07340, NCU03641, NCU09680, NCU09923, NCU02343, NCU05057	73	41	3887	9.09088	0.0434493	0.0146981	0.126984
GOTERM_BP_ALL	GO:0005976~polysaccharide metabolic process	8	4.06091	0.000263467	NCU07351, NCU07340, NCU03641, NCU09680, NCU09923, NCU02343, NCU05057, NCU05239	73	70	3887	6.08532	0.124364	0.0326561	0.379157
GOTERM_BP_ALL	GO:0044275~cellular carbohydrate catabolic process	5	2.53807	0.00102018	NCU07340, NCU03641, NCU09680, NCU05057, NCU08856	73	25	3887	10.6493	0.40216	0.0977704	1.46072
GOTERM_BP_ALL	GO:0030243~cellulose metabolic process	4	2.03046	0.00152573	NCU07340, NCU03641, NCU09680, NCU05057	73	13	3887	16.3836	0.536782	0.120375	2.17721
GOTERM_BP_ALL	GO:0030245~cellulose catabolic process	4	2.03046	0.00152573	NCU07340, NCU03641, NCU09680, NCU05057	73	13	3887	16.3836	0.536782	0.120375	2.17721
GOTERM_BP_ALL	GO:0051275~beta-glucan catabolic process	4	2.03046	0.00191615	NCU07340, NCU03641, NCU09680, NCU05057	73	14	3887	15.2133	0.619652	0.128984	2.7272
GOTERM_BP_ALL	GO:0044247~cellular polysaccharide catabolic process	4	2.03046	0.00343964	NCU07340, NCU03641, NCU09680, NCU05057	73	17	3887	12.5286	0.823876	0.195127	4.84596
GOTERM_BP_ALL	GO:0009251~glucan catabolic process	4	2.03046	0.00477308	NCU07340, NCU03641, NCU09680, NCU05057	73	19	3887	11.2098	0.91031	0.235041	6.6651
GOTERM_BP_ALL	GO:0051273~beta-glucan metabolic process	4	2.03046	0.00637993	NCU07340, NCU03641, NCU09680, NCU05057	73	21	3887	10.1422	0.960275	0.275721	8.81422
GOTERM_BP_ALL	GO:0019630~quinate metabolic process	3	1.52284	0.00669147	NCU06028, NCU06025, NCU06027	73	7	3887	22.82	0.966083	0.264806	9.22553
GOTERM_BP_ALL	GO:0044264~cellular polysaccharide metabolic process	5	2.53807	0.00840166	NCU07340, NCU03641, NCU09680, NCU05057, NCU05239	73	44	3887	6.05075	0.985769	0.298378	11.4528
GOTERM_BP_ALL	GO:0006073~cellular glucan metabolic process	4	2.03046	0.0129618	NCU07340, NCU03641, NCU09680, NCU05057	73	27	3887	7.88838	0.998606	0.396979	17.1456
GOTERM_BP_ALL	GO:0044262~cellular carbohydrate metabolic process	6	3.04569	0.0155361	NCU07340, NCU03641, NCU09680, NCU05057, NCU05239, NCU08856	73	80	3887	3.99349	0.999626	0.430896	20.2071
GOTERM_BP_ALL	GO:0044042~glucan metabolic process	4	2.03046	0.0157713	NCU07340, NCU03641, NCU09680, NCU05057	73	29	3887	7.34436	0.999669	0.413827	20.4815
GOTERM_BP_ALL	GO:0071554~cell wall organization or biogenesis	5	2.53807	0.0789511	NCU07351, NCU09923, NCU02216, NCU05239, NCU00872	73	88	3887	3.02537	1	0.925027	69.4452
GOTERM_BP_ALL	GO:0010383~cell wall polysaccharide metabolic process	3	1.52284	0.0997311	NCU07351, NCU09923, NCU05239	73	29	3887	5.50827	1	0.955611	78.011
GOTERM_BP_DIRECT	GO:0005975~carbohydrate metabolic process	9	4.56853	0.00141623	NCU10107, NCU00810, NCU06961, NCU02583, NCU05955, NCU04623, NCU08760, NCU02240, NCU09524	73	119	3887	4.02705	0.100838	0.100838	1.47638
GOTERM_BP_DIRECT	GO:0030245~cellulose catabolic process	4	2.03046	0.00152573	NCU07340, NCU03641, NCU09680, NCU05057	73	13	3887	16.3836	0.108204	0.0556503	1.58971
GOTERM_BP_DIRECT	GO:0019630~quinate metabolic process	3	1.52284	0.00669147	NCU06028, NCU06025, NCU06027	73	7	3887	22.82	0.395617	0.154518	6.8038
GOTERM_BP_DIRECT	GO:0008152~metabolic process	6	3.04569	0.00704946	NCU02485, NCU08399, NCU03295, NCU00677, NCU08404, NCU10546	73	66	3887	4.8406	0.411737	0.124224	7.15571
GOTERM_BP_DIRECT	GO:0055085~transmembrane transport	7	3.5533	0.033154	NCU00754, NCU05519, NCU03228, NCU00803, NCU00875, NCU09978, NCU00782	73	131	3887	2.84524	0.920237	0.396941	29.802
GOTERM_BP_DIRECT	GO:0006820~anion transport	3	1.52284	0.0718751	NCU05519, NCU00803, NCU00782	73	24	3887	6.65582	0.996281	0.606377	54.2882
GOTERM_CC_ALL	GO:0005576~extracellular region	9	4.56853	0.000182198	NCU07351, NCU07340, NCU09680, NCU05955, NCU07536, NCU00937, NCU08760, NCU02240, NCU09524	76	97	4489	5.48033	0.0209151	0.0209151	0.20767
GOTERM_CC_ALL	GO:0016021~integral component of membrane	38	19.2893	0.0404617	NCU02485, NCU07276, NCU08282, NCU08404, NCU07337, NCU00782, NCU04874, NCU06515, NCU01051, NCU00754, NCU02165, NCU03228, NCU03208, NCU02583, NCU02085, NCU05394, NCU00875, NCU04297, NCU02216, NCU03698, NCU00872, NCU12040, NCU07263, NCU05519, NCU00803, NCU10359, NCU03331, NCU01009, NCU01957, NCU10500, NCU04520, NCU04499, NCU09978, NCU05239, NCU10546, NCU06153, NCU00790, NCU06138	76	1744	4489	1.28698	0.991697	0.90888	37.5759
GOTERM_CC_ALL	GO:0031224~intrinsic component of membrane	38	19.2893	0.0429906	NCU02485, NCU07276, NCU08282, NCU08404, NCU07337, NCU00782, NCU04874, NCU06515, NCU01051, NCU00754, NCU02165, NCU03228, NCU03208, NCU02583, NCU02085, NCU05394, NCU00875, NCU04297, NCU02216, NCU03698, NCU00872, NCU12040, NCU07263, NCU05519, NCU00803, NCU10359, NCU03331, NCU01009, NCU01957, NCU10500, NCU04520, NCU04499, NCU09978, NCU05239, NCU10546, NCU06153, NCU00790, NCU06138	76	1751	4489	1.28184	0.993887	0.817151	39.4274
GOTERM_CC_ALL	GO:0016020~membrane	43	21.8274	0.0503976	NCU02485, NCU07276, NCU08282, NCU08404, NCU07337, NCU00782, NCU04874, NCU06515, NCU01051, NCU00754, NCU03134, NCU02165, NCU06626, NCU03228, NCU02085, NCU02583, NCU03208, NCU05394, NCU00875, NCU04297, NCU04533, NCU02216, NCU03698, NCU00872, NCU12040, NCU07263, NCU05519, NCU00803, NCU10359, NCU03331, NCU01009, NCU01957, NCU10500, NCU04520, NCU04499, NCU09978, NCU05239, NCU10546, NCU02242, NCU06153,…	76	2063	4489	1.23113	0.997518	0.776791	44.5658
GOTERM_CC_ALL	GO:0044425~membrane part	40	20.3046	0.0591223	NCU02485, NCU07276, NCU08282, NCU08404, NCU07337, NCU00782, NCU04874, NCU06515, NCU01051, NCU00754, NCU02165, NCU06626, NCU03228, NCU03208, NCU02583, NCU02085, NCU05394, NCU00875, NCU04297, NCU02216, NCU03698, NCU00872, NCU12040, NCU07263, NCU05519, NCU00803, NCU10359, NCU03331, NCU01009, NCU01957, NCU10500, NCU04520, NCU04499, NCU09978, NCU05239, NCU10546, NCU02242, NCU06153, NCU00790, NCU06138	76	1906	4489	1.23958	0.999149	0.756797	50.1065
GOTERM_CC_DIRECT	GO:0005576~extracellular region	8	4.06091	0.000512217	NCU07351, NCU07340, NCU09680, NCU05955, NCU00937, NCU08760, NCU02240, NCU09524	76	86	4489	5.49449	0.0187783	0.0187783	0.458989
GOTERM_CC_DIRECT	GO:0016021~integral component of membrane	35	17.7665	0.025485	NCU02485, NCU07276, NCU08282, NCU08404, NCU07337, NCU00782, NCU04874, NCU06515, NCU01051, NCU00754, NCU02165, NCU03228, NCU03208, NCU02583, NCU02085, NCU00875, NCU04297, NCU02216, NCU03698, NCU00872, NCU12040, NCU07263, NCU05519, NCU00803, NCU10359, NCU03331, NCU01009, NCU10500, NCU04520, NCU04499, NCU05239, NCU10546, NCU09978, NCU06153, NCU00790	76	1523	4489	1.35739	0.615253	0.37972	20.6896
GOTERM_MF_ALL	GO:0004553~hydrolase activity, hydrolyzing O-glycosyl compounds	18	9.13706	1.7986e-09	NCU06961, NCU05955, NCU09680, NCU09923, NCU00937, NCU08760, NCU02240, NCU09524, NCU07351, NCU03134, NCU07340, NCU03641, NCU00810, NCU02583, NCU04623, NCU02343, NCU02216, NCU05057	94	142	4613	6.22071	4.2267e-07	4.2267e-07	2.31379e-06
GOTERM_MF_ALL	GO:0016798~hydrolase activity, acting on glycosyl bonds	18	9.13706	7.05862e-09	NCU06961, NCU05955, NCU09680, NCU09923, NCU00937, NCU08760, NCU02240, NCU09524, NCU07351, NCU03134, NCU07340, NCU03641, NCU00810, NCU02583, NCU04623, NCU02343, NCU02216, NCU05057	94	155	4613	5.69897	1.65878e-06	8.29388e-07	9.08052e-06
GOTERM_MF_ALL	GO:0030246~carbohydrate binding	9	4.56853	6.30092e-06	NCU07340, NCU00810, NCU02583, NCU09680, NCU05955, NCU04728, NCU08760, NCU02240, NCU09524	94	51	4613	8.6602	0.00147963	0.000493452	0.00810547
GOTERM_MF_ALL	GO:0030248~cellulose binding	6	3.04569	4.7128e-05	NCU07340, NCU09680, NCU05955, NCU08760, NCU02240, NCU09524	94	21	4613	14.0213	0.0110142	0.00276501	0.0606106
GOTERM_MF_ALL	GO:0030247~polysaccharide binding	6	3.04569	0.000115439	NCU07340, NCU09680, NCU05955, NCU08760, NCU02240, NCU09524	94	25	4613	11.7779	0.0267649	0.00541124	0.148404
GOTERM_MF_ALL	GO:0001871~pattern binding	6	3.04569	0.000115439	NCU07340, NCU09680, NCU05955, NCU08760, NCU02240, NCU09524	94	25	4613	11.7779	0.0267649	0.00541124	0.148404
GOTERM_MF_ALL	GO:0016787~hydrolase activity	31	15.736	0.0235524	NCU07276, NCU05955, NCU09923, NCU08760, NCU07351, NCU03134, NCU03228, NCU00810, NCU02583, NCU05063, NCU10077, NCU03322, NCU02343, NCU05102, NCU02216, NCU01951, NCU06961, NCU09680, NCU00937, NCU07536, NCU01957, NCU02240, NCU09524, NCU08309, NCU07340, NCU03641, NCU00205, NCU04725, NCU04623, NCU05057, NCU07703	94	1057	4613	1.43927	0.996306	0.606827	26.4065
GOTERM_MF_ALL	GO:0003824~catalytic activity	68	34.5178	0.0256568	NCU07276, NCU01849, NCU05955, NCU09923, NCU08760, NCU07234, NCU08856, NCU06626, NCU03228, NCU03295, NCU00810, NCU09518, NCU10077, NCU04132, NCU05102, NCU03322, NCU07718, NCU05819, NCU08007, NCU01951, NCU09680, NCU07536, NCU04318, NCU01853, NCU01957, NCU04419, NCU10546, NCU02240, NCU02242, NCU08309, NCU10144, NCU02550, NCU10107, NCU03641, NCU04728, NCU00205, NCU04725, NCU04623, NCU05057, NCU07703,…	94	2857	4613	1.16803	0.997775	0.582127	28.421
GOTERM_MF_ALL	GO:0004565~beta-galactosidase activity	2	1.01523	0.0782603	NCU00810, NCU04623	94	4	4613	24.5372	1	0.908721	64.9486
GOTERM_MF_ALL	GO:0004764~shikimate 3-dehydrogenase (NADP+) activity	2	1.01523	0.0782603	NCU06025, NCU06027	94	4	4613	24.5372	1	0.908721	64.9486
GOTERM_MF_ALL	GO:0015925~galactosidase activity	2	1.01523	0.0968591	NCU00810, NCU04623	94	5	4613	19.6298	1	0.93006	73.0338
GOTERM_MF_ALL	GO:0046556~alpha-L-arabinofuranosidase activity	2	1.01523	0.0968591	NCU09923, NCU02343	94	5	4613	19.6298	1	0.93006	73.0338
GOTERM_MF_DIRECT	GO:0030248~cellulose binding	6	3.04569	4.7128e-05	NCU07340, NCU09680, NCU05955, NCU08760, NCU02240, NCU09524	94	21	4613	14.0213	0.00437342	0.00437342	0.0515812
GOTERM_MF_DIRECT	GO:0004553~hydrolase activity, hydrolyzing O-glycosyl compounds	8	4.06091	0.000174415	NCU00810, NCU02583, NCU09680, NCU05955, NCU08760, NCU02240, NCU09524, NCU05057	94	60	4613	6.54326	0.0160911	0.00807818	0.190775
GOTERM_MF_DIRECT	GO:0003824~catalytic activity	6	3.04569	0.0402363	NCU02485, NCU02550, NCU08404, NCU05819, NCU05316, NCU09815	94	94	4613	3.13241	0.978058	0.720041	36.2112
GOTERM_MF_DIRECT	GO:0016874~ligase activity	3	1.52284	0.077375	NCU03295, NCU00677, NCU10546	94	23	4613	6.40102	0.999441	0.846243	58.5892
GOTERM_MF_DIRECT	GO:0004565~beta-galactosidase activity	2	1.01523	0.0782603	NCU00810, NCU04623	94	4	4613	24.5372	0.999489	0.780359	59.0221
GOTERM_MF_DIRECT	GO:0004764~shikimate 3-dehydrogenase (NADP+) activity	2	1.01523	0.0782603	NCU06025, NCU06027	94	4	4613	24.5372	0.999489	0.780359	59.0221
GOTERM_MF_DIRECT	GO:0046556~alpha-L-arabinofuranosidase activity	2	1.01523	0.0968591	NCU09923, NCU02343	94	5	4613	19.6298	0.999923	0.793837	67.2181
INTERPRO	IPR000254:Cellulose-binding domain, fungal	6	3.04569	6.30443e-05	NCU07340, NCU09680, NCU05955, NCU08760, NCU02240, NCU09524	141	21	6574	13.3212	0.0147067	0.0147067	0.0810725
INTERPRO	IPR017853:Glycoside hydrolase, superfamily	9	4.56853	0.000300468	NCU07351, NCU02550, NCU00810, NCU03641, NCU02583, NCU00937, NCU09923, NCU02343, NCU04623	141	81	6574	5.18046	0.0681846	0.0346941	0.385846
INTERPRO	IPR010730:Heterokaryon incompatibility	8	4.06091	0.000424497	NCU11211, NCU11383, NCU08019, NCU07230, NCU09061, NCU09629, NCU09045, NCU08601	141	65	6574	5.73835	0.0949617	0.0327123	0.544719
INTERPRO	IPR025110:Domain of unknown function DUF4009	4	2.03046	0.00231177	NCU02485, NCU03295, NCU00677, NCU10546	141	13	6574	14.3459	0.419517	0.127135	2.93352
INTERPRO	IPR000873:AMP-dependent synthetase/ligase	5	2.53807	0.00236265	NCU02485, NCU03295, NCU00677, NCU08404, NCU10546	141	27	6574	8.6341	0.426433	0.105219	2.99718
INTERPRO	IPR020845:AMP-binding, conserved site	4	2.03046	0.00949277	NCU02485, NCU03295, NCU00677, NCU10546	141	21	6574	8.88078	0.893696	0.311731	11.5473
INTERPRO	IPR020846:Major facilitator superfamily domain	9	4.56853	0.0300154	NCU00754, NCU05519, NCU00803, NCU05394, NCU00875, NCU01009, NCU06138, NCU09978, NCU00782	141	172	6574	2.43963	0.999224	0.640519	32.4326
INTERPRO	IPR011701:Major facilitator superfamily	7	3.5533	0.0318361	NCU00754, NCU05519, NCU00803, NCU05394, NCU00875, NCU09978, NCU00782	141	112	6574	2.91401	0.999501	0.613412	34.0461
INTERPRO	IPR005103:Glycoside hydrolase, family 61	3	1.52284	0.0346581	NCU08760, NCU02240, NCU03328	141	14	6574	9.99088	0.999749	0.601885	36.4768
INTERPRO	IPR012341:Six-hairpin glycosidase	3	1.52284	0.0551479	NCU05063, NCU02216, NCU05819	141	18	6574	7.77069	0.999998	0.736337	51.7975
INTERPRO	IPR027589:Choice-of-anchor B domain	2	1.01523	0.0625465	NCU05156, NCU03512	141	3	6574	31.0827	1	0.74838	56.4338
INTERPRO	IPR013708:Shikimate dehydrogenase substrate binding, N-terminal	2	1.01523	0.0825196	NCU06025, NCU06027	141	4	6574	23.3121	1	0.814851	66.976

## Sheet: Protein up > 1.5 fold
Table S1. Gene functional enrichment analyses based on the genes with up-regulated protein level in the Siadat2 strain compared with that in the wild-type strain.
Category	Term	Count	%	PValue	Genes	List Total	Pop Hits	Pop Total	Fold Enrichment	Bonferroni	Benjamini	FDR
KEGG_PATHWAY	ncr01230:Biosynthesis of amino acids	52	12.2931	3.06603e-23	NCU04754, NCU04277, NCU01667, NCU01666, NCU03425, NCU00409, NCU01429, NCU06974, NCU00567, NCU09116, NCU07725, NCU04411, NCU02004, NCU03608, NCU05420, NCU07987, NCU08411, NCU03010, NCU04579, NCU07941, NCU00200, NCU00106, NCU01439, NCU07982, NCU05410, NCU00554, NCU05805, NCU07608, NCU05129, NCU10468, NCU05526, NCU03118, NCU07156, NCU03139, NCU06023, NCU04118, NCU08409, NCU04292, NCU02505, NCU02010,…	196	105	1705	4.30807	2.6981e-21	2.6981e-21	3.32099e-20
KEGG_PATHWAY	ncr01110:Biosynthesis of secondary metabolites	73	17.2577	2.81944e-14	NCU00177, NCU04754, NCU04277, NCU01667, NCU01666, NCU03425, NCU00409, NCU00378, NCU03194, NCU06974, NCU00567, NCU07725, NCU09116, NCU08336, NCU04411, NCU03608, NCU02727, NCU08275, NCU03010, NCU08411, NCU07987, NCU05420, NCU05518, NCU00799, NCU04579, NCU08755, NCU07941, NCU00200, NCU04823, NCU07982, NCU05410, NCU08791, NCU00554, NCU05805, NCU00355, NCU07585, NCU05129, NCU01013, NCU07608, NCU10468,…	196	275	1705	2.30918	2.48157e-12	1.24079e-12	3.05422e-11
KEGG_PATHWAY	ncr01100:Metabolic pathways	127	30.0236	4.21603e-13	NCU00177, NCU04277, NCU02232, NCU04077, NCU01765, NCU00810, NCU01429, NCU01428, NCU00378, NCU05041, NCU06974, NCU04411, NCU03608, NCU00892, NCU05421, NCU08275, NCU05420, NCU08411, NCU07987, NCU00591, NCU00799, NCU04579, NCU08755, NCU07941, NCU00106, NCU01439, NCU10852, NCU04823, NCU07982, NCU07585, NCU05129, NCU07608, NCU06558, NCU03068, NCU03118, NCU08269, NCU03633, NCU03139, NCU04303, NCU04118,…	196	690	1705	1.60112	3.70965e-11	1.23656e-11	4.56613e-10
KEGG_PATHWAY	ncr01130:Biosynthesis of antibiotics	57	13.4752	6.39444e-12	NCU00177, NCU04754, NCU01667, NCU01666, NCU05999, NCU00409, NCU07001, NCU01429, NCU00567, NCU07725, NCU09116, NCU08336, NCU02004, NCU03608, NCU02727, NCU05420, NCU08411, NCU03010, NCU04579, NCU07941, NCU00106, NCU01439, NCU07982, NCU04823, NCU05410, NCU08791, NCU00554, NCU05805, NCU00355, NCU07608, NCU10468, NCU06558, NCU05526, NCU03118, NCU03633, NCU03632, NCU06023, NCU04118, NCU04292, NCU02979,…	196	203	1705	2.44257	5.62711e-10	1.40678e-10	6.92619e-09
KEGG_PATHWAY	ncr00400:Phenylalanine, tyrosine and tryptophan biosynthesis	15	3.5461	2.94442e-10	NCU02785, NCU05129, NCU04411, NCU05548, NCU05420, NCU06023, NCU08411, NCU08409, NCU07941, NCU00200, NCU00409, NCU09817, NCU06360, NCU09116, NCU07725	196	19	1705	6.86762	2.59109e-08	5.18218e-09	3.18927e-07
KEGG_PATHWAY	ncr00970:Aminoacyl-tRNA biosynthesis	20	4.72813	8.31117e-10	NCU04449, NCU09463, NCU01965, NCU03575, NCU06457, NCU08888, NCU05642, NCU02380, NCU06722, NCU07926, NCU02566, NCU00931, NCU00920, NCU04020, NCU08195, NCU00405, NCU06914, NCU07755, NCU07451, NCU05095	196	36	1705	4.83277	7.31383e-08	1.21897e-08	9.00231e-07
KEGG_PATHWAY	ncr01210:2-Oxocarboxylic acid metabolism	17	4.01891	3.03122e-08	NCU03608, NCU10468, NCU04754, NCU05526, NCU01666, NCU08411, NCU04118, NCU04579, NCU04292, NCU07941, NCU07982, NCU05410, NCU02010, NCU00554, NCU00567, NCU05683, NCU09116	196	31	1705	4.77041	2.66747e-06	3.81068e-07	3.28329e-05
KEGG_PATHWAY	ncr00260:Glycine, serine and threonine metabolism	14	3.30969	1.23797e-05	NCU02004, NCU04277, NCU06558, NCU02727, NCU03425, NCU04118, NCU05518, NCU08409, NCU01439, NCU01429, NCU00554, NCU02475, NCU09230, NCU05805	196	31	1705	3.92857	0.00108883	0.000136168	0.0134084
KEGG_PATHWAY	ncr00350:Tyrosine metabolism	11	2.60047	2.02484e-05	NCU07941, NCU05499, NCU00378, NCU08275, NCU05537, NCU06360, NCU08411, NCU06024, NCU01830, NCU05518, NCU09116	196	20	1705	4.78444	0.00178029	0.000197967	0.0219301
KEGG_PATHWAY	ncr00340:Histidine metabolism	8	1.89125	2.05502e-05	NCU09320, NCU01300, NCU00378, NCU08275, NCU06360, NCU03139, NCU07156, NCU06974	196	10	1705	6.95918	0.0018068	0.000180827	0.0222569
KEGG_PATHWAY	ncr00360:Phenylalanine metabolism	9	2.12766	4.16871e-05	NCU07941, NCU00378, NCU08275, NCU06360, NCU08411, NCU06024, NCU01830, NCU05518, NCU09116	196	14	1705	5.5922	0.00366182	0.000333448	0.0451445
KEGG_PATHWAY	ncr00290:Valine, leucine and isoleucine biosynthesis	8	1.89125	0.000110727	NCU04292, NCU03608, NCU04754, NCU07982, NCU01666, NCU02010, NCU04579, NCU05683	196	12	1705	5.79932	0.0096972	0.000811714	0.11987
KEGG_PATHWAY	ncr00750:Vitamin B6 metabolism	7	1.65485	0.000129992	NCU02930, NCU01429, NCU08269, NCU03425, NCU10351, NCU06549, NCU06550	196	9	1705	6.76587	0.0113748	0.000879613	0.140712
KEGG_PATHWAY	ncr00250:Alanine, aspartate and glutamate metabolism	11	2.60047	0.000141854	NCU07941, NCU02677, NCU07732, NCU06112, NCU00461, NCU02639, NCU03076, NCU09789, NCU08411, NCU04303, NCU08162	196	24	1705	3.98703	0.0124064	0.000891319	0.153543
KEGG_PATHWAY	ncr00220:Arginine biosynthesis	9	2.12766	0.00014556	NCU07941, NCU00461, NCU10468, NCU02639, NCU01667, NCU05410, NCU08411, NCU08162, NCU00567	196	16	1705	4.89318	0.0127285	0.000853652	0.157552
KEGG_PATHWAY	ncr00380:Tryptophan metabolism	10	2.36407	0.000367324	NCU09183, NCU00355, NCU05387, NCU03282, NCU01402, NCU08275, NCU00463, NCU08791, NCU03347, NCU09116	196	22	1705	3.95408	0.0318134	0.00201861	0.397152
KEGG_PATHWAY	ncr00270:Cysteine and methionine metabolism	12	2.83688	0.0011545	NCU07941, NCU07001, NCU00536, NCU02430, NCU08411, NCU07987, NCU04118, NCU01163, NCU00554, NCU09230, NCU09116, NCU00799	196	35	1705	2.98251	0.0966585	0.00596184	1.24343
KEGG_PATHWAY	ncr00300:Lysine biosynthesis	6	1.41844	0.00482213	NCU05526, NCU03118, NCU03010, NCU04118, NCU00554, NCU09116	196	11	1705	4.7449	0.346475	0.0233548	5.10106
KEGG_PATHWAY	ncr00770:Pantothenate and CoA biosynthesis	7	1.65485	0.00619496	NCU04292, NCU03608, NCU04754, NCU07982, NCU01666, NCU04579, NCU05683	196	16	1705	3.8058	0.421231	0.0283715	6.50947
KEGG_PATHWAY	ncr00330:Arginine and proline metabolism	6	1.41844	0.0567231	NCU07941, NCU00106, NCU01412, NCU03076, NCU06558, NCU08411	196	19	1705	2.74705	0.994135	0.226585	46.8746
KEGG_PATHWAY	ncr00450:Selenocompound metabolism	4	0.945626	0.0735278	NCU02430, NCU07987, NCU07451, NCU09230	196	9	1705	3.86621	0.998794	0.273874	56.2737
GOTERM_BP_ALL	GO:0006520~cellular amino acid metabolic process	83	19.6217	1.1327e-53	NCU04754, NCU04277, NCU01667, NCU05642, NCU03425, NCU02566, NCU00920, NCU00409, NCU07001, NCU01429, NCU00405, NCU06974, NCU00567, NCU07732, NCU00522, NCU02004, NCU03608, NCU02727, NCU03575, NCU08275, NCU07987, NCU03010, NCU08411, NCU05420, NCU07941, NCU00106, NCU00200, NCU01439, NCU07982, NCU05410, NCU00554, NCU06307, NCU05805, NCU05095, NCU04449, NCU09463, NCU01965, NCU10468, NCU05499, NCU06558,…	282	163	3887	7.01869	1.20406e-50	1.20406e-50	1.80357e-50
GOTERM_BP_ALL	GO:0006082~organic acid metabolic process	107	25.2955	7.91845e-45	NCU04277, NCU05642, NCU02566, NCU00920, NCU01429, NCU06974, NCU00522, NCU04411, NCU03608, NCU03575, NCU08275, NCU08411, NCU05420, NCU07987, NCU04579, NCU07941, NCU00106, NCU01439, NCU07982, NCU06307, NCU09463, NCU04449, NCU01965, NCU05129, NCU06558, NCU03118, NCU06457, NCU03139, NCU04303, NCU02380, NCU04118, NCU08111, NCU02505, NCU06603, NCU02677, NCU02785, NCU03076, NCU01147, NCU01830, NCU07926,…	282	346	3887	4.26259	8.41731e-42	4.20865e-42	1.26083e-41
GOTERM_BP_ALL	GO:0044281~small molecule metabolic process	139	32.8605	1.32666e-43	NCU00177, NCU04277, NCU02895, NCU05642, NCU01945, NCU09347, NCU02566, NCU01765, NCU00920, NCU01429, NCU01428, NCU00173, NCU06974, NCU00522, NCU03741, NCU04411, NCU03608, NCU00892, NCU03575, NCU08275, NCU05420, NCU08411, NCU07987, NCU04579, NCU07941, NCU00106, NCU01439, NCU07982, NCU06307, NCU04449, NCU09463, NCU01965, NCU05129, NCU07608, NCU06558, NCU03118, NCU08269, NCU06457, NCU02380, NCU04303,…	282	606	3887	3.1616	1.41024e-40	4.70081e-41	2.11241e-40
GOTERM_BP_ALL	GO:0019752~carboxylic acid metabolic process	98	23.1678	3.47366e-43	NCU04277, NCU05642, NCU02566, NCU00920, NCU01429, NCU06974, NCU00522, NCU03608, NCU03575, NCU08275, NCU08411, NCU05420, NCU07987, NCU07941, NCU00106, NCU01439, NCU07982, NCU06307, NCU09463, NCU04449, NCU01965, NCU06558, NCU03118, NCU06457, NCU03139, NCU04303, NCU02380, NCU04118, NCU02505, NCU06603, NCU02677, NCU02785, NCU03076, NCU01147, NCU01830, NCU07926, NCU05238, NCU08195, NCU06360, NCU02475,…	282	298	3887	4.53289	3.6925e-40	9.23124e-41	5.53101e-40
GOTERM_BP_ALL	GO:0043436~oxoacid metabolic process	98	23.1678	6.96928e-42	NCU04277, NCU05642, NCU02566, NCU00920, NCU01429, NCU06974, NCU00522, NCU03608, NCU03575, NCU08275, NCU08411, NCU05420, NCU07987, NCU07941, NCU00106, NCU01439, NCU07982, NCU06307, NCU09463, NCU04449, NCU01965, NCU06558, NCU03118, NCU06457, NCU03139, NCU04303, NCU02380, NCU04118, NCU02505, NCU06603, NCU02677, NCU02785, NCU03076, NCU01147, NCU01830, NCU07926, NCU05238, NCU08195, NCU06360, NCU02475,…	282	307	3887	4.4	7.40834e-39	1.48167e-39	1.1097e-38
GOTERM_BP_ALL	GO:1901564~organonitrogen compound metabolic process	145	34.279	2.30767e-38	NCU06048, NCU00177, NCU04277, NCU11365, NCU04172, NCU02895, NCU05642, NCU01945, NCU02566, NCU01765, NCU00920, NCU01429, NCU08952, NCU01428, NCU06974, NCU00522, NCU03741, NCU04411, NCU03608, NCU11234, NCU03575, NCU08275, NCU05420, NCU08411, NCU07987, NCU08410, NCU04579, NCU07941, NCU00106, NCU01439, NCU07982, NCU06307, NCU04449, NCU09463, NCU01965, NCU07585, NCU05129, NCU07608, NCU04466, NCU06558,…	282	723	3887	2.76436	2.45305e-35	4.08842e-36	3.67444e-35
GOTERM_BP_ALL	GO:0016053~organic acid biosynthetic process	61	14.4208	1.14139e-33	NCU04754, NCU01667, NCU01666, NCU03425, NCU06732, NCU00409, NCU07001, NCU01429, NCU06974, NCU00567, NCU07725, NCU09183, NCU07732, NCU00522, NCU04411, NCU02004, NCU03608, NCU07987, NCU03010, NCU05420, NCU04579, NCU07941, NCU00106, NCU00200, NCU01439, NCU03282, NCU07982, NCU05410, NCU00554, NCU05129, NCU10468, NCU05526, NCU03118, NCU07156, NCU04303, NCU03139, NCU06023, NCU04118, NCU06024, NCU08409,…	282	140	3887	6.00575	1.2133e-30	1.73329e-31	1.81741e-30
GOTERM_BP_ALL	GO:0008652~cellular amino acid biosynthetic process	47	11.1111	1.84258e-31	NCU10468, NCU04754, NCU05526, NCU03118, NCU01667, NCU07156, NCU03139, NCU04303, NCU03425, NCU04118, NCU08409, NCU04292, NCU00409, NCU07001, NCU01429, NCU02010, NCU06974, NCU00567, NCU09230, NCU08162, NCU02677, NCU07732, NCU00522, NCU02785, NCU02004, NCU03608, NCU01300, NCU03076, NCU02430, NCU05420, NCU05548, NCU03010, NCU07987, NCU05238, NCU07941, NCU00106, NCU00200, NCU09320, NCU01439, NCU01412,…	282	85	3887	7.62157	1.95867e-28	2.44833e-29	2.93389e-28
GOTERM_BP_ALL	GO:0046394~carboxylic acid biosynthetic process	55	13.0024	1.84444e-30	NCU04754, NCU01667, NCU03425, NCU06732, NCU00409, NCU07001, NCU01429, NCU06974, NCU00567, NCU09183, NCU00522, NCU07732, NCU02004, NCU03608, NCU05420, NCU07987, NCU03010, NCU07941, NCU00200, NCU00106, NCU01439, NCU03282, NCU07982, NCU05410, NCU00554, NCU10468, NCU05526, NCU03118, NCU07156, NCU04303, NCU03139, NCU06023, NCU04118, NCU06024, NCU08409, NCU04292, NCU02010, NCU08162, NCU09230, NCU02395,…	282	125	3887	6.06482	1.96064e-27	2.17849e-28	2.93686e-27
GOTERM_BP_ALL	GO:1901605~alpha-amino acid metabolic process	51	12.0567	1.01747e-29	NCU04754, NCU04277, NCU01667, NCU03425, NCU07001, NCU01429, NCU00567, NCU09183, NCU00522, NCU07732, NCU04411, NCU02004, NCU03608, NCU02727, NCU07987, NCU03010, NCU08411, NCU07941, NCU00200, NCU00106, NCU03282, NCU01439, NCU07982, NCU05410, NCU00554, NCU05805, NCU05129, NCU10468, NCU05499, NCU05526, NCU03118, NCU04303, NCU08111, NCU04118, NCU04292, NCU08685, NCU08162, NCU09230, NCU02677, NCU03076,…	282	109	3887	6.44925	1.08157e-26	1.08157e-27	1.62009e-26
GOTERM_BP_ALL	GO:0044283~small molecule biosynthetic process	68	16.0757	1.42764e-29	NCU04754, NCU01667, NCU01666, NCU03425, NCU06732, NCU00409, NCU07001, NCU01429, NCU06974, NCU00567, NCU07725, NCU09183, NCU07732, NCU00522, NCU02004, NCU04411, NCU03608, NCU07987, NCU03010, NCU05420, NCU04579, NCU06549, NCU07941, NCU00106, NCU00200, NCU07010, NCU01439, NCU03282, NCU07982, NCU05410, NCU00554, NCU05129, NCU10468, NCU03118, NCU05526, NCU08269, NCU07156, NCU06023, NCU04303, NCU03139,…	282	202	3887	4.64005	1.51759e-26	1.37962e-27	2.2732e-26
GOTERM_BP_ALL	GO:1901566~organonitrogen compound biosynthetic process	112	26.4775	2.91176e-29	NCU06048, NCU00177, NCU11365, NCU04172, NCU05642, NCU01945, NCU02566, NCU00920, NCU01429, NCU08952, NCU06974, NCU00522, NCU03741, NCU04411, NCU03608, NCU11234, NCU03575, NCU05420, NCU07987, NCU08410, NCU04579, NCU07941, NCU00106, NCU01439, NCU07982, NCU06307, NCU09463, NCU04449, NCU07585, NCU01965, NCU05129, NCU03118, NCU06457, NCU08269, NCU02380, NCU03139, NCU04303, NCU04118, NCU02979, NCU06353,…	282	537	3887	2.87481	3.0952e-26	2.57933e-27	4.63631e-26
GOTERM_BP_ALL	GO:0044710~single-organism metabolic process	153	36.1702	1.59399e-28	NCU00177, NCU04277, NCU02895, NCU05642, NCU01945, NCU09347, NCU02566, NCU01765, NCU00920, NCU01429, NCU01428, NCU11426, NCU00173, NCU05041, NCU06974, NCU00522, NCU03741, NCU04411, NCU03608, NCU00892, NCU03575, NCU08275, NCU07987, NCU05420, NCU08411, NCU04579, NCU07941, NCU00106, NCU01439, NCU07982, NCU06307, NCU04449, NCU09463, NCU01965, NCU07585, NCU05129, NCU07608, NCU06558, NCU03118, NCU08269,…	282	956	3887	2.20597	1.69441e-25	1.3034e-26	2.53807e-25
GOTERM_BP_ALL	GO:1901607~alpha-amino acid biosynthetic process	35	8.27423	7.37448e-21	NCU05129, NCU10468, NCU04754, NCU03118, NCU05526, NCU01667, NCU03425, NCU04303, NCU04118, NCU04292, NCU07001, NCU01429, NCU00567, NCU09230, NCU08162, NCU02677, NCU00522, NCU07732, NCU02004, NCU04411, NCU03608, NCU03076, NCU02430, NCU03010, NCU07987, NCU07941, NCU00106, NCU00200, NCU01439, NCU01412, NCU02639, NCU00536, NCU07982, NCU05410, NCU00554	282	72	3887	6.7004	7.83908e-18	5.59934e-19	1.17422e-17
GOTERM_BP_ALL	GO:0044711~single-organism biosynthetic process	89	21.0402	3.09631e-20	NCU00177, NCU04754, NCU01667, NCU01666, NCU03425, NCU01945, NCU06732, NCU00477, NCU00409, NCU07001, NCU01429, NCU02325, NCU03194, NCU05041, NCU06974, NCU00567, NCU07725, NCU09183, NCU07732, NCU00522, NCU03741, NCU02004, NCU04411, NCU03608, NCU03010, NCU07987, NCU05420, NCU06549, NCU04579, NCU07941, NCU00106, NCU00200, NCU04667, NCU07010, NCU01439, NCU03282, NCU07982, NCU05410, NCU00554, NCU07585,…	282	457	3887	2.68435	3.29138e-17	2.19425e-18	4.93017e-17
GOTERM_BP_ALL	GO:0044237~cellular metabolic process	233	55.0827	2.20926e-18	NCU04277, NCU02895, NCU02896, NCU05642, NCU09347, NCU02566, NCU02563, NCU00920, NCU02950, NCU00522, NCU03741, NCU03608, NCU08755, NCU00106, NCU09463, NCU05129, NCU07608, NCU03118, NCU03633, NCU02380, NCU03632, NCU03139, NCU08111, NCU04118, NCU05622, NCU02979, NCU06603, NCU03112, NCU06353, NCU02256, NCU09789, NCU00212, NCU06503, NCU02677, NCU02785, NCU00424, NCU04265, NCU02888, NCU05238, NCU06360,…	282	2302	3887	1.39513	2.34844e-15	1.46778e-16	3.51774e-15
GOTERM_BP_ALL	GO:0008152~metabolic process	257	60.7565	3.51266e-17	NCU04277, NCU02895, NCU02896, NCU05642, NCU00437, NCU09347, NCU02566, NCU02563, NCU00920, NCU00810, NCU02950, NCU00522, NCU03741, NCU03608, NCU08755, NCU00106, NCU09463, NCU05129, NCU07608, NCU03118, NCU03633, NCU02380, NCU03632, NCU03139, NCU08111, NCU04118, NCU05622, NCU02979, NCU06603, NCU03112, NCU06353, NCU02583, NCU02256, NCU09789, NCU00212, NCU06503, NCU02677, NCU00424, NCU02785, NCU04265,…	282	2773	3887	1.27746	3.73395e-14	2.19644e-15	5.59311e-14
GOTERM_BP_ALL	GO:0006807~nitrogen compound metabolic process	185	43.7352	4.13852e-16	NCU06048, NCU00177, NCU04277, NCU11365, NCU04172, NCU02895, NCU02896, NCU05642, NCU00437, NCU01945, NCU02566, NCU02563, NCU01765, NCU00920, NCU01234, NCU01429, NCU08952, NCU01428, NCU06974, NCU11050, NCU02950, NCU00522, NCU03741, NCU05194, NCU04411, NCU01635, NCU03608, NCU09004, NCU11234, NCU03575, NCU08275, NCU07987, NCU05420, NCU08411, NCU08410, NCU04579, NCU07941, NCU00106, NCU01439, NCU02098,…	282	1647	3887	1.54826	4.72067e-13	2.62013e-14	7.10543e-13
GOTERM_BP_ALL	GO:0006418~tRNA aminoacylation for protein translation	22	5.20095	2.38453e-15	NCU04449, NCU09463, NCU01965, NCU03575, NCU06457, NCU08888, NCU05642, NCU02380, NCU06722, NCU07926, NCU02566, NCU00931, NCU00920, NCU04020, NCU08195, NCU00405, NCU06914, NCU00535, NCU07755, NCU07451, NCU06307, NCU05095	282	37	3887	8.19571	2.47835e-12	1.30451e-13	3.70814e-12
GOTERM_BP_ALL	GO:0043039~tRNA aminoacylation	22	5.20095	1.01289e-14	NCU04449, NCU09463, NCU01965, NCU03575, NCU06457, NCU08888, NCU05642, NCU02380, NCU06722, NCU07926, NCU02566, NCU00931, NCU00920, NCU04020, NCU08195, NCU00405, NCU06914, NCU00535, NCU07755, NCU07451, NCU06307, NCU05095	282	39	3887	7.77541	1.07395e-11	5.37015e-13	1.60871e-11
GOTERM_BP_ALL	GO:0043038~amino acid activation	22	5.20095	1.01289e-14	NCU04449, NCU09463, NCU01965, NCU03575, NCU06457, NCU08888, NCU05642, NCU02380, NCU06722, NCU07926, NCU02566, NCU00931, NCU00920, NCU04020, NCU08195, NCU00405, NCU06914, NCU00535, NCU07755, NCU07451, NCU06307, NCU05095	282	39	3887	7.77541	1.07395e-11	5.37015e-13	1.60871e-11
GOTERM_BP_ALL	GO:0009064~glutamine family amino acid metabolic process	18	4.25532	5.29711e-12	NCU02677, NCU07732, NCU10468, NCU03076, NCU01667, NCU04303, NCU02936, NCU00200, NCU00106, NCU00461, NCU01412, NCU02639, NCU05410, NCU00261, NCU08685, NCU03768, NCU08162, NCU00567	282	32	3887	7.75332	5.63081e-09	2.68134e-10	8.43442e-09
GOTERM_BP_ALL	GO:0071704~organic substance metabolic process	232	54.8463	7.64573e-12	NCU04277, NCU02895, NCU02896, NCU05642, NCU09347, NCU02566, NCU02563, NCU00920, NCU00810, NCU02950, NCU00522, NCU03741, NCU03608, NCU08755, NCU00106, NCU09463, NCU05129, NCU07608, NCU03118, NCU03633, NCU02380, NCU03632, NCU03139, NCU08111, NCU04118, NCU05622, NCU02979, NCU06603, NCU03112, NCU06353, NCU02583, NCU02256, NCU09789, NCU00212, NCU06503, NCU02677, NCU02785, NCU00424, NCU04265, NCU02888,…	282	2502	3887	1.2781	8.12746e-09	3.6943e-10	1.21742e-08
GOTERM_BP_ALL	GO:0009072~aromatic amino acid family metabolic process	15	3.5461	1.47347e-11	NCU09183, NCU02785, NCU00409, NCU05129, NCU00200, NCU04411, NCU03282, NCU05499, NCU09817, NCU05537, NCU05420, NCU05548, NCU00463, NCU01830, NCU07725	282	22	3887	9.39797	1.56631e-08	6.81003e-10	2.34618e-08
GOTERM_BP_ALL	GO:0009058~biosynthetic process	146	34.5154	3.50006e-11	NCU06048, NCU00177, NCU11365, NCU04172, NCU02896, NCU05642, NCU01945, NCU02566, NCU02563, NCU00920, NCU01429, NCU08952, NCU05041, NCU06974, NCU00522, NCU03741, NCU05194, NCU01635, NCU04411, NCU03608, NCU11234, NCU03575, NCU07987, NCU05420, NCU08411, NCU08410, NCU04579, NCU07941, NCU00106, NCU01439, NCU07982, NCU06307, NCU04449, NCU09463, NCU01965, NCU07585, NCU05129, NCU03118, NCU08269, NCU06457,…	282	1293	3887	1.55639	3.72056e-08	1.55023e-09	5.57304e-08
GOTERM_BP_ALL	GO:0044249~cellular biosynthetic process	139	32.8605	8.85128e-11	NCU06048, NCU00177, NCU11365, NCU04172, NCU02896, NCU05642, NCU01945, NCU02566, NCU02563, NCU00920, NCU01429, NCU08952, NCU05041, NCU06974, NCU00522, NCU03741, NCU05194, NCU01635, NCU04411, NCU03608, NCU11234, NCU03575, NCU05420, NCU07987, NCU08410, NCU04579, NCU07941, NCU00106, NCU01439, NCU07982, NCU06307, NCU04449, NCU09463, NCU01965, NCU07585, NCU05129, NCU03118, NCU08269, NCU06457, NCU03633,…	282	1219	3887	1.57172	9.40892e-08	3.76357e-09	1.40937e-07
GOTERM_BP_ALL	GO:1901576~organic substance biosynthetic process	138	32.6241	1.26954e-10	NCU06048, NCU00177, NCU11365, NCU04172, NCU02896, NCU05642, NCU01945, NCU02566, NCU02563, NCU00920, NCU01429, NCU08952, NCU05041, NCU06974, NCU00522, NCU03741, NCU05194, NCU01635, NCU04411, NCU03608, NCU11234, NCU03575, NCU05420, NCU07987, NCU08410, NCU04579, NCU07941, NCU00106, NCU01439, NCU07982, NCU06307, NCU04449, NCU09463, NCU01965, NCU07585, NCU05129, NCU03118, NCU08269, NCU06457, NCU03633,…	282	1212	3887	1.56943	1.34952e-07	5.19047e-09	2.02146e-07
GOTERM_BP_ALL	GO:0009066~aspartate family amino acid metabolic process	19	4.49173	1.99659e-10	NCU00522, NCU04754, NCU04277, NCU03118, NCU05526, NCU02430, NCU03425, NCU07987, NCU04303, NCU08411, NCU03010, NCU04118, NCU04292, NCU07941, NCU07001, NCU00536, NCU03768, NCU00554, NCU09230	282	43	3887	6.09047	2.12237e-07	7.86064e-09	3.17911e-07
GOTERM_BP_ALL	GO:0009067~aspartate family amino acid biosynthetic process	16	3.78251	4.64069e-09	NCU00522, NCU04754, NCU05526, NCU03118, NCU02430, NCU03425, NCU07987, NCU04303, NCU03010, NCU04118, NCU04292, NCU07941, NCU07001, NCU00536, NCU00554, NCU09230	282	35	3887	6.30111	4.93304e-06	1.7618e-07	7.38924e-06
GOTERM_BP_ALL	GO:0043648~dicarboxylic acid metabolic process	17	4.01891	4.72227e-09	NCU09183, NCU02785, NCU04754, NCU03076, NCU05548, NCU05420, NCU08411, NCU04118, NCU00463, NCU04292, NCU07941, NCU00461, NCU03282, NCU09817, NCU00554, NCU07725, NCU00865	282	40	3887	5.85807	5.01976e-06	1.73095e-07	7.51913e-06
GOTERM_BP_ALL	GO:0009073~aromatic amino acid family biosynthetic process	9	2.12766	9.23779e-08	NCU05129, NCU02785, NCU00409, NCU00200, NCU04411, NCU09817, NCU05420, NCU05548, NCU07725	282	11	3887	11.2776	9.81929e-05	3.27325e-06	0.000147091
GOTERM_BP_ALL	GO:0006399~tRNA metabolic process	25	5.91017	1.25839e-07	NCU09463, NCU04449, NCU01965, NCU03575, NCU11234, NCU06457, NCU08888, NCU05642, NCU02380, NCU06722, NCU07926, NCU02566, NCU00931, NCU00920, NCU04020, NCU08195, NCU00405, NCU06914, NCU00535, NCU01705, NCU07755, NCU07451, NCU04410, NCU06307, NCU05095	282	102	3887	3.37835	0.000133758	4.31505e-06	0.00020037
GOTERM_BP_ALL	GO:0009084~glutamine family amino acid biosynthetic process	11	2.60047	1.71759e-07	NCU02677, NCU07732, NCU00106, NCU10468, NCU01412, NCU02639, NCU03076, NCU01667, NCU05410, NCU08162, NCU00567	282	19	3887	7.98003	0.000182564	5.70561e-06	0.000273487
GOTERM_BP_ALL	GO:0043650~dicarboxylic acid biosynthetic process	11	2.60047	1.71759e-07	NCU04292, NCU09183, NCU07941, NCU02785, NCU03282, NCU04754, NCU03076, NCU09817, NCU05420, NCU05548, NCU00463	282	19	3887	7.98003	0.000182564	5.70561e-06	0.000273487
GOTERM_BP_ALL	GO:0044763~single-organism cellular process	167	39.4799	2.66523e-07	NCU00177, NCU04277, NCU02895, NCU02896, NCU05642, NCU01945, NCU02566, NCU01765, NCU03151, NCU00920, NCU08769, NCU01429, NCU01428, NCU00173, NCU05041, NCU06974, NCU00522, NCU03741, NCU04411, NCU03608, NCU00892, NCU03575, NCU08275, NCU07987, NCU05420, NCU08411, NCU04579, NCU07941, NCU02610, NCU00106, NCU01439, NCU07982, NCU06307, NCU04449, NCU09463, NCU01965, NCU07585, NCU05129, NCU07608, NCU06558,…	282	1731	3887	1.3298	0.000283274	8.58525e-06	0.000424377
GOTERM_BP_ALL	GO:1901606~alpha-amino acid catabolic process	10	2.36407	6.90651e-07	NCU09183, NCU00461, NCU03282, NCU02727, NCU03768, NCU08411, NCU01830, NCU00463, NCU02475, NCU02936	282	17	3887	8.10805	0.000733893	2.15928e-05	0.0010997
GOTERM_BP_ALL	GO:0006526~arginine biosynthetic process	8	1.89125	2.46113e-06	NCU02677, NCU07732, NCU10468, NCU02639, NCU01667, NCU05410, NCU08162, NCU00567	282	11	3887	10.0245	0.00261277	7.47453e-05	0.00391872
GOTERM_BP_ALL	GO:0009069~serine family amino acid metabolic process	12	2.83688	5.32361e-06	NCU00522, NCU02004, NCU07001, NCU01439, NCU00536, NCU01429, NCU02727, NCU02430, NCU07987, NCU02475, NCU09230, NCU05805	282	31	3887	5.33562	0.00564303	0.000157182	0.0084763
GOTERM_BP_ALL	GO:0043603~cellular amide metabolic process	47	11.1111	8.62981e-06	NCU09463, NCU04449, NCU01965, NCU01468, NCU06048, NCU04172, NCU07153, NCU06457, NCU01667, NCU05642, NCU09513, NCU02380, NCU06732, NCU04192, NCU02566, NCU00477, NCU00920, NCU05622, NCU08952, NCU00405, NCU06914, NCU05706, NCU07451, NCU04130, NCU01070, NCU02677, NCU04344, NCU07732, NCU03575, NCU11234, NCU02888, NCU08888, NCU06722, NCU08410, NCU07926, NCU00931, NCU04020, NCU02639, NCU08195, NCU04569,…	282	335	3887	1.93383	0.00913158	0.000247903	0.0137401
GOTERM_BP_ALL	GO:0006525~arginine metabolic process	8	1.89125	1.12708e-05	NCU02677, NCU07732, NCU10468, NCU02639, NCU01667, NCU05410, NCU08162, NCU00567	282	13	3887	8.48227	0.0119094	0.000315237	0.0179446
GOTERM_BP_ALL	GO:0000105~histidine biosynthetic process	6	1.41844	3.55019e-05	NCU09320, NCU01300, NCU06360, NCU03139, NCU07156, NCU06974	282	7	3887	11.8146	0.0370359	0.000967203	0.0565137
GOTERM_BP_ALL	GO:0006547~histidine metabolic process	6	1.41844	3.55019e-05	NCU09320, NCU01300, NCU06360, NCU03139, NCU07156, NCU06974	282	7	3887	11.8146	0.0370359	0.000967203	0.0565137
GOTERM_BP_ALL	GO:0044699~single-organism process	176	41.6076	4.38432e-05	NCU00177, NCU04277, NCU02895, NCU02896, NCU05642, NCU01945, NCU09347, NCU02566, NCU01765, NCU03151, NCU00920, NCU08769, NCU01429, NCU01428, NCU11426, NCU00173, NCU05041, NCU06974, NCU00522, NCU03741, NCU04411, NCU03608, NCU00892, NCU03575, NCU08275, NCU07987, NCU05420, NCU08411, NCU04579, NCU07941, NCU02610, NCU00106, NCU01439, NCU07982, NCU06307, NCU04449, NCU09463, NCU01965, NCU07585, NCU05129,…	282	1978	3887	1.22646	0.0455369	0.00116448	0.0697875
GOTERM_BP_ALL	GO:0046040~IMP metabolic process	7	1.65485	4.5898e-05	NCU09911, NCU02979, NCU00177, NCU09789, NCU08685, NCU03194, NCU03166	282	11	3887	8.77144	0.0476196	0.00118931	0.0730571
GOTERM_BP_ALL	GO:0009082~branched-chain amino acid biosynthetic process	7	1.65485	4.5898e-05	NCU03608, NCU04754, NCU07982, NCU01666, NCU00554, NCU04579, NCU05683	282	11	3887	8.77144	0.0476196	0.00118931	0.0730571
GOTERM_BP_ALL	GO:1901565~organonitrogen compound catabolic process	17	4.01891	5.27075e-05	NCU09183, NCU05828, NCU05499, NCU02727, NCU07153, NCU02895, NCU08411, NCU06732, NCU01830, NCU00463, NCU02936, NCU05622, NCU00461, NCU03282, NCU02227, NCU03768, NCU02475	282	74	3887	3.16652	0.0544888	0.00133315	0.0838916
GOTERM_BP_ALL	GO:0009081~branched-chain amino acid metabolic process	8	1.89125	6.21264e-05	NCU04292, NCU03608, NCU04754, NCU07982, NCU01666, NCU00554, NCU04579, NCU05683	282	16	3887	6.89184	0.0639089	0.00153469	0.0988763
GOTERM_BP_ALL	GO:0006518~peptide metabolic process	42	9.92908	7.04404e-05	NCU09463, NCU04449, NCU01965, NCU01468, NCU06048, NCU04172, NCU07153, NCU06457, NCU05642, NCU09513, NCU02380, NCU06732, NCU04192, NCU02566, NCU00477, NCU00920, NCU05622, NCU08952, NCU00405, NCU06914, NCU05706, NCU07451, NCU04130, NCU01070, NCU04344, NCU11234, NCU03575, NCU02888, NCU08888, NCU06722, NCU07926, NCU08410, NCU00931, NCU04020, NCU08195, NCU04569, NCU02227, NCU00535, NCU07755, NCU03367,…	282	310	3887	1.86747	0.0721459	0.00170039	0.112101
GOTERM_BP_ALL	GO:0072525~pyridine-containing compound biosynthetic process	8	1.89125	0.000152293	NCU09183, NCU03741, NCU03282, NCU08269, NCU01945, NCU00463, NCU06549, NCU06550	282	18	3887	6.12608	0.149473	0.00359131	0.242216
GOTERM_BP_ALL	GO:0009070~serine family amino acid biosynthetic process	8	1.89125	0.000326981	NCU00522, NCU02004, NCU01439, NCU00536, NCU01429, NCU02430, NCU07987, NCU09230	282	20	3887	5.51348	0.293645	0.00752885	0.519374
GOTERM_BP_ALL	GO:0009308~amine metabolic process	8	1.89125	0.000326981	NCU09183, NCU05129, NCU00200, NCU04411, NCU03282, NCU06711, NCU00463, NCU05518	282	20	3887	5.51348	0.293645	0.00752885	0.519374
GOTERM_BP_ALL	GO:0006188~IMP biosynthetic process	6	1.41844	0.000355021	NCU09911, NCU02979, NCU00177, NCU08685, NCU03194, NCU03166	282	10	3887	8.27021	0.314395	0.00799878	0.563795
GOTERM_BP_ALL	GO:0006568~tryptophan metabolic process	6	1.41844	0.000355021	NCU09183, NCU05129, NCU00200, NCU04411, NCU03282, NCU00463	282	10	3887	8.27021	0.314395	0.00799878	0.563795
GOTERM_BP_ALL	GO:0042430~indole-containing compound metabolic process	6	1.41844	0.000355021	NCU09183, NCU05129, NCU00200, NCU04411, NCU03282, NCU00463	282	10	3887	8.27021	0.314395	0.00799878	0.563795
GOTERM_BP_ALL	GO:0006586~indolalkylamine metabolic process	6	1.41844	0.000355021	NCU09183, NCU05129, NCU00200, NCU04411, NCU03282, NCU00463	282	10	3887	8.27021	0.314395	0.00799878	0.563795
GOTERM_BP_ALL	GO:0055086~nucleobase-containing small molecule metabolic process	27	6.38298	0.000547044	NCU07608, NCU00177, NCU02895, NCU01945, NCU08111, NCU01765, NCU00665, NCU02979, NCU01428, NCU09789, NCU02325, NCU03194, NCU08685, NCU01441, NCU09183, NCU09911, NCU02677, NCU05828, NCU07732, NCU03741, NCU00463, NCU07590, NCU08940, NCU03282, NCU00261, NCU03166, NCU05807	282	183	3887	2.03366	0.441034	0.0120449	0.867497
GOTERM_BP_ALL	GO:0009987~cellular process	253	59.8109	0.000678411	NCU04277, NCU02895, NCU02896, NCU05642, NCU09347, NCU02566, NCU02563, NCU08892, NCU03151, NCU00920, NCU08769, NCU02950, NCU00522, NCU03741, NCU03608, NCU08755, NCU00106, NCU09463, NCU05129, NCU07608, NCU03118, NCU09980, NCU03633, NCU02380, NCU03632, NCU03139, NCU08111, NCU04118, NCU05622, NCU02979, NCU06603, NCU03112, NCU06353, NCU02256, NCU09789, NCU00212, NCU06257, NCU06503, NCU02677, NCU00424,…	282	3223	3887	1.082	0.513926	0.0146145	1.07476
GOTERM_BP_ALL	GO:0043604~amide biosynthetic process	37	8.74704	0.00075825	NCU09463, NCU04449, NCU01965, NCU01468, NCU06048, NCU04172, NCU06457, NCU01667, NCU05642, NCU09513, NCU02380, NCU02566, NCU00477, NCU00920, NCU08952, NCU00405, NCU06914, NCU07451, NCU01070, NCU02677, NCU04344, NCU07732, NCU11234, NCU03575, NCU08888, NCU06722, NCU07926, NCU08410, NCU00931, NCU04020, NCU02639, NCU08195, NCU00535, NCU07755, NCU03367, NCU06307, NCU05095	282	291	3887	1.75257	0.553504	0.0159972	1.20053
GOTERM_BP_ALL	GO:0072524~pyridine-containing compound metabolic process	11	2.60047	0.00109275	NCU09183, NCU03741, NCU07608, NCU03282, NCU08269, NCU01945, NCU00463, NCU10351, NCU05807, NCU06549, NCU06550	282	45	3887	3.36935	0.687212	0.0225311	1.72584
GOTERM_BP_ALL	GO:0009117~nucleotide metabolic process	22	5.20095	0.00122066	NCU09183, NCU09911, NCU07608, NCU03741, NCU00177, NCU02895, NCU01945, NCU00463, NCU07590, NCU01765, NCU02979, NCU00665, NCU08940, NCU03282, NCU09789, NCU02325, NCU00261, NCU03194, NCU08685, NCU03166, NCU01441, NCU05807	282	143	3887	2.12057	0.72702	0.0246593	1.92602
GOTERM_BP_ALL	GO:0042816~vitamin B6 metabolic process	4	0.945626	0.00141598	NCU08269, NCU10351, NCU06549, NCU06550	282	4	3887	13.7837	0.778261	0.0280198	2.23096
GOTERM_BP_ALL	GO:0006753~nucleoside phosphate metabolic process	22	5.20095	0.00146281	NCU09183, NCU09911, NCU07608, NCU03741, NCU00177, NCU02895, NCU01945, NCU00463, NCU07590, NCU01765, NCU02979, NCU00665, NCU08940, NCU03282, NCU09789, NCU02325, NCU00261, NCU03194, NCU08685, NCU03166, NCU01441, NCU05807	282	145	3887	2.09132	0.789043	0.0284055	2.30394
GOTERM_BP_ALL	GO:0009085~lysine biosynthetic process	5	1.18203	0.0014829	NCU05526, NCU03118, NCU03010, NCU04118, NCU00554	282	8	3887	8.6148	0.793507	0.0282742	2.33523
GOTERM_BP_ALL	GO:0006553~lysine metabolic process	5	1.18203	0.0014829	NCU05526, NCU03118, NCU03010, NCU04118, NCU00554	282	8	3887	8.6148	0.793507	0.0282742	2.33523
GOTERM_BP_ALL	GO:0006189~'de novo' IMP biosynthetic process	5	1.18203	0.0014829	NCU09911, NCU00177, NCU08685, NCU03194, NCU03166	282	8	3887	8.6148	0.793507	0.0282742	2.33523
GOTERM_BP_ALL	GO:0046417~chorismate metabolic process	5	1.18203	0.0014829	NCU02785, NCU09817, NCU05420, NCU05548, NCU07725	282	8	3887	8.6148	0.793507	0.0282742	2.33523
GOTERM_BP_ALL	GO:0009063~cellular amino acid catabolic process	7	1.65485	0.00164143	NCU05499, NCU02727, NCU03768, NCU08411, NCU01830, NCU02475, NCU02936	282	19	3887	5.0782	0.825577	0.0307023	2.58184
GOTERM_BP_ALL	GO:0034660~ncRNA metabolic process	31	7.32861	0.00205913	NCU09463, NCU04449, NCU01965, NCU00476, NCU06457, NCU05642, NCU02380, NCU02566, NCU00920, NCU01234, NCU00405, NCU06914, NCU07451, NCU01635, NCU09004, NCU11234, NCU03575, NCU08888, NCU08595, NCU06468, NCU06722, NCU07926, NCU00931, NCU04020, NCU08195, NCU00535, NCU01705, NCU07755, NCU04410, NCU06307, NCU05095	282	242	3887	1.76568	0.888208	0.0377111	3.2288
GOTERM_BP_ALL	GO:0009086~methionine biosynthetic process	7	1.65485	0.00220477	NCU00522, NCU07001, NCU00536, NCU02430, NCU07987, NCU00554, NCU09230	282	20	3887	4.82429	0.904273	0.0396454	3.45342
GOTERM_BP_ALL	GO:0006575~cellular modified amino acid metabolic process	9	2.12766	0.00233477	NCU06353, NCU02639, NCU11365, NCU04569, NCU05706, NCU02888, NCU00963, NCU04130, NCU05805	282	34	3887	3.64862	0.916655	0.0412401	3.65352
GOTERM_BP_ALL	GO:0046148~pigment biosynthetic process	8	1.89125	0.00241317	NCU07585, NCU05828, NCU01013, NCU00177, NCU03194, NCU03166, NCU00602, NCU02395	282	27	3887	4.08406	0.923334	0.0419018	3.77401
GOTERM_BP_ALL	GO:0006531~aspartate metabolic process	5	1.18203	0.00251832	NCU04292, NCU07941, NCU04754, NCU08411, NCU00554	282	9	3887	7.6576	0.931461	0.0429889	3.93538
GOTERM_BP_ALL	GO:0009092~homoserine metabolic process	5	1.18203	0.00251832	NCU00522, NCU07001, NCU02430, NCU07987, NCU09230	282	9	3887	7.6576	0.931461	0.0429889	3.93538
GOTERM_BP_ALL	GO:0042440~pigment metabolic process	8	1.89125	0.00302252	NCU07585, NCU05828, NCU01013, NCU00177, NCU03194, NCU03166, NCU00602, NCU02395	282	28	3887	3.9382	0.959957	0.0505763	4.70565
GOTERM_BP_ALL	GO:0006790~sulfur compound metabolic process	14	3.30969	0.00305346	NCU00522, NCU02888, NCU02430, NCU07987, NCU08111, NCU00602, NCU03204, NCU09896, NCU07849, NCU02520, NCU04569, NCU05706, NCU09230, NCU04130	282	77	3887	2.50613	0.961257	0.0502913	4.75273
GOTERM_BP_ALL	GO:0044238~primary metabolic process	190	44.9173	0.00307721	NCU06048, NCU00177, NCU04277, NCU04172, NCU02895, NCU02896, NCU05642, NCU01945, NCU09699, NCU09347, NCU02566, NCU02563, NCU01765, NCU00920, NCU04583, NCU00810, NCU01234, NCU01429, NCU07996, NCU01428, NCU08952, NCU11426, NCU05041, NCU06974, NCU11050, NCU02950, NCU00522, NCU03741, NCU05194, NCU01635, NCU03608, NCU09004, NCU11234, NCU05421, NCU03575, NCU08275, NCU07987, NCU05420, NCU08411, NCU08410,…	282	2310	3887	1.13372	0.962225	0.0499013	4.78885
GOTERM_BP_ALL	GO:0006576~cellular biogenic amine metabolic process	6	1.41844	0.00312876	NCU09183, NCU05129, NCU00200, NCU04411, NCU03282, NCU00463	282	15	3887	5.51348	0.964246	0.0499565	4.86722
GOTERM_BP_ALL	GO:0006555~methionine metabolic process	7	1.65485	0.00375306	NCU00522, NCU07001, NCU00536, NCU02430, NCU07987, NCU00554, NCU09230	282	22	3887	4.38572	0.981629	0.0587634	5.81143
GOTERM_BP_ALL	GO:0046112~nucleobase biosynthetic process	6	1.41844	0.00428586	NCU02677, NCU07732, NCU05828, NCU00177, NCU03194, NCU03166	282	16	3887	5.16888	0.989597	0.0658743	6.61032
GOTERM_BP_ALL	GO:0044106~cellular amine metabolic process	6	1.41844	0.00428586	NCU09183, NCU05129, NCU00200, NCU04411, NCU03282, NCU00463	282	16	3887	5.16888	0.989597	0.0658743	6.61032
GOTERM_BP_ALL	GO:0043043~peptide biosynthetic process	33	7.80142	0.00455841	NCU09463, NCU04449, NCU01965, NCU01468, NCU06048, NCU04172, NCU06457, NCU05642, NCU09513, NCU02380, NCU02566, NCU00477, NCU00920, NCU00405, NCU08952, NCU06914, NCU07451, NCU04344, NCU01070, NCU11234, NCU03575, NCU08888, NCU06722, NCU07926, NCU08410, NCU00931, NCU04020, NCU08195, NCU00535, NCU07755, NCU03367, NCU06307, NCU05095	282	277	3887	1.6421	0.992224	0.0689307	7.01651
GOTERM_BP_ALL	GO:1901360~organic cyclic compound metabolic process	112	26.4775	0.00608205	NCU00177, NCU02895, NCU02896, NCU05642, NCU01945, NCU02566, NCU02563, NCU01765, NCU00920, NCU01234, NCU01428, NCU02950, NCU11050, NCU03741, NCU05194, NCU01635, NCU04411, NCU09004, NCU03575, NCU11234, NCU05420, NCU02098, NCU04410, NCU06307, NCU09463, NCU04449, NCU07585, NCU01965, NCU07608, NCU05129, NCU07832, NCU00582, NCU06457, NCU08269, NCU03633, NCU02380, NCU08111, NCU02979, NCU03112, NCU06353,…	282	1263	3887	1.22231	0.998474	0.0897035	9.25696
GOTERM_BP_ALL	GO:0000050~urea cycle	4	0.945626	0.00634406	NCU02677, NCU07732, NCU02639, NCU01667	282	6	3887	9.18913	0.998847	0.0921227	9.63711
GOTERM_BP_ALL	GO:0006560~proline metabolic process	4	0.945626	0.00634406	NCU00106, NCU01412, NCU03076, NCU02936	282	6	3887	9.18913	0.998847	0.0921227	9.63711
GOTERM_BP_ALL	GO:0006566~threonine metabolic process	4	0.945626	0.00634406	NCU04277, NCU03425, NCU04118, NCU00554	282	6	3887	9.18913	0.998847	0.0921227	9.63711
GOTERM_BP_ALL	GO:0006725~cellular aromatic compound metabolic process	109	25.7683	0.00670236	NCU00177, NCU02895, NCU02896, NCU05642, NCU01945, NCU02566, NCU02563, NCU01765, NCU00920, NCU01234, NCU01428, NCU02950, NCU11050, NCU03741, NCU01635, NCU04411, NCU05194, NCU09004, NCU03575, NCU11234, NCU05420, NCU02098, NCU04410, NCU06307, NCU09463, NCU04449, NCU07585, NCU01965, NCU07608, NCU05129, NCU07832, NCU00582, NCU06457, NCU08269, NCU02380, NCU08111, NCU02979, NCU06353, NCU02256, NCU09789,…	282	1227	3887	1.22447	0.999214	0.0957817	10.1545
GOTERM_BP_ALL	GO:0006412~translation	32	7.56501	0.00710362	NCU09463, NCU04449, NCU01965, NCU01468, NCU06048, NCU04172, NCU06457, NCU09513, NCU05642, NCU02380, NCU02566, NCU00920, NCU00405, NCU08952, NCU06914, NCU07451, NCU04344, NCU01070, NCU11234, NCU03575, NCU08888, NCU06722, NCU07926, NCU08410, NCU00931, NCU04020, NCU08195, NCU00535, NCU07755, NCU03367, NCU06307, NCU05095	282	274	3887	1.60977	0.999488	0.0999017	10.7307
GOTERM_BP_ALL	GO:0006767~water-soluble vitamin metabolic process	7	1.65485	0.00741267	NCU01866, NCU07849, NCU08269, NCU10351, NCU05807, NCU06549, NCU06550	282	25	3887	3.85943	0.999633	0.10268	11.1721
GOTERM_BP_ALL	GO:0009165~nucleotide biosynthetic process	13	3.07329	0.00758397	NCU09911, NCU09183, NCU03741, NCU00177, NCU00463, NCU02979, NCU03282, NCU09789, NCU02325, NCU03194, NCU08685, NCU00261, NCU03166	282	76	3887	2.35774	0.999694	0.10359	11.4159
GOTERM_BP_ALL	GO:0006541~glutamine metabolic process	5	1.18203	0.00831612	NCU07732, NCU00200, NCU00261, NCU08685, NCU04303	282	12	3887	5.7432	0.99986	0.111624	12.4508
GOTERM_BP_ALL	GO:0044248~cellular catabolic process	38	8.98345	0.00888392	NCU00355, NCU04333, NCU09194, NCU05499, NCU07153, NCU02895, NCU06732, NCU00477, NCU05622, NCU06603, NCU00665, NCU03297, NCU07996, NCU02273, NCU00173, NCU00088, NCU01441, NCU09183, NCU05828, NCU04265, NCU02727, NCU08411, NCU01830, NCU00463, NCU07590, NCU02936, NCU04242, NCU08755, NCU00461, NCU06720, NCU03282, NCU02227, NCU09425, NCU03768, NCU08791, NCU03367, NCU02475, NCU06678	282	347	3887	1.50945	0.999924	0.117338	13.2455
GOTERM_BP_ALL	GO:0006766~vitamin metabolic process	7	1.65485	0.00906557	NCU01866, NCU07849, NCU08269, NCU10351, NCU05807, NCU06549, NCU06550	282	26	3887	3.71099	0.999938	0.118141	13.4984
GOTERM_BP_ALL	GO:1901293~nucleoside phosphate biosynthetic process	13	3.07329	0.00932728	NCU09911, NCU09183, NCU03741, NCU00177, NCU00463, NCU02979, NCU03282, NCU09789, NCU02325, NCU03194, NCU08685, NCU00261, NCU03166	282	78	3887	2.29728	0.999953	0.119892	13.8614
GOTERM_BP_ALL	GO:0044282~small molecule catabolic process	14	3.30969	0.00973928	NCU09183, NCU06603, NCU00461, NCU03282, NCU05499, NCU02727, NCU00173, NCU06022, NCU03768, NCU08411, NCU00463, NCU01830, NCU02475, NCU02936	282	88	3887	2.19286	0.99997	0.123388	14.43
GOTERM_BP_ALL	GO:0071266~'de novo' L-methionine biosynthetic process	4	0.945626	0.0105126	NCU00522, NCU02430, NCU07987, NCU09230	282	7	3887	7.87639	0.999987	0.131012	15.4879
GOTERM_BP_ALL	GO:0019346~transsulfuration	4	0.945626	0.0105126	NCU00522, NCU02430, NCU07987, NCU09230	282	7	3887	7.87639	0.999987	0.131012	15.4879
GOTERM_BP_ALL	GO:0009423~chorismate biosynthetic process	4	0.945626	0.0105126	NCU02785, NCU09817, NCU05420, NCU05548	282	7	3887	7.87639	0.999987	0.131012	15.4879
GOTERM_BP_ALL	GO:0019627~urea metabolic process	4	0.945626	0.0105126	NCU02677, NCU07732, NCU02639, NCU01667	282	7	3887	7.87639	0.999987	0.131012	15.4879
GOTERM_BP_ALL	GO:0009099~valine biosynthetic process	4	0.945626	0.0105126	NCU04292, NCU03608, NCU04754, NCU07982	282	7	3887	7.87639	0.999987	0.131012	15.4879
GOTERM_BP_ALL	GO:0009112~nucleobase metabolic process	7	1.65485	0.0109663	NCU02677, NCU07732, NCU05828, NCU00177, NCU01428, NCU03194, NCU03166	282	27	3887	3.57355	0.999992	0.134727	16.1027
GOTERM_BP_ALL	GO:0006534~cysteine metabolic process	5	1.18203	0.01134	NCU00522, NCU00536, NCU02430, NCU07987, NCU09230	282	13	3887	5.30142	0.999995	0.137435	16.6061
GOTERM_BP_ALL	GO:0019344~cysteine biosynthetic process	5	1.18203	0.01134	NCU00522, NCU00536, NCU02430, NCU07987, NCU09230	282	13	3887	5.30142	0.999995	0.137435	16.6061
GOTERM_BP_ALL	GO:0072522~purine-containing compound biosynthetic process	10	2.36407	0.0124712	NCU09911, NCU05828, NCU02979, NCU00177, NCU09789, NCU02325, NCU08685, NCU03194, NCU03166, NCU01945	282	53	3887	2.6007	0.999998	0.148474	18.1125
GOTERM_BP_ALL	GO:0051188~cofactor biosynthetic process	14	3.30969	0.0139673	NCU09183, NCU07585, NCU03741, NCU01013, NCU00963, NCU00463, NCU00602, NCU10351, NCU06549, NCU03204, NCU06353, NCU03282, NCU02395, NCU06550	282	92	3887	2.09752	1	0.163057	20.0657
GOTERM_BP_ALL	GO:0042435~indole-containing compound biosynthetic process	3	0.70922	0.0148786	NCU05129, NCU00200, NCU04411	282	3	3887	13.7837	1	0.170944	21.2339
GOTERM_BP_ALL	GO:0046219~indolalkylamine biosynthetic process	3	0.70922	0.0148786	NCU05129, NCU00200, NCU04411	282	3	3887	13.7837	1	0.170944	21.2339
GOTERM_BP_ALL	GO:0000162~tryptophan biosynthetic process	3	0.70922	0.0148786	NCU05129, NCU00200, NCU04411	282	3	3887	13.7837	1	0.170944	21.2339
GOTERM_BP_ALL	GO:0042819~vitamin B6 biosynthetic process	3	0.70922	0.0148786	NCU08269, NCU06549, NCU06550	282	3	3887	13.7837	1	0.170944	21.2339
GOTERM_BP_ALL	GO:0042822~pyridoxal phosphate metabolic process	3	0.70922	0.0148786	NCU10351, NCU06549, NCU06550	282	3	3887	13.7837	1	0.170944	21.2339
GOTERM_BP_ALL	GO:0006564~L-serine biosynthetic process	3	0.70922	0.0148786	NCU02004, NCU01439, NCU01429	282	3	3887	13.7837	1	0.170944	21.2339
GOTERM_BP_ALL	GO:0006438~valyl-tRNA aminoacylation	3	0.70922	0.0148786	NCU01965, NCU07755, NCU06307	282	3	3887	13.7837	1	0.170944	21.2339
GOTERM_BP_ALL	GO:0042823~pyridoxal phosphate biosynthetic process	3	0.70922	0.0148786	NCU10351, NCU06549, NCU06550	282	3	3887	13.7837	1	0.170944	21.2339
GOTERM_BP_ALL	GO:0006474~N-terminal protein amino acid acetylation	5	1.18203	0.0149899	NCU04583, NCU07126, NCU08390, NCU04996, NCU09699	282	14	3887	4.92275	1	0.170295	21.3756
GOTERM_BP_ALL	GO:0009127~purine nucleoside monophosphate biosynthetic process	8	1.89125	0.0150216	NCU09911, NCU02979, NCU00177, NCU09789, NCU02325, NCU08685, NCU03194, NCU03166	282	37	3887	2.98026	1	0.16884	21.4158
GOTERM_BP_ALL	GO:0009168~purine ribonucleoside monophosphate biosynthetic process	8	1.89125	0.0150216	NCU09911, NCU02979, NCU00177, NCU09789, NCU02325, NCU08685, NCU03194, NCU03166	282	37	3887	2.98026	1	0.16884	21.4158
GOTERM_BP_ALL	GO:0044271~cellular nitrogen compound biosynthetic process	75	17.7305	0.0152462	NCU01468, NCU06048, NCU00177, NCU11365, NCU04172, NCU01667, NCU02896, NCU09513, NCU00963, NCU05642, NCU01945, NCU02566, NCU02563, NCU04855, NCU00477, NCU00920, NCU08952, NCU00405, NCU03194, NCU02325, NCU09183, NCU04344, NCU07732, NCU03741, NCU01635, NCU04411, NCU03575, NCU11234, NCU08410, NCU06549, NCU00200, NCU03282, NCU06307, NCU05095, NCU09463, NCU04449, NCU01965, NCU07585, NCU05129, NCU01013,…	282	816	3887	1.26688	1	0.169382	21.7006
GOTERM_BP_ALL	GO:0016054~organic acid catabolic process	11	2.60047	0.0153199	NCU09183, NCU00461, NCU03282, NCU05499, NCU02727, NCU03768, NCU08411, NCU01830, NCU00463, NCU02475, NCU02936	282	64	3887	2.36907	1	0.168392	21.7939
GOTERM_BP_ALL	GO:0009074~aromatic amino acid family catabolic process	4	0.945626	0.0159305	NCU09183, NCU03282, NCU01830, NCU00463	282	8	3887	6.89184	1	0.172769	22.5624
GOTERM_BP_ALL	GO:0019343~cysteine biosynthetic process via cystathionine	4	0.945626	0.0159305	NCU00522, NCU02430, NCU07987, NCU09230	282	8	3887	6.89184	1	0.172769	22.5624
GOTERM_BP_ALL	GO:0051186~cofactor metabolic process	18	4.25532	0.0174187	NCU09183, NCU07585, NCU07608, NCU03741, NCU01013, NCU00963, NCU08111, NCU00463, NCU00602, NCU10351, NCU06549, NCU03204, NCU06353, NCU03282, NCU05807, NCU06550, NCU02395, NCU05805	282	136	3887	1.82431	1	0.185569	24.4062
GOTERM_BP_ALL	GO:0006144~purine nucleobase metabolic process	5	1.18203	0.0193031	NCU05828, NCU00177, NCU01428, NCU03194, NCU03166	282	15	3887	4.59456	1	0.201656	26.6819
GOTERM_BP_ALL	GO:0019439~aromatic compound catabolic process	13	3.07329	0.0213025	NCU09183, NCU05828, NCU00665, NCU09194, NCU03282, NCU02895, NCU00088, NCU01441, NCU00463, NCU01830, NCU07590, NCU06678, NCU04242	282	87	3887	2.05963	1	0.218173	29.0262
GOTERM_BP_ALL	GO:0009260~ribonucleotide biosynthetic process	9	2.12766	0.0225839	NCU09911, NCU02979, NCU00177, NCU09789, NCU02325, NCU00261, NCU08685, NCU03194, NCU03166	282	49	3887	2.5317	1	0.227651	30.4914
GOTERM_BP_ALL	GO:0046390~ribose phosphate biosynthetic process	9	2.12766	0.0225839	NCU09911, NCU02979, NCU00177, NCU09789, NCU02325, NCU00261, NCU08685, NCU03194, NCU03166	282	49	3887	2.5317	1	0.227651	30.4914
GOTERM_BP_ALL	GO:0009113~purine nucleobase biosynthetic process	4	0.945626	0.0226365	NCU05828, NCU00177, NCU03194, NCU03166	282	9	3887	6.12608	1	0.226014	30.551
GOTERM_BP_ALL	GO:0043171~peptide catabolic process	4	0.945626	0.0226365	NCU05622, NCU07153, NCU02227, NCU06732	282	9	3887	6.12608	1	0.226014	30.551
GOTERM_BP_ALL	GO:1901292~nucleoside phosphate catabolic process	4	0.945626	0.0226365	NCU00665, NCU02895, NCU01441, NCU07590	282	9	3887	6.12608	1	0.226014	30.551
GOTERM_BP_ALL	GO:0019674~NAD metabolic process	5	1.18203	0.0243089	NCU09183, NCU03741, NCU03282, NCU00463, NCU05807	282	16	3887	4.3074	1	0.238523	32.4191
GOTERM_BP_ALL	GO:0031365~N-terminal protein amino acid modification	5	1.18203	0.0243089	NCU04583, NCU07126, NCU08390, NCU04996, NCU09699	282	16	3887	4.3074	1	0.238523	32.4191
GOTERM_BP_ALL	GO:1901361~organic cyclic compound catabolic process	13	3.07329	0.0250672	NCU09183, NCU05828, NCU00665, NCU09194, NCU03282, NCU02895, NCU00088, NCU01441, NCU00463, NCU01830, NCU07590, NCU06678, NCU04242	282	89	3887	2.01335	1	0.24286	33.2506
GOTERM_BP_ALL	GO:0009065~glutamine family amino acid catabolic process	3	0.70922	0.0283412	NCU00461, NCU03768, NCU02936	282	4	3887	10.3378	1	0.267913	36.7318
GOTERM_BP_ALL	GO:0006558~L-phenylalanine metabolic process	3	0.70922	0.0283412	NCU00409, NCU05499, NCU01830	282	4	3887	10.3378	1	0.267913	36.7318
GOTERM_BP_ALL	GO:0006591~ornithine metabolic process	3	0.70922	0.0283412	NCU10468, NCU01667, NCU08162	282	4	3887	10.3378	1	0.267913	36.7318
GOTERM_BP_ALL	GO:0006561~proline biosynthetic process	3	0.70922	0.0283412	NCU00106, NCU01412, NCU03076	282	4	3887	10.3378	1	0.267913	36.7318
GOTERM_BP_ALL	GO:0043420~anthranilate metabolic process	3	0.70922	0.0283412	NCU09183, NCU03282, NCU00463	282	4	3887	10.3378	1	0.267913	36.7318
GOTERM_BP_ALL	GO:0009088~threonine biosynthetic process	3	0.70922	0.0283412	NCU03425, NCU04118, NCU00554	282	4	3887	10.3378	1	0.267913	36.7318
GOTERM_BP_ALL	GO:0019805~quinolinate biosynthetic process	3	0.70922	0.0283412	NCU09183, NCU03282, NCU00463	282	4	3887	10.3378	1	0.267913	36.7318
GOTERM_BP_ALL	GO:0019637~organophosphate metabolic process	26	6.14657	0.0288592	NCU07608, NCU00177, NCU02895, NCU06022, NCU01945, NCU09347, NCU01765, NCU00665, NCU02979, NCU09789, NCU03194, NCU08685, NCU02325, NCU01441, NCU03173, NCU09183, NCU09911, NCU03741, NCU00463, NCU07590, NCU07010, NCU08940, NCU03282, NCU00261, NCU03166, NCU05807	282	234	3887	1.53152	1	0.269796	37.2667
GOTERM_BP_ALL	GO:0046434~organophosphate catabolic process	5	1.18203	0.0300289	NCU00665, NCU02895, NCU06022, NCU01441, NCU07590	282	17	3887	4.05403	1	0.276821	38.4591
GOTERM_BP_ALL	GO:0006573~valine metabolic process	4	0.945626	0.0306405	NCU04292, NCU03608, NCU04754, NCU07982	282	10	3887	5.51348	1	0.279297	39.0741
GOTERM_BP_ALL	GO:0006563~L-serine metabolic process	4	0.945626	0.0306405	NCU02004, NCU01439, NCU01429, NCU05805	282	10	3887	5.51348	1	0.279297	39.0741
GOTERM_BP_ALL	GO:0072521~purine-containing compound metabolic process	15	3.5461	0.0315542	NCU09911, NCU05828, NCU00177, NCU02895, NCU01945, NCU08111, NCU01765, NCU02979, NCU08940, NCU01428, NCU09789, NCU02325, NCU03194, NCU08685, NCU03166	282	113	3887	1.82969	1	0.284049	39.982
GOTERM_BP_ALL	GO:0006793~phosphorus metabolic process	34	8.03783	0.0340188	NCU07608, NCU00177, NCU02895, NCU06022, NCU01945, NCU09347, NCU02540, NCU01765, NCU00665, NCU02979, NCU09789, NCU11426, NCU02325, NCU03194, NCU08685, NCU05041, NCU01441, NCU03173, NCU06550, NCU09183, NCU09911, NCU03741, NCU00463, NCU02079, NCU07590, NCU10351, NCU06549, NCU07010, NCU08940, NCU03282, NCU00261, NCU03166, NCU05807, NCU04566	282	332	3887	1.41158	1	0.300366	42.3685
GOTERM_BP_ALL	GO:0009156~ribonucleoside monophosphate biosynthetic process	8	1.89125	0.0363544	NCU09911, NCU02979, NCU00177, NCU09789, NCU02325, NCU08685, NCU03194, NCU03166	282	44	3887	2.50613	1	0.315116	44.5476
GOTERM_BP_ALL	GO:0009152~purine ribonucleotide biosynthetic process	8	1.89125	0.0363544	NCU09911, NCU02979, NCU00177, NCU09789, NCU02325, NCU08685, NCU03194, NCU03166	282	44	3887	2.50613	1	0.315116	44.5476
GOTERM_BP_ALL	GO:0044712~single-organism catabolic process	20	4.72813	0.0397181	NCU09183, NCU05828, NCU04265, NCU05499, NCU02727, NCU02895, NCU06022, NCU08411, NCU00463, NCU01830, NCU07590, NCU02936, NCU00665, NCU06603, NCU00461, NCU03282, NCU00173, NCU03768, NCU01441, NCU02475	282	172	3887	1.60275	1	0.33655	47.5506
GOTERM_BP_ALL	GO:0050667~homocysteine metabolic process	4	0.945626	0.0399281	NCU00522, NCU02430, NCU07987, NCU09230	282	11	3887	5.01225	1	0.335436	47.733
GOTERM_BP_ALL	GO:0006164~purine nucleotide biosynthetic process	8	1.89125	0.040498	NCU09911, NCU02979, NCU00177, NCU09789, NCU02325, NCU08685, NCU03194, NCU03166	282	45	3887	2.45043	1	0.336817	48.2248
GOTERM_BP_ALL	GO:0009124~nucleoside monophosphate biosynthetic process	8	1.89125	0.0449381	NCU09911, NCU02979, NCU00177, NCU09789, NCU02325, NCU08685, NCU03194, NCU03166	282	46	3887	2.39716	1	0.363998	51.9108
GOTERM_BP_ALL	GO:0019878~lysine biosynthetic process via aminoadipic acid	3	0.70922	0.0450016	NCU05526, NCU03118, NCU03010	282	5	3887	8.27021	1	0.361766	51.9617
GOTERM_BP_ALL	GO:0046083~adenine metabolic process	3	0.70922	0.0450016	NCU05828, NCU03194, NCU03166	282	5	3887	8.27021	1	0.361766	51.9617
GOTERM_BP_ALL	GO:0034354~'de novo' NAD biosynthetic process from tryptophan	3	0.70922	0.0450016	NCU09183, NCU03282, NCU00463	282	5	3887	8.27021	1	0.361766	51.9617
GOTERM_BP_ALL	GO:0009097~isoleucine biosynthetic process	3	0.70922	0.0450016	NCU03608, NCU07982, NCU00554	282	5	3887	8.27021	1	0.361766	51.9617
GOTERM_BP_ALL	GO:0006549~isoleucine metabolic process	3	0.70922	0.0450016	NCU03608, NCU07982, NCU00554	282	5	3887	8.27021	1	0.361766	51.9617
GOTERM_BP_ALL	GO:0042182~ketone catabolic process	3	0.70922	0.0450016	NCU09183, NCU06603, NCU00463	282	5	3887	8.27021	1	0.361766	51.9617
GOTERM_BP_ALL	GO:0046874~quinolinate metabolic process	3	0.70922	0.0450016	NCU09183, NCU03282, NCU00463	282	5	3887	8.27021	1	0.361766	51.9617
GOTERM_BP_ALL	GO:0072593~reactive oxygen species metabolic process	4	0.945626	0.0504654	NCU00355, NCU03297, NCU07851, NCU08791	282	12	3887	4.59456	1	0.393721	56.156
GOTERM_BP_ALL	GO:0071265~L-methionine biosynthetic process	4	0.945626	0.0504654	NCU00522, NCU02430, NCU07987, NCU09230	282	12	3887	4.59456	1	0.393721	56.156
GOTERM_BP_ALL	GO:0006783~heme biosynthetic process	4	0.945626	0.0504654	NCU07585, NCU01013, NCU00602, NCU02395	282	12	3887	4.59456	1	0.393721	56.156
GOTERM_BP_ALL	GO:0000302~response to reactive oxygen species	4	0.945626	0.0504654	NCU00355, NCU03297, NCU07851, NCU08791	282	12	3887	4.59456	1	0.393721	56.156
GOTERM_BP_ALL	GO:0006730~one-carbon metabolic process	4	0.945626	0.0504654	NCU00892, NCU06353, NCU00963, NCU05805	282	12	3887	4.59456	1	0.393721	56.156
GOTERM_BP_ALL	GO:1901700~response to oxygen-containing compound	5	1.18203	0.0515823	NCU00355, NCU03297, NCU04667, NCU07851, NCU08791	282	20	3887	3.44592	1	0.397808	56.97
GOTERM_BP_ALL	GO:0006979~response to oxidative stress	6	1.41844	0.0540061	NCU00355, NCU00295, NCU03297, NCU02520, NCU07851, NCU08791	282	29	3887	2.8518	1	0.409589	58.688
GOTERM_BP_ALL	GO:0042364~water-soluble vitamin biosynthetic process	5	1.18203	0.060233	NCU01866, NCU07849, NCU08269, NCU06549, NCU06550	282	21	3887	3.28183	1	0.442559	62.8116
GOTERM_BP_ALL	GO:0042168~heme metabolic process	4	0.945626	0.0622031	NCU07585, NCU01013, NCU00602, NCU02395	282	13	3887	4.24113	1	0.450552	64.0337
GOTERM_BP_ALL	GO:0071941~nitrogen cycle metabolic process	4	0.945626	0.0622031	NCU02677, NCU07732, NCU02639, NCU01667	282	13	3887	4.24113	1	0.450552	64.0337
GOTERM_BP_ALL	GO:0034641~cellular nitrogen compound metabolic process	119	28.1324	0.0626802	NCU06048, NCU00177, NCU11365, NCU04172, NCU02895, NCU02896, NCU05642, NCU01945, NCU02566, NCU02563, NCU01765, NCU00920, NCU01234, NCU08952, NCU01428, NCU02950, NCU11050, NCU03741, NCU05194, NCU01635, NCU04411, NCU09004, NCU11234, NCU03575, NCU08410, NCU02098, NCU04410, NCU06307, NCU09463, NCU04449, NCU07585, NCU01965, NCU05129, NCU07608, NCU07832, NCU00582, NCU06457, NCU08269, NCU02380, NCU08111,…	282	1459	3887	1.12424	1	0.450275	64.3239
GOTERM_BP_ALL	GO:0042744~hydrogen peroxide catabolic process	3	0.70922	0.0643303	NCU00355, NCU03297, NCU08791	282	6	3887	6.89184	1	0.456283	65.3109
GOTERM_BP_ALL	GO:0006532~aspartate biosynthetic process	3	0.70922	0.0643303	NCU04292, NCU07941, NCU04754	282	6	3887	6.89184	1	0.456283	65.3109
GOTERM_BP_ALL	GO:0042743~hydrogen peroxide metabolic process	3	0.70922	0.0643303	NCU00355, NCU03297, NCU08791	282	6	3887	6.89184	1	0.456283	65.3109
GOTERM_BP_ALL	GO:0046218~indolalkylamine catabolic process	3	0.70922	0.0643303	NCU09183, NCU03282, NCU00463	282	6	3887	6.89184	1	0.456283	65.3109
GOTERM_BP_ALL	GO:0034627~'de novo' NAD biosynthetic process	3	0.70922	0.0643303	NCU09183, NCU03282, NCU00463	282	6	3887	6.89184	1	0.456283	65.3109
GOTERM_BP_ALL	GO:0042436~indole-containing compound catabolic process	3	0.70922	0.0643303	NCU09183, NCU03282, NCU00463	282	6	3887	6.89184	1	0.456283	65.3109
GOTERM_BP_ALL	GO:0006569~tryptophan catabolic process	3	0.70922	0.0643303	NCU09183, NCU03282, NCU00463	282	6	3887	6.89184	1	0.456283	65.3109
GOTERM_BP_ALL	GO:0009110~vitamin biosynthetic process	5	1.18203	0.0696023	NCU01866, NCU07849, NCU08269, NCU06549, NCU06550	282	22	3887	3.13266	1	0.480794	68.2956
GOTERM_BP_ALL	GO:0046483~heterocycle metabolic process	100	23.6407	0.0711563	NCU00177, NCU02895, NCU02896, NCU05642, NCU01945, NCU02566, NCU02563, NCU01765, NCU00920, NCU01234, NCU01428, NCU02950, NCU11050, NCU03741, NCU04411, NCU01635, NCU05194, NCU09004, NCU03575, NCU11234, NCU02098, NCU04410, NCU06307, NCU09463, NCU04449, NCU07585, NCU01965, NCU07608, NCU05129, NCU07832, NCU00582, NCU06457, NCU08269, NCU02380, NCU08111, NCU02979, NCU06353, NCU02256, NCU09789, NCU01441,…	282	1210	3887	1.13915	1	0.485705	69.1284
GOTERM_BP_ALL	GO:0006732~coenzyme metabolic process	13	3.07329	0.0740949	NCU09183, NCU03741, NCU07608, NCU00963, NCU08111, NCU00463, NCU10351, NCU06549, NCU06353, NCU03282, NCU05807, NCU06550, NCU05805	282	105	3887	1.70655	1	0.497257	70.6473
GOTERM_BP_ALL	GO:0019363~pyridine nucleotide biosynthetic process	4	0.945626	0.0750794	NCU09183, NCU03741, NCU03282, NCU00463	282	14	3887	3.9382	1	0.49911	71.1404
GOTERM_BP_ALL	GO:0019359~nicotinamide nucleotide biosynthetic process	4	0.945626	0.0750794	NCU09183, NCU03741, NCU03282, NCU00463	282	14	3887	3.9382	1	0.49911	71.1404
GOTERM_BP_ALL	GO:0006414~translational elongation	4	0.945626	0.0750794	NCU11234, NCU09513, NCU00535, NCU03367	282	14	3887	3.9382	1	0.49911	71.1404
GOTERM_BP_ALL	GO:0031497~chromatin assembly	4	0.945626	0.0750794	NCU02435, NCU01635, NCU08357, NCU00212	282	14	3887	3.9382	1	0.49911	71.1404
GOTERM_BP_ALL	GO:0006334~nucleosome assembly	4	0.945626	0.0750794	NCU02435, NCU01635, NCU08357, NCU00212	282	14	3887	3.9382	1	0.49911	71.1404
GOTERM_BP_ALL	GO:0046700~heterocycle catabolic process	11	2.60047	0.0789188	NCU09183, NCU05828, NCU00665, NCU09194, NCU03282, NCU02895, NCU01441, NCU00463, NCU07590, NCU04242, NCU06678	282	84	3887	1.80501	1	0.514317	72.9899
GOTERM_BP_ALL	GO:0009108~coenzyme biosynthetic process	9	2.12766	0.0816316	NCU09183, NCU03741, NCU06353, NCU03282, NCU00963, NCU00463, NCU10351, NCU06549, NCU06550	282	63	3887	1.9691	1	0.52383	74.2292
GOTERM_BP_ALL	GO:0044270~cellular nitrogen compound catabolic process	11	2.60047	0.08402	NCU09183, NCU05828, NCU00665, NCU09194, NCU03282, NCU02895, NCU01441, NCU00463, NCU07590, NCU04242, NCU06678	282	85	3887	1.78377	1	0.53161	75.2759
GOTERM_BP_ALL	GO:0042402~cellular biogenic amine catabolic process	3	0.70922	0.0858574	NCU09183, NCU03282, NCU00463	282	7	3887	5.90729	1	0.536778	76.0538
GOTERM_BP_ALL	GO:0006544~glycine metabolic process	3	0.70922	0.0858574	NCU02727, NCU02475, NCU05805	282	7	3887	5.90729	1	0.536778	76.0538
GOTERM_BP_ALL	GO:0009309~amine biosynthetic process	3	0.70922	0.0858574	NCU05129, NCU00200, NCU04411	282	7	3887	5.90729	1	0.536778	76.0538
GOTERM_BP_ALL	GO:0042401~cellular biogenic amine biosynthetic process	3	0.70922	0.0858574	NCU05129, NCU00200, NCU04411	282	7	3887	5.90729	1	0.536778	76.0538
GOTERM_BP_ALL	GO:0019630~quinate metabolic process	3	0.70922	0.0858574	NCU06022, NCU06023, NCU06024	282	7	3887	5.90729	1	0.536778	76.0538
GOTERM_BP_ALL	GO:0006779~porphyrin-containing compound biosynthetic process	4	0.945626	0.0890234	NCU07585, NCU01013, NCU00602, NCU02395	282	15	3887	3.67565	1	0.547468	77.3408
GOTERM_BP_ALL	GO:0033014~tetrapyrrole biosynthetic process	4	0.945626	0.0890234	NCU07585, NCU01013, NCU00602, NCU02395	282	15	3887	3.67565	1	0.547468	77.3408
GOTERM_BP_ALL	GO:0006796~phosphate-containing compound metabolic process	31	7.32861	0.0905039	NCU07608, NCU00177, NCU02895, NCU06022, NCU01945, NCU09347, NCU02540, NCU01765, NCU00665, NCU02979, NCU09789, NCU11426, NCU02325, NCU03194, NCU08685, NCU05041, NCU01441, NCU03173, NCU09183, NCU09911, NCU03741, NCU00463, NCU02079, NCU07590, NCU07010, NCU08940, NCU03282, NCU00261, NCU03166, NCU05807, NCU04566	282	324	3887	1.31881	1	0.550817	77.9201
GOTERM_BP_ALL	GO:0010608~posttranscriptional regulation of gene expression	8	1.89125	0.0987866	NCU01304, NCU04344, NCU01468, NCU08952, NCU04172, NCU11234, NCU00535, NCU03367	282	55	3887	2.0049	1	0.581299	80.9132
GOTERM_BP_DIRECT	GO:0006526~arginine biosynthetic process	7	1.65485	2.22052e-05	NCU02677, NCU07732, NCU10468, NCU02639, NCU05410, NCU08162, NCU00567	282	10	3887	9.64858	0.00672771	0.00672771	0.0297287
GOTERM_BP_DIRECT	GO:0000105~histidine biosynthetic process	6	1.41844	3.55019e-05	NCU09320, NCU01300, NCU06360, NCU03139, NCU07156, NCU06974	282	7	3887	11.8146	0.0107347	0.00538184	0.0475266
GOTERM_BP_DIRECT	GO:0008652~cellular amino acid biosynthetic process	7	1.65485	8.62531e-05	NCU02785, NCU00200, NCU09817, NCU05420, NCU05548, NCU05238, NCU08409	282	12	3887	8.04048	0.0258813	0.0087026	0.115431
GOTERM_BP_DIRECT	GO:0009073~aromatic amino acid family biosynthetic process	5	1.18203	0.000357139	NCU02785, NCU09817, NCU05420, NCU05548, NCU07725	282	6	3887	11.4864	0.102902	0.0267822	0.477153
GOTERM_BP_DIRECT	GO:0006541~glutamine metabolic process	5	1.18203	0.0014829	NCU07732, NCU00200, NCU00261, NCU08685, NCU04303	282	8	3887	8.6148	0.363095	0.0862763	1.96746
GOTERM_BP_DIRECT	GO:0006474~N-terminal protein amino acid acetylation	5	1.18203	0.0014829	NCU04583, NCU07126, NCU08390, NCU04996, NCU09699	282	8	3887	8.6148	0.363095	0.0862763	1.96746
GOTERM_BP_DIRECT	GO:0006189~'de novo' IMP biosynthetic process	5	1.18203	0.0014829	NCU09911, NCU00177, NCU08685, NCU03194, NCU03166	282	8	3887	8.6148	0.363095	0.0862763	1.96746
GOTERM_BP_DIRECT	GO:0006520~cellular amino acid metabolic process	4	0.945626	0.00634406	NCU00461, NCU08275, NCU03768, NCU08411	282	6	3887	9.18913	0.855538	0.275633	8.16876
GOTERM_BP_DIRECT	GO:0009082~branched-chain amino acid biosynthetic process	4	0.945626	0.00634406	NCU04754, NCU01666, NCU04579, NCU05683	282	6	3887	9.18913	0.855538	0.275633	8.16876
GOTERM_BP_DIRECT	GO:0000050~urea cycle	4	0.945626	0.00634406	NCU02677, NCU07732, NCU02639, NCU01667	282	6	3887	9.18913	0.855538	0.275633	8.16876
GOTERM_BP_DIRECT	GO:0019346~transsulfuration	4	0.945626	0.0105126	NCU00522, NCU02430, NCU07987, NCU09230	282	7	3887	7.87639	0.959754	0.368063	13.1953
GOTERM_BP_DIRECT	GO:0071266~'de novo' L-methionine biosynthetic process	4	0.945626	0.0105126	NCU00522, NCU02430, NCU07987, NCU09230	282	7	3887	7.87639	0.959754	0.368063	13.1953
GOTERM_BP_DIRECT	GO:0009423~chorismate biosynthetic process	4	0.945626	0.0105126	NCU02785, NCU09817, NCU05420, NCU05548	282	7	3887	7.87639	0.959754	0.368063	13.1953
GOTERM_BP_DIRECT	GO:0009099~valine biosynthetic process	4	0.945626	0.0105126	NCU04292, NCU03608, NCU04754, NCU07982	282	7	3887	7.87639	0.959754	0.368063	13.1953
GOTERM_BP_DIRECT	GO:0006564~L-serine biosynthetic process	3	0.70922	0.0148786	NCU02004, NCU01439, NCU01429	282	3	3887	13.7837	0.989507	0.434268	18.186
GOTERM_BP_DIRECT	GO:0006438~valyl-tRNA aminoacylation	3	0.70922	0.0148786	NCU01965, NCU07755, NCU06307	282	3	3887	13.7837	0.989507	0.434268	18.186
GOTERM_BP_DIRECT	GO:0000162~tryptophan biosynthetic process	3	0.70922	0.0148786	NCU05129, NCU00200, NCU04411	282	3	3887	13.7837	0.989507	0.434268	18.186
GOTERM_BP_DIRECT	GO:0006561~proline biosynthetic process	3	0.70922	0.0148786	NCU00106, NCU01412, NCU03076	282	3	3887	13.7837	0.989507	0.434268	18.186
GOTERM_BP_DIRECT	GO:0043171~peptide catabolic process	4	0.945626	0.0159305	NCU05622, NCU07153, NCU02227, NCU06732	282	8	3887	6.89184	0.992417	0.418665	19.348
GOTERM_BP_DIRECT	GO:0019343~cysteine biosynthetic process via cystathionine	4	0.945626	0.0159305	NCU00522, NCU02430, NCU07987, NCU09230	282	8	3887	6.89184	0.992417	0.418665	19.348
GOTERM_BP_DIRECT	GO:0009088~threonine biosynthetic process	3	0.70922	0.0283412	NCU03425, NCU04118, NCU00554	282	4	3887	10.3378	0.99984	0.582728	31.9529
GOTERM_BP_DIRECT	GO:0043420~anthranilate metabolic process	3	0.70922	0.0283412	NCU09183, NCU03282, NCU00463	282	4	3887	10.3378	0.99984	0.582728	31.9529
GOTERM_BP_DIRECT	GO:0019805~quinolinate biosynthetic process	3	0.70922	0.0283412	NCU09183, NCU03282, NCU00463	282	4	3887	10.3378	0.99984	0.582728	31.9529
GOTERM_BP_DIRECT	GO:0009058~biosynthetic process	5	1.18203	0.0300289	NCU02543, NCU11356, NCU08411, NCU03347, NCU09116	282	17	3887	4.05403	0.999906	0.569413	33.5186
GOTERM_BP_DIRECT	GO:0034354~'de novo' NAD biosynthetic process from tryptophan	3	0.70922	0.0450016	NCU09183, NCU03282, NCU00463	282	5	3887	8.27021	0.999999	0.688541	46.0197
GOTERM_BP_DIRECT	GO:0009097~isoleucine biosynthetic process	3	0.70922	0.0450016	NCU03608, NCU07982, NCU00554	282	5	3887	8.27021	0.999999	0.688541	46.0197
GOTERM_BP_DIRECT	GO:0019752~carboxylic acid metabolic process	3	0.70922	0.0450016	NCU06112, NCU01147, NCU05526	282	5	3887	8.27021	0.999999	0.688541	46.0197
GOTERM_BP_DIRECT	GO:0019878~lysine biosynthetic process via aminoadipic acid	3	0.70922	0.0450016	NCU05526, NCU03118, NCU03010	282	5	3887	8.27021	0.999999	0.688541	46.0197
GOTERM_BP_DIRECT	GO:0006749~glutathione metabolic process	4	0.945626	0.0622031	NCU04569, NCU05706, NCU02888, NCU04130	282	13	3887	4.24113	1	0.777272	57.6809
GOTERM_BP_DIRECT	GO:0006334~nucleosome assembly	4	0.945626	0.0622031	NCU02435, NCU01635, NCU08357, NCU00212	282	13	3887	4.24113	1	0.777272	57.6809
GOTERM_BP_DIRECT	GO:0042744~hydrogen peroxide catabolic process	3	0.70922	0.0643303	NCU00355, NCU03297, NCU08791	282	6	3887	6.89184	1	0.763981	58.9483
GOTERM_BP_DIRECT	GO:0006532~aspartate biosynthetic process	3	0.70922	0.0643303	NCU04292, NCU07941, NCU04754	282	6	3887	6.89184	1	0.763981	58.9483
GOTERM_BP_DIRECT	GO:0019630~quinate metabolic process	3	0.70922	0.0858574	NCU06022, NCU06023, NCU06024	282	7	3887	5.90729	1	0.837863	69.9409
GOTERM_CC_ALL	GO:0005737~cytoplasm	149	35.2246	4.16327e-16	NCU06048, NCU00177, NCU01845, NCU11365, NCU04172, NCU02895, NCU05642, NCU02566, NCU01765, NCU08892, NCU00920, NCU08183, NCU07996, NCU08952, NCU11426, NCU00173, NCU05041, NCU06974, NCU00522, NCU04411, NCU03608, NCU00892, NCU09004, NCU11234, NCU03575, NCU07987, NCU05420, NCU08411, NCU08410, NCU04579, NCU08699, NCU07941, NCU00106, NCU04449, NCU09463, NCU01965, NCU05129, NCU03068, NCU00582, NCU06457,…	212	1936	4489	1.62965	8.88178e-14	8.88178e-14	5.55112e-13
GOTERM_CC_ALL	GO:0005623~cell	197	46.5721	2.34022e-13	NCU02895, NCU02896, NCU05642, NCU02566, NCU02232, NCU02563, NCU08892, NCU00920, NCU03151, NCU00810, NCU02950, NCU00522, NCU03608, NCU08003, NCU08755, NCU00106, NCU09463, NCU05129, NCU09980, NCU03633, NCU03632, NCU02380, NCU04118, NCU08111, NCU03112, NCU06353, NCU02256, NCU09789, NCU00212, NCU06257, NCU06503, NCU02677, NCU00424, NCU04265, NCU02888, NCU05238, NCU02475, NCU01468, NCU03717, NCU04754,…	212	3301	4489	1.26367	4.6807e-11	2.34035e-11	2.93343e-10
GOTERM_CC_ALL	GO:0005622~intracellular	188	44.4444	8.86949e-13	NCU06048, NCU00177, NCU01845, NCU11365, NCU04172, NCU02895, NCU02896, NCU05642, NCU09699, NCU02232, NCU02566, NCU02563, NCU01765, NCU08892, NCU00920, NCU08183, NCU04583, NCU00810, NCU01234, NCU07996, NCU08952, NCU11426, NCU00173, NCU05041, NCU06974, NCU11050, NCU02950, NCU00522, NCU05194, NCU04411, NCU01635, NCU03608, NCU08003, NCU00892, NCU09004, NCU11234, NCU03575, NCU07987, NCU05420, NCU08411,…	212	3055	4489	1.30305	1.77391e-10	5.91305e-11	1.11171e-09
GOTERM_CC_ALL	GO:0044424~intracellular part	184	43.4988	1.45818e-12	NCU06048, NCU00177, NCU01845, NCU11365, NCU04172, NCU02895, NCU02896, NCU05642, NCU09699, NCU02232, NCU02566, NCU02563, NCU01765, NCU08892, NCU00920, NCU08183, NCU04583, NCU00810, NCU01234, NCU07996, NCU08952, NCU11426, NCU00173, NCU05041, NCU06974, NCU11050, NCU02950, NCU00522, NCU05194, NCU04411, NCU01635, NCU03608, NCU08003, NCU00892, NCU09004, NCU11234, NCU03575, NCU07987, NCU05420, NCU08411,…	212	2953	4489	1.31937	2.91633e-10	7.29083e-11	1.82766e-09
GOTERM_CC_ALL	GO:0044464~cell part	194	45.8629	8.45389e-12	NCU02895, NCU02896, NCU05642, NCU02566, NCU02232, NCU02563, NCU08892, NCU00920, NCU00810, NCU02950, NCU00522, NCU03608, NCU08003, NCU08755, NCU00106, NCU09463, NCU05129, NCU09980, NCU03633, NCU03632, NCU02380, NCU04118, NCU08111, NCU03112, NCU06353, NCU02256, NCU09789, NCU00212, NCU06257, NCU06503, NCU02677, NCU00424, NCU04265, NCU02888, NCU05238, NCU02475, NCU01468, NCU03717, NCU04754, NCU00476,…	212	3282	4489	1.25163	1.69078e-09	3.38156e-10	1.05961e-08
GOTERM_CC_ALL	GO:0005829~cytosol	34	8.03783	3.67499e-07	NCU09463, NCU00355, NCU01013, NCU06048, NCU01845, NCU04172, NCU02895, NCU06311, NCU06711, NCU00963, NCU04303, NCU04016, NCU04857, NCU00920, NCU07996, NCU02325, NCU00088, NCU07451, NCU08162, NCU04411, NCU06672, NCU09004, NCU03575, NCU05420, NCU07926, NCU10351, NCU06549, NCU07941, NCU00200, NCU07010, NCU02433, NCU04569, NCU05410, NCU08791	212	276	4489	2.60846	7.34971e-05	1.22499e-05	0.000460621
GOTERM_CC_ALL	GO:0044444~cytoplasmic part	85	20.0946	0.00140497	NCU01468, NCU01272, NCU06048, NCU04754, NCU01845, NCU04172, NCU02895, NCU01667, NCU00963, NCU04857, NCU02566, NCU08892, NCU05999, NCU00477, NCU01765, NCU00920, NCU03297, NCU02520, NCU08952, NCU07996, NCU02273, NCU00088, NCU02325, NCU05041, NCU00567, NCU08336, NCU04344, NCU07732, NCU04411, NCU03608, NCU00892, NCU09004, NCU03575, NCU08411, NCU05420, NCU08410, NCU06549, NCU04579, NCU08699, NCU07941,…	212	1354	4489	1.32927	0.245116	0.039374	1.74678
GOTERM_CC_ALL	GO:0005851~eukaryotic translation initiation factor 2B complex	3	0.70922	0.0200152	NCU04344, NCU01468, NCU08952	212	5	4489	12.7047	0.982467	0.39677	22.3854
GOTERM_CC_ALL	GO:0005739~mitochondrion	33	7.80142	0.0202653	NCU01965, NCU01272, NCU10468, NCU04754, NCU00582, NCU01667, NCU02566, NCU01765, NCU04292, NCU03297, NCU03112, NCU02520, NCU06353, NCU06914, NCU00567, NCU03173, NCU08336, NCU01304, NCU01070, NCU07732, NCU03608, NCU00892, NCU08411, NCU07926, NCU08410, NCU04579, NCU08699, NCU08940, NCU08195, NCU05410, NCU08981, NCU02475, NCU05805	212	473	4489	1.47729	0.983339	0.36553	22.6333
GOTERM_CC_ALL	GO:0000786~nucleosome	3	0.70922	0.0771669	NCU02435, NCU01635, NCU00212	212	10	4489	6.35236	1	0.799339	63.4527
GOTERM_CC_ALL	GO:0009328~phenylalanine-tRNA ligase complex	2	0.472813	0.0918082	NCU08888, NCU05095	212	2	4489	21.1745	1	0.826383	70.0912
GOTERM_CC_ALL	GO:0005950~anthranilate synthase complex	2	0.472813	0.0918082	NCU05129, NCU00200	212	2	4489	21.1745	1	0.826383	70.0912
GOTERM_CC_ALL	GO:0005965~protein farnesyltransferase complex	2	0.472813	0.0918082	NCU03632, NCU05999	212	2	4489	21.1745	1	0.826383	70.0912
GOTERM_CC_DIRECT	GO:0005737~cytoplasm	65	15.3664	1.99421e-11	NCU03717, NCU00177, NCU11365, NCU00476, NCU05642, NCU03425, NCU06732, NCU08183, NCU00409, NCU07001, NCU00405, NCU11426, NCU05706, NCU00173, NCU06974, NCU07725, NCU08663, NCU09183, NCU00522, NCU02004, NCU11234, NCU07987, NCU04242, NCU00106, NCU03282, NCU05807, NCU04566, NCU00554, NCU04449, NCU01922, NCU03068, NCU06457, NCU03633, NCU06022, NCU07156, NCU02380, NCU04306, NCU08111, NCU04118, NCU08409,…	212	593	4489	2.32099	1.41589e-09	1.41589e-09	2.06983e-08
GOTERM_CC_DIRECT	GO:0005829~cytosol	32	7.56501	2.93769e-11	NCU09463, NCU00355, NCU01013, NCU01845, NCU02895, NCU06311, NCU06711, NCU00963, NCU04303, NCU04016, NCU04857, NCU00920, NCU07996, NCU02325, NCU00088, NCU07451, NCU08162, NCU04411, NCU06672, NCU09004, NCU03575, NCU05420, NCU07926, NCU10351, NCU06549, NCU07941, NCU00200, NCU07010, NCU02433, NCU04569, NCU05410, NCU08791	212	171	4489	3.96248	2.08576e-09	1.04288e-09	3.04907e-08
GOTERM_CC_DIRECT	GO:0005739~mitochondrion	23	5.43735	6.93101e-05	NCU01070, NCU01965, NCU01272, NCU03608, NCU04754, NCU00582, NCU01667, NCU08411, NCU07926, NCU02566, NCU04579, NCU04292, NCU08699, NCU03112, NCU06353, NCU02520, NCU08195, NCU06914, NCU03173, NCU08981, NCU02475, NCU00567, NCU05805	212	191	4489	2.54981	0.0049091	0.00163905	0.0719147
GOTERM_CC_DIRECT	GO:0031248~protein acetyltransferase complex	3	0.70922	0.0123909	NCU04583, NCU07126, NCU09699	212	4	4489	15.8809	0.58739	0.198534	12.1387
GOTERM_CC_DIRECT	GO:0005851~eukaryotic translation initiation factor 2B complex	3	0.70922	0.0200152	NCU04344, NCU01468, NCU08952	212	5	4489	12.7047	0.762003	0.249563	18.9293
GOTERM_CC_DIRECT	GO:0005965~protein farnesyltransferase complex	2	0.472813	0.0918082	NCU03632, NCU05999	212	2	4489	21.1745	0.998927	0.680036	63.1941
GOTERM_CC_DIRECT	GO:0009328~phenylalanine-tRNA ligase complex	2	0.472813	0.0918082	NCU08888, NCU05095	212	2	4489	21.1745	0.998927	0.680036	63.1941
GOTERM_CC_DIRECT	GO:0005950~anthranilate synthase complex	2	0.472813	0.0918082	NCU05129, NCU00200	212	2	4489	21.1745	0.998927	0.680036	63.1941
GOTERM_MF_ALL	GO:0003824~catalytic activity	289	68.3215	2.61225e-27	NCU07623, NCU04277, NCU02895, NCU05642, NCU00437, NCU02232, NCU09347, NCU02566, NCU00920, NCU03151, NCU08767, NCU04791, NCU00810, NCU03255, NCU00236, NCU00522, NCU03741, NCU03608, NCU08755, NCU00106, NCU09463, NCU05129, NCU02772, NCU07608, NCU03118, NCU09980, NCU03633, NCU02380, NCU03632, NCU03139, NCU08111, NCU04118, NCU05622, NCU06603, NCU02979, NCU03112, NCU06353, NCU02583, NCU02256, NCU09789,…	329	2857	4613	1.41832	1.43674e-24	1.43674e-24	3.81214e-24
GOTERM_MF_ALL	GO:0016874~ligase activity	43	10.1655	1.38902e-18	NCU09463, NCU04449, NCU01965, NCU00177, NCU06457, NCU05642, NCU04303, NCU02380, NCU02566, NCU02505, NCU00920, NCU06353, NCU00405, NCU09789, NCU06914, NCU02325, NCU08685, NCU03194, NCU07451, NCU02677, NCU07732, NCU00892, NCU06672, NCU05421, NCU03575, NCU08888, NCU06722, NCU00591, NCU07926, NCU00931, NCU00604, NCU05516, NCU04020, NCU02639, NCU08195, NCU00261, NCU00535, NCU07755, NCU03166, NCU02127,…	329	127	4613	4.74736	7.63959e-16	3.81979e-16	2.02703e-15
GOTERM_MF_ALL	GO:0043168~anion binding	34	8.03783	3.76767e-18	NCU07623, NCU04754, NCU01667, NCU01666, NCU03425, NCU04118, NCU02566, NCU08409, NCU04292, NCU02505, NCU00409, NCU02543, NCU00567, NCU03347, NCU09230, NCU09116, NCU09183, NCU09911, NCU00522, NCU11406, NCU06112, NCU04260, NCU01147, NCU08275, NCU02430, NCU08411, NCU07987, NCU00463, NCU07941, NCU01439, NCU05410, NCU06360, NCU02475, NCU05805	329	80	4613	5.95904	2.07222e-15	6.9074e-16	5.49828e-15
GOTERM_MF_ALL	GO:0016875~ligase activity, forming carbon-oxygen bonds	22	5.20095	3.96125e-15	NCU04449, NCU09463, NCU01965, NCU03575, NCU06457, NCU08888, NCU05642, NCU02380, NCU06722, NCU07926, NCU02566, NCU00931, NCU00920, NCU04020, NCU08195, NCU00405, NCU06914, NCU00535, NCU07755, NCU07451, NCU06307, NCU05095	329	38	4613	8.11758	2.19824e-12	5.4956e-13	5.82867e-12
GOTERM_MF_ALL	GO:0004812~aminoacyl-tRNA ligase activity	22	5.20095	3.96125e-15	NCU04449, NCU09463, NCU01965, NCU03575, NCU06457, NCU08888, NCU05642, NCU02380, NCU06722, NCU07926, NCU02566, NCU00931, NCU00920, NCU04020, NCU08195, NCU00405, NCU06914, NCU00535, NCU07755, NCU07451, NCU06307, NCU05095	329	38	4613	8.11758	2.19824e-12	5.4956e-13	5.82867e-12
GOTERM_MF_ALL	GO:0016876~ligase activity, forming aminoacyl-tRNA and related compounds	22	5.20095	3.96125e-15	NCU04449, NCU09463, NCU01965, NCU03575, NCU06457, NCU08888, NCU05642, NCU02380, NCU06722, NCU07926, NCU02566, NCU00931, NCU00920, NCU04020, NCU08195, NCU00405, NCU06914, NCU00535, NCU07755, NCU07451, NCU06307, NCU05095	329	38	4613	8.11758	2.19824e-12	5.4956e-13	5.82867e-12
GOTERM_MF_ALL	GO:0030170~pyridoxal phosphate binding	23	5.43735	1.47638e-11	NCU09183, NCU00522, NCU11406, NCU07623, NCU06112, NCU04754, NCU01147, NCU02430, NCU08275, NCU03425, NCU07987, NCU08411, NCU00463, NCU08409, NCU04292, NCU07941, NCU02543, NCU05410, NCU06360, NCU03347, NCU09230, NCU09116, NCU05805	329	58	4613	5.56016	8.12012e-09	1.62402e-09	2.15453e-08
GOTERM_MF_ALL	GO:0016829~lyase activity	32	7.56501	7.20366e-09	NCU05129, NCU01013, NCU04466, NCU11365, NCU00582, NCU07156, NCU06023, NCU03425, NCU06024, NCU08409, NCU06603, NCU00409, NCU03194, NCU08162, NCU09230, NCU06550, NCU02395, NCU00522, NCU04342, NCU06112, NCU01300, NCU06301, NCU01147, NCU08275, NCU02430, NCU07987, NCU05420, NCU04579, NCU00200, NCU03166, NCU05683, NCU00865	329	141	4613	3.18213	3.96201e-06	6.60336e-07	1.05125e-05
GOTERM_MF_ALL	GO:0031406~carboxylic acid binding	11	2.60047	1.49764e-07	NCU02505, NCU09911, NCU00409, NCU01439, NCU04260, NCU01667, NCU01666, NCU04118, NCU02475, NCU02566, NCU00567	329	19	4613	8.11758	8.23668e-05	1.17671e-05	0.000218555
GOTERM_MF_ALL	GO:0016879~ligase activity, forming carbon-nitrogen bonds	16	3.78251	1.51057e-07	NCU02677, NCU07732, NCU00892, NCU00177, NCU04303, NCU00591, NCU05516, NCU02505, NCU06353, NCU02639, NCU09789, NCU02325, NCU03194, NCU08685, NCU00261, NCU03166	329	44	4613	5.09865	8.30779e-05	1.03851e-05	0.000220442
GOTERM_MF_ALL	GO:0016597~amino acid binding	9	2.12766	2.31395e-07	NCU09911, NCU00409, NCU01439, NCU01667, NCU01666, NCU04118, NCU02475, NCU02566, NCU00567	329	12	4613	10.516	0.000127259	1.41407e-05	0.000337682
GOTERM_MF_ALL	GO:0048037~cofactor binding	41	9.69267	1.80128e-06	NCU07623, NCU04754, NCU06558, NCU08269, NCU03139, NCU03425, NCU04857, NCU08409, NCU04292, NCU03112, NCU02543, NCU09727, NCU00567, NCU09230, NCU03347, NCU09116, NCU00236, NCU08336, NCU09183, NCU00522, NCU11406, NCU06112, NCU01147, NCU08275, NCU02430, NCU05420, NCU08411, NCU07987, NCU00463, NCU05518, NCU05238, NCU07941, NCU01439, NCU01412, NCU06441, NCU08771, NCU07982, NCU05410, NCU06360, NCU00554,…	329	261	4613	2.20258	0.000990216	9.90657e-05	0.00262863
GOTERM_MF_ALL	GO:0008238~exopeptidase activity	13	3.07329	2.56658e-06	NCU02701, NCU02515, NCU09538, NCU05622, NCU04479, NCU06720, NCU07153, NCU00154, NCU02227, NCU04306, NCU06732, NCU04192, NCU00477	329	35	4613	5.2079	0.00141063	0.000128321	0.00374543
GOTERM_MF_ALL	GO:0008483~transaminase activity	11	2.60047	5.48086e-06	NCU04292, NCU07941, NCU07623, NCU02543, NCU04754, NCU01429, NCU02727, NCU05410, NCU06360, NCU08411, NCU09116	329	26	4613	5.93208	0.00300994	0.000251175	0.00799809
GOTERM_MF_ALL	GO:0016769~transferase activity, transferring nitrogenous groups	11	2.60047	8.16174e-06	NCU04292, NCU07941, NCU07623, NCU02543, NCU04754, NCU01429, NCU02727, NCU05410, NCU06360, NCU08411, NCU09116	329	27	4613	5.71237	0.00447892	0.000345246	0.01191
GOTERM_MF_ALL	GO:0000049~tRNA binding	8	1.89125	3.3717e-05	NCU00920, NCU03575, NCU11234, NCU00535, NCU01705, NCU02566, NCU06307, NCU05095	329	15	4613	7.47801	0.0183738	0.00132374	0.049193
GOTERM_MF_ALL	GO:0016407~acetyltransferase activity	13	3.07329	0.000172728	NCU09914, NCU10468, NCU07589, NCU07126, NCU08390, NCU04996, NCU04039, NCU09699, NCU04583, NCU07001, NCU05574, NCU00536, NCU00567	329	51	4613	3.57405	0.0906347	0.00631387	0.251771
GOTERM_MF_ALL	GO:0008080~N-acetyltransferase activity	11	2.60047	0.000543729	NCU04583, NCU09914, NCU10468, NCU07589, NCU05574, NCU07126, NCU08390, NCU04996, NCU04039, NCU09699, NCU00567	329	42	4613	3.67224	0.258539	0.0185221	0.790555
GOTERM_MF_ALL	GO:0016746~transferase activity, transferring acyl groups	19	4.49173	0.00057284	NCU02772, NCU09914, NCU10468, NCU07589, NCU08390, NCU05526, NCU07126, NCU04996, NCU04039, NCU09699, NCU04583, NCU02438, NCU07001, NCU00536, NCU05574, NCU02010, NCU00567, NCU04130, NCU02704	329	109	4613	2.44408	0.270322	0.0183676	0.832716
GOTERM_MF_ALL	GO:0002161~aminoacyl-tRNA editing activity	5	1.18203	0.000739587	NCU00920, NCU09463, NCU01965, NCU03575, NCU00535	329	7	4613	10.0152	0.334305	0.0223532	1.07389
GOTERM_MF_ALL	GO:0016410~N-acyltransferase activity	11	2.60047	0.00116694	NCU04583, NCU09914, NCU10468, NCU07589, NCU05574, NCU07126, NCU08390, NCU04996, NCU04039, NCU09699, NCU00567	329	46	4613	3.35291	0.473861	0.0332346	1.68951
GOTERM_MF_ALL	GO:0016835~carbon-oxygen lyase activity	12	2.83688	0.00139137	NCU01013, NCU06603, NCU00409, NCU01300, NCU04466, NCU06023, NCU05420, NCU03425, NCU04579, NCU05683, NCU08409, NCU02395	329	55	4613	3.05919	0.535032	0.0375656	2.01138
GOTERM_MF_ALL	GO:0016836~hydro-lyase activity	10	2.36407	0.00158391	NCU01013, NCU06603, NCU00409, NCU01300, NCU04466, NCU06023, NCU04579, NCU05683, NCU08409, NCU02395	329	40	4613	3.50532	0.581818	0.0406662	2.28673
GOTERM_MF_ALL	GO:0004177~aminopeptidase activity	7	1.65485	0.00203512	NCU02701, NCU02515, NCU04479, NCU00154, NCU04306, NCU06732, NCU04192	329	20	4613	4.90745	0.673868	0.0496546	2.92918
GOTERM_MF_ALL	GO:0008235~metalloexopeptidase activity	6	1.41844	0.00206488	NCU05622, NCU07153, NCU02227, NCU04306, NCU06732, NCU04192	329	14	4613	6.00912	0.679174	0.0482269	2.97142
GOTERM_MF_ALL	GO:0016830~carbon-carbon lyase activity	10	2.36407	0.00227648	NCU05129, NCU06112, NCU00200, NCU01147, NCU00582, NCU08275, NCU03194, NCU03166, NCU07156, NCU00865	329	42	4613	3.3384	0.714494	0.0508884	3.27123
GOTERM_MF_ALL	GO:0043167~ion binding	88	20.8038	0.00282586	NCU07623, NCU01272, NCU00177, NCU04754, NCU01667, NCU02896, NCU01666, NCU03425, NCU01945, NCU06732, NCU02566, NCU02563, NCU04855, NCU01765, NCU03297, NCU00409, NCU03194, NCU00567, NCU09116, NCU09183, NCU00522, NCU02004, NCU04479, NCU03608, NCU08275, NCU08411, NCU07987, NCU00591, NCU05518, NCU04242, NCU07941, NCU01439, NCU05800, NCU03282, NCU04823, NCU07982, NCU05410, NCU06303, NCU02203, NCU08791,…	329	936	4613	1.31824	0.789111	0.0603585	4.04559
GOTERM_MF_ALL	GO:0016805~dipeptidase activity	4	0.945626	0.00319796	NCU09538, NCU05622, NCU07153, NCU02227	329	5	4613	11.217	0.828247	0.065513	4.56679
GOTERM_MF_ALL	GO:0016747~transferase activity, transferring acyl groups other than amino-acyl groups	15	3.5461	0.00330421	NCU02772, NCU09914, NCU10468, NCU07589, NCU07126, NCU08390, NCU04996, NCU04039, NCU09699, NCU04583, NCU02438, NCU07001, NCU05574, NCU00536, NCU00567	329	88	4613	2.38999	0.838027	0.065197	4.71513
GOTERM_MF_ALL	GO:0016740~transferase activity	83	19.6217	0.00338817	NCU07623, NCU04754, NCU04277, NCU01667, NCU01666, NCU04039, NCU09699, NCU09347, NCU02232, NCU05999, NCU08183, NCU04583, NCU07001, NCU08767, NCU01429, NCU05574, NCU05706, NCU11050, NCU00567, NCU09116, NCU04130, NCU00522, NCU03741, NCU04411, NCU06698, NCU02727, NCU11234, NCU07126, NCU05421, NCU08411, NCU00799, NCU07941, NCU00106, NCU00200, NCU07010, NCU02814, NCU07982, NCU05410, NCU04410, NCU04566,…	329	878	4613	1.32547	0.84536	0.0644927	4.8322
GOTERM_MF_ALL	GO:0016846~carbon-sulfur lyase activity	6	1.41844	0.00400221	NCU00522, NCU04342, NCU06301, NCU02430, NCU07987, NCU09230	329	16	4613	5.25798	0.889819	0.0732359	5.68431
GOTERM_MF_ALL	GO:0016831~carboxy-lyase activity	7	1.65485	0.00554744	NCU06112, NCU00200, NCU01147, NCU08275, NCU03194, NCU03166, NCU00865	329	24	4613	4.08954	0.953093	0.0969581	7.79731
GOTERM_MF_ALL	GO:0016765~transferase activity, transferring alkyl or aryl (other than methyl) groups	9	2.12766	0.00617506	NCU00522, NCU02785, NCU05706, NCU09817, NCU02430, NCU02888, NCU03632, NCU05548, NCU09230	329	40	4613	3.15479	0.966853	0.104074	8.64288
GOTERM_MF_ALL	GO:0016491~oxidoreductase activity	61	14.4208	0.00648938	NCU00963, NCU04857, NCU04077, NCU01765, NCU03151, NCU03297, NCU04791, NCU02520, NCU01233, NCU00378, NCU09727, NCU00567, NCU00236, NCU08336, NCU03608, NCU07422, NCU03010, NCU05420, NCU05518, NCU08699, NCU01439, NCU03282, NCU06441, NCU04823, NCU06303, NCU08791, NCU05807, NCU00554, NCU00355, NCU05164, NCU07585, NCU01219, NCU05499, NCU06558, NCU03118, NCU08269, NCU01057, NCU03139, NCU05069, NCU03112,…	329	622	4613	1.37508	0.972146	0.105866	9.06362
GOTERM_MF_ALL	GO:0016810~hydrolase activity, acting on carbon-nitrogen (but not peptide) bonds	12	2.83688	0.00694367	NCU09911, NCU05828, NCU05387, NCU02979, NCU07849, NCU01428, NCU04569, NCU00437, NCU03768, NCU03139, NCU05807, NCU06549	329	67	4613	2.51127	0.978341	0.109642	9.66855
GOTERM_MF_ALL	GO:0016638~oxidoreductase activity, acting on the CH-NH2 group of donors	5	1.18203	0.00785919	NCU00461, NCU06558, NCU08269, NCU02475, NCU05518	329	12	4613	5.8422	0.986959	0.119826	10.8763
GOTERM_MF_ALL	GO:0042802~identical protein binding	5	1.18203	0.00785919	NCU07941, NCU07623, NCU05410, NCU08411, NCU04303	329	12	4613	5.8422	0.986959	0.119826	10.8763
GOTERM_MF_ALL	GO:0016903~oxidoreductase activity, acting on the aldehyde or oxo group of donors	7	1.65485	0.0084118	NCU01412, NCU03076, NCU00378, NCU03010, NCU00554, NCU00567, NCU04077	329	26	4613	3.77496	0.990401	0.124311	11.598
GOTERM_MF_ALL	GO:0016620~oxidoreductase activity, acting on the aldehyde or oxo group of donors, NAD or NADP as acceptor	6	1.41844	0.00892838	NCU01412, NCU03076, NCU00378, NCU03010, NCU00554, NCU00567	329	19	4613	4.42777	0.992793	0.128046	12.2677
GOTERM_MF_ALL	GO:0004832~valine-tRNA ligase activity	3	0.70922	0.0144113	NCU01965, NCU07755, NCU06307	329	3	4613	14.0213	0.999659	0.194087	19.0904
GOTERM_MF_ALL	GO:0016823~hydrolase activity, acting on acid carbon-carbon bonds, in ketonic substances	3	0.70922	0.0144113	NCU09183, NCU05537, NCU00463	329	3	4613	14.0213	0.999659	0.194087	19.0904
GOTERM_MF_ALL	GO:0016822~hydrolase activity, acting on acid carbon-carbon bonds	3	0.70922	0.0144113	NCU09183, NCU05537, NCU00463	329	3	4613	14.0213	0.999659	0.194087	19.0904
GOTERM_MF_ALL	GO:0003849~3-deoxy-7-phosphoheptulonate synthase activity	3	0.70922	0.0144113	NCU02785, NCU09817, NCU05548	329	3	4613	14.0213	0.999659	0.194087	19.0904
GOTERM_MF_ALL	GO:0005524~ATP binding	50	11.8203	0.0233741	NCU00177, NCU04277, NCU05642, NCU02566, NCU09347, NCU00920, NCU08767, NCU01234, NCU00405, NCU03194, NCU02325, NCU00567, NCU07732, NCU05194, NCU00892, NCU03575, NCU00591, NCU04242, NCU07010, NCU02814, NCU04566, NCU04410, NCU05095, NCU09463, NCU04449, NCU01965, NCU08641, NCU06457, NCU03633, NCU03139, NCU02380, NCU02505, NCU06914, NCU08685, NCU07451, NCU02677, NCU08888, NCU06468, NCU06722, NCU07926,…	329	523	4613	1.34047	0.999998	0.289883	29.1889
GOTERM_MF_ALL	GO:0032559~adenyl ribonucleotide binding	50	11.8203	0.0255605	NCU00177, NCU04277, NCU05642, NCU02566, NCU09347, NCU00920, NCU08767, NCU01234, NCU00405, NCU03194, NCU02325, NCU00567, NCU07732, NCU05194, NCU00892, NCU03575, NCU00591, NCU04242, NCU07010, NCU02814, NCU04566, NCU04410, NCU05095, NCU09463, NCU04449, NCU01965, NCU08641, NCU06457, NCU03633, NCU03139, NCU02380, NCU02505, NCU06914, NCU08685, NCU07451, NCU02677, NCU08888, NCU06468, NCU06722, NCU07926,…	329	526	4613	1.33282	0.999999	0.305912	31.4675
GOTERM_MF_ALL	GO:0030554~adenyl nucleotide binding	50	11.8203	0.0263563	NCU00177, NCU04277, NCU05642, NCU02566, NCU09347, NCU00920, NCU08767, NCU01234, NCU00405, NCU03194, NCU02325, NCU00567, NCU07732, NCU05194, NCU00892, NCU03575, NCU00591, NCU04242, NCU07010, NCU02814, NCU04566, NCU04410, NCU05095, NCU09463, NCU04449, NCU01965, NCU08641, NCU06457, NCU03633, NCU03139, NCU02380, NCU02505, NCU06914, NCU08685, NCU07451, NCU02677, NCU08888, NCU06468, NCU06722, NCU07926,…	329	527	4613	1.33029	1	0.307371	32.2798
GOTERM_MF_ALL	GO:0008237~metallopeptidase activity	8	1.89125	0.0268191	NCU09538, NCU05622, NCU01272, NCU07153, NCU02227, NCU04306, NCU06732, NCU04192	329	42	4613	2.67072	1	0.305582	32.748
GOTERM_MF_ALL	GO:0070011~peptidase activity, acting on L-amino acid peptides	19	4.49173	0.0269208	NCU04333, NCU01272, NCU04479, NCU07153, NCU00154, NCU04306, NCU06732, NCU04192, NCU00477, NCU02515, NCU02701, NCU09538, NCU05622, NCU06720, NCU02433, NCU02273, NCU11426, NCU02227, NCU03290	329	156	4613	1.70772	1	0.300484	32.8505
GOTERM_MF_ALL	GO:0019202~amino acid kinase activity	3	0.70922	0.0274722	NCU00106, NCU04277, NCU04118	329	4	4613	10.516	1	0.299741	33.4036
GOTERM_MF_ALL	GO:0070573~metallodipeptidase activity	3	0.70922	0.0274722	NCU05622, NCU07153, NCU02227	329	4	4613	10.516	1	0.299741	33.4036
GOTERM_MF_ALL	GO:0000287~magnesium ion binding	9	2.12766	0.0288133	NCU02004, NCU09320, NCU08771, NCU07982, NCU09789, NCU03068, NCU06022, NCU08888, NCU01945	329	52	4613	2.42676	1	0.30612	34.7313
GOTERM_MF_ALL	GO:0008233~peptidase activity	20	4.72813	0.0313819	NCU04333, NCU01272, NCU04479, NCU07153, NCU00154, NCU06732, NCU04306, NCU04192, NCU00477, NCU02515, NCU02701, NCU09538, NCU05622, NCU06720, NCU02433, NCU02273, NCU11426, NCU02227, NCU03290, NCU07415	329	170	4613	1.64956	1	0.322743	37.2057
GOTERM_MF_ALL	GO:0016884~carbon-nitrogen ligase activity, with glutamine as amido-N-donor	5	1.18203	0.0346493	NCU02677, NCU07732, NCU02325, NCU08685, NCU04303	329	18	4613	3.8948	1	0.344025	40.227
GOTERM_MF_ALL	GO:0052689~carboxylic ester hydrolase activity	9	2.12766	0.0352474	NCU00920, NCU09463, NCU01070, NCU01965, NCU01866, NCU04930, NCU03575, NCU00173, NCU00535	329	54	4613	2.33688	1	0.342897	40.7651
GOTERM_MF_ALL	GO:0016645~oxidoreductase activity, acting on the CH-NH group of donors	4	0.945626	0.0382993	NCU03076, NCU03118, NCU00963, NCU02936	329	11	4613	5.09865	1	0.360757	43.4417
GOTERM_MF_ALL	GO:0042578~phosphoric ester hydrolase activity	14	3.30969	0.0413017	NCU02004, NCU01845, NCU03068, NCU06022, NCU01945, NCU04016, NCU07010, NCU11426, NCU03255, NCU00088, NCU06974, NCU04410, NCU01330, NCU08997	329	108	4613	1.81757	1	0.377142	45.9645
GOTERM_MF_ALL	GO:0004123~cystathionine gamma-lyase activity	3	0.70922	0.043655	NCU00522, NCU02430, NCU09230	329	5	4613	8.41277	1	0.387987	47.8682
GOTERM_MF_ALL	GO:0003962~cystathionine gamma-synthase activity	3	0.70922	0.043655	NCU00522, NCU02430, NCU09230	329	5	4613	8.41277	1	0.387987	47.8682
GOTERM_MF_ALL	GO:0016702~oxidoreductase activity, acting on single donors with incorporation of molecular oxygen, incorporation of two atoms of oxygen	4	0.945626	0.0484461	NCU03282, NCU05499, NCU01830, NCU01979	329	12	4613	4.67376	1	0.414645	51.5524
GOTERM_MF_ALL	GO:0016791~phosphatase activity	11	2.60047	0.0554775	NCU02004, NCU07010, NCU01845, NCU03068, NCU03255, NCU06022, NCU00088, NCU01945, NCU04016, NCU06974, NCU08997	329	80	4613	1.92793	1	0.453207	56.5224
GOTERM_MF_ALL	GO:0032553~ribonucleotide binding	57	13.4752	0.0672849	NCU00177, NCU04277, NCU05642, NCU09513, NCU02566, NCU09347, NCU00920, NCU08767, NCU01234, NCU00405, NCU03194, NCU02325, NCU09727, NCU00567, NCU00236, NCU07732, NCU05194, NCU00892, NCU03575, NCU05420, NCU00591, NCU04242, NCU07010, NCU02814, NCU04410, NCU04566, NCU05095, NCU09463, NCU04449, NCU08641, NCU01965, NCU06457, NCU08269, NCU03633, NCU03139, NCU02380, NCU02505, NCU09789, NCU06914, NCU08685,…	329	651	4613	1.22767	1	0.514628	63.8142
GOTERM_MF_ALL	GO:0016833~oxo-acid-lyase activity	3	0.70922	0.0834132	NCU05129, NCU00200, NCU07156	329	7	4613	6.00912	1	0.588158	71.9465
GOTERM_MF_ALL	GO:0016684~oxidoreductase activity, acting on peroxide as acceptor	4	0.945626	0.0856659	NCU00355, NCU03297, NCU04594, NCU08791	329	15	4613	3.73901	1	0.591635	72.936
GOTERM_MF_ALL	GO:0051213~dioxygenase activity	7	1.65485	0.0888085	NCU03282, NCU05499, NCU01402, NCU01705, NCU01057, NCU01830, NCU01979	329	44	4613	2.23066	1	0.598848	74.2622
GOTERM_MF_ALL	GO:0010181~FMN binding	5	1.18203	0.097286	NCU08269, NCU05420, NCU09727, NCU05238, NCU00236	329	25	4613	2.80426	1	0.627524	77.5441
GOTERM_MF_DIRECT	GO:0030170~pyridoxal phosphate binding	23	5.43735	1.47638e-11	NCU09183, NCU00522, NCU11406, NCU07623, NCU06112, NCU04754, NCU01147, NCU02430, NCU08275, NCU03425, NCU07987, NCU08411, NCU00463, NCU08409, NCU04292, NCU07941, NCU02543, NCU05410, NCU06360, NCU03347, NCU09230, NCU09116, NCU05805	329	58	4613	5.56016	4.70967e-09	4.70967e-09	1.99136e-08
GOTERM_MF_DIRECT	GO:0016597~amino acid binding	7	1.65485	3.06416e-06	NCU09911, NCU00409, NCU01439, NCU01667, NCU01666, NCU04118, NCU02566	329	8	4613	12.2686	0.000976991	0.000488615	0.00413289
GOTERM_MF_DIRECT	GO:0000049~tRNA binding	8	1.89125	3.3717e-05	NCU00920, NCU03575, NCU11234, NCU00535, NCU01705, NCU02566, NCU06307, NCU05095	329	15	4613	7.47801	0.0106983	0.00357888	0.0454683
GOTERM_MF_DIRECT	GO:0002161~aminoacyl-tRNA editing activity	4	0.945626	0.00606016	NCU00920, NCU09463, NCU01965, NCU03575	329	6	4613	9.34752	0.856162	0.38416	7.87176
GOTERM_MF_DIRECT	GO:0004832~valine-tRNA ligase activity	3	0.70922	0.0144113	NCU01965, NCU07755, NCU06307	329	3	4613	14.0213	0.990251	0.603916	17.7819
GOTERM_MF_DIRECT	GO:0003849~3-deoxy-7-phosphoheptulonate synthase activity	3	0.70922	0.0144113	NCU02785, NCU09817, NCU05548	329	3	4613	14.0213	0.990251	0.603916	17.7819
GOTERM_MF_DIRECT	GO:0008080~N-acetyltransferase activity	6	1.41844	0.0169628	NCU09914, NCU07589, NCU05574, NCU08390, NCU04996, NCU04039	329	22	4613	3.82398	0.995736	0.597312	20.6069
GOTERM_MF_DIRECT	GO:0004177~aminopeptidase activity	4	0.945626	0.0216776	NCU02515, NCU04479, NCU00154, NCU06732	329	9	4613	6.23168	0.99908	0.631658	25.5919
GOTERM_MF_DIRECT	GO:0042802~identical protein binding	4	0.945626	0.0216776	NCU07941, NCU07623, NCU05410, NCU08411	329	9	4613	6.23168	0.99908	0.631658	25.5919
GOTERM_MF_DIRECT	GO:0005524~ATP binding	50	11.8203	0.0233741	NCU00177, NCU04277, NCU05642, NCU02566, NCU09347, NCU00920, NCU08767, NCU01234, NCU00405, NCU03194, NCU02325, NCU00567, NCU07732, NCU05194, NCU00892, NCU03575, NCU00591, NCU04242, NCU07010, NCU02814, NCU04566, NCU04410, NCU05095, NCU09463, NCU04449, NCU01965, NCU08641, NCU06457, NCU03633, NCU03139, NCU02380, NCU02505, NCU06914, NCU08685, NCU07451, NCU02677, NCU08888, NCU06468, NCU06722, NCU07926,…	329	523	4613	1.34047	0.999471	0.610584	27.3135
GOTERM_MF_DIRECT	GO:0070573~metallodipeptidase activity	3	0.70922	0.0274722	NCU05622, NCU07153, NCU02227	329	4	4613	10.516	0.999862	0.627442	31.3214
GOTERM_MF_DIRECT	GO:0000287~magnesium ion binding	9	2.12766	0.0288133	NCU02004, NCU09320, NCU08771, NCU07982, NCU09789, NCU03068, NCU06022, NCU08888, NCU01945	329	52	4613	2.42676	0.999911	0.606489	32.5879
GOTERM_MF_DIRECT	GO:0008483~transaminase activity	4	0.945626	0.0293666	NCU07623, NCU02543, NCU02727, NCU09116	329	10	4613	5.60851	0.999926	0.578691	33.1041
GOTERM_MF_DIRECT	GO:0003962~cystathionine gamma-synthase activity	3	0.70922	0.043655	NCU00522, NCU02430, NCU09230	329	5	4613	8.41277	0.999999	0.694739	45.2319
GOTERM_MF_DIRECT	GO:0004123~cystathionine gamma-lyase activity	3	0.70922	0.043655	NCU00522, NCU02430, NCU09230	329	5	4613	8.41277	0.999999	0.694739	45.2319
GOTERM_MF_DIRECT	GO:0016831~carboxy-lyase activity	3	0.70922	0.0624525	NCU06112, NCU01147, NCU08275	329	6	4613	7.01064	1	0.794525	58.0972
GOTERM_MF_DIRECT	GO:0004596~peptide alpha-N-acetyltransferase activity	3	0.70922	0.0834132	NCU04583, NCU07126, NCU09699	329	7	4613	6.00912	1	0.862565	69.1117
GOTERM_MF_DIRECT	GO:0016491~oxidoreductase activity	18	4.25532	0.0939772	NCU05164, NCU11395, NCU05420, NCU08699, NCU03151, NCU05069, NCU08882, NCU09794, NCU04791, NCU08402, NCU01233, NCU04823, NCU08925, NCU06303, NCU07456, NCU09727, NCU05807, NCU00236	329	170	4613	1.48461	1	0.8774	73.5827
GOTERM_MF_DIRECT	GO:0010181~FMN binding	5	1.18203	0.097286	NCU08269, NCU05420, NCU09727, NCU05238, NCU00236	329	25	4613	2.80426	1	0.870049	74.8547
INTERPRO	IPR015424:Pyridoxal phosphate-dependent transferase	21	4.96454	1.31991e-13	NCU09183, NCU00522, NCU07623, NCU06112, NCU11365, NCU01147, NCU02430, NCU08275, NCU07987, NCU08411, NCU00463, NCU07941, NCU02543, NCU01429, NCU05410, NCU06360, NCU03347, NCU02475, NCU09230, NCU09116, NCU05805	389	45	6574	7.88655	1.14185e-10	1.14185e-10	2.04703e-10
INTERPRO	IPR015421:Pyridoxal phosphate-dependent transferase, major region, subdomain 1	21	4.96454	1.31991e-13	NCU09183, NCU00522, NCU07623, NCU06112, NCU11365, NCU01147, NCU02430, NCU08275, NCU07987, NCU08411, NCU00463, NCU07941, NCU02543, NCU01429, NCU05410, NCU06360, NCU03347, NCU02475, NCU09230, NCU09116, NCU05805	389	45	6574	7.88655	1.14185e-10	1.14185e-10	2.04703e-10
INTERPRO	IPR015422:Pyridoxal phosphate-dependent transferase, major region, subdomain 2	17	4.01891	3.93852e-11	NCU09183, NCU07623, NCU00522, NCU06112, NCU01147, NCU02430, NCU08275, NCU07987, NCU00463, NCU02543, NCU01429, NCU05410, NCU06360, NCU03347, NCU09230, NCU09116, NCU05805	389	36	6574	7.98043	3.40682e-08	1.70341e-08	6.10767e-08
INTERPRO	IPR014729:Rossmann-like alpha/beta/alpha sandwich fold	15	3.5461	2.79354e-08	NCU09463, NCU01965, NCU00582, NCU03575, NCU05642, NCU06722, NCU04303, NCU07926, NCU00920, NCU04807, NCU02639, NCU08195, NCU02325, NCU07755, NCU07451	389	40	6574	6.3374	2.41638e-05	8.05468e-06	4.33209e-05
INTERPRO	IPR009080:Aminoacyl-tRNA synthetase, class 1a, anticodon-binding	7	1.65485	2.93665e-06	NCU00920, NCU09463, NCU01965, NCU08195, NCU03575, NCU05642, NCU07451	389	9	6574	13.1442	0.00253698	0.000634851	0.00455393
INTERPRO	IPR017926:Glutamine amidotransferase	7	1.65485	1.45866e-05	NCU07732, NCU00200, NCU06311, NCU02325, NCU00261, NCU08685, NCU07156	389	11	6574	10.7544	0.0125382	0.00252031	0.0226178
INTERPRO	IPR001412:Aminoacyl-tRNA synthetase, class I, conserved site	7	1.65485	1.45866e-05	NCU00920, NCU01965, NCU08195, NCU03575, NCU06722, NCU07451, NCU07926	389	11	6574	10.7544	0.0125382	0.00252031	0.0226178
INTERPRO	IPR006195:Aminoacyl-tRNA synthetase, class II	8	1.89125	2.74249e-05	NCU04449, NCU04020, NCU00405, NCU06914, NCU06457, NCU02380, NCU00931, NCU05095	389	17	6574	7.95282	0.0234437	0.00394601	0.0425209
INTERPRO	IPR016181:Acyl-CoA N-acyltransferase	12	2.83688	4.30651e-05	NCU00868, NCU07895, NCU04583, NCU02772, NCU09914, NCU07589, NCU05574, NCU07126, NCU08390, NCU04996, NCU04039, NCU09699	389	45	6574	4.5066	0.0365668	0.0053076	0.0667625
INTERPRO	IPR002912:ACT domain	5	1.18203	5.69956e-05	NCU09911, NCU00409, NCU01439, NCU01666, NCU04118	389	5	6574	16.8997	0.048107	0.00614388	0.0883496
INTERPRO	IPR013816:ATP-grasp fold, subdomain 2	7	1.65485	8.14041e-05	NCU02505, NCU02677, NCU07010, NCU00177, NCU03194, NCU03166, NCU00591	389	14	6574	8.44987	0.0679953	0.00779363	0.126163
INTERPRO	IPR000182:GNAT domain	9	2.12766	0.000253672	NCU04583, NCU09914, NCU07589, NCU05574, NCU07126, NCU08390, NCU04996, NCU04039, NCU09699	389	30	6574	5.06992	0.197043	0.0217063	0.392659
INTERPRO	IPR004839:Aminotransferase, class I/classII	6	1.41844	0.000605078	NCU07941, NCU02543, NCU06360, NCU08411, NCU03347, NCU09116	389	13	6574	7.79988	0.407587	0.0464806	0.93422
INTERPRO	IPR013815:ATP-grasp fold, subdomain 1	5	1.18203	0.00118705	NCU02505, NCU02677, NCU00177, NCU03194, NCU00591	389	9	6574	9.38875	0.642066	0.0820544	1.82505
INTERPRO	IPR011761:ATP-grasp fold	5	1.18203	0.00118705	NCU02505, NCU02677, NCU00177, NCU03194, NCU00591	389	9	6574	9.38875	0.642066	0.0820544	1.82505
INTERPRO	IPR002300:Aminoacyl-tRNA synthetase, class Ia	4	0.945626	0.0018658	NCU00920, NCU09463, NCU01965, NCU03575	389	5	6574	13.5198	0.801194	0.116853	2.85456
INTERPRO	IPR009008:Valyl/Leucyl/Isoleucyl-tRNA synthetase, class Ia, editing domain	4	0.945626	0.0018658	NCU00920, NCU09463, NCU01965, NCU03575	389	5	6574	13.5198	0.801194	0.116853	2.85456
INTERPRO	IPR013155:Valyl/Leucyl/Isoleucyl-tRNA synthetase, class I, anticodon-binding	4	0.945626	0.0018658	NCU00920, NCU09463, NCU01965, NCU03575	389	5	6574	13.5198	0.801194	0.116853	2.85456
INTERPRO	IPR011054:Rudiment single hybrid motif	4	0.945626	0.0018658	NCU02505, NCU00177, NCU03194, NCU00591	389	5	6574	13.5198	0.801194	0.116853	2.85456
INTERPRO	IPR016185:Pre-ATP-grasp domain	5	1.18203	0.00188681	NCU02505, NCU02677, NCU00177, NCU03194, NCU00591	389	10	6574	8.44987	0.804782	0.110137	2.88628
INTERPRO	IPR016040:NAD(P)-binding domain	25	5.91017	0.00217874	NCU07585, NCU05164, NCU06558, NCU03118, NCU00963, NCU04857, NCU06936, NCU04791, NCU08402, NCU00567, NCU06672, NCU03608, NCU07422, NCU11395, NCU03010, NCU00602, NCU08699, NCU08882, NCU09794, NCU00461, NCU09403, NCU01439, NCU04823, NCU06303, NCU00554	389	218	6574	1.93804	0.848423	0.118189	3.32581
INTERPRO	IPR011060:Ribulose-phosphate binding barrel	4	0.945626	0.00597307	NCU00200, NCU07156, NCU06550, NCU08409	389	7	6574	9.657	0.994384	0.276668	8.87202
INTERPRO	IPR000277:Cys/Met metabolism, pyridoxal phosphate-dependent enzyme	4	0.945626	0.00597307	NCU00522, NCU02430, NCU07987, NCU09230	389	7	6574	9.657	0.994384	0.276668	8.87202
INTERPRO	IPR013785:Aldolase-type TIM barrel	10	2.36407	0.00717888	NCU02505, NCU01013, NCU00200, NCU05526, NCU09817, NCU07156, NCU02010, NCU05548, NCU06550, NCU08409	389	59	6574	2.86436	0.998035	0.30691	10.5713
INTERPRO	IPR011053:Single hybrid motif	4	0.945626	0.00914197	NCU02505, NCU02438, NCU00591, NCU02704	389	8	6574	8.44987	0.999645	0.356828	13.2744
INTERPRO	IPR000089:Biotin/lipoyl attachment	4	0.945626	0.00914197	NCU02505, NCU02438, NCU00591, NCU02704	389	8	6574	8.44987	0.999645	0.356828	13.2744
INTERPRO	IPR018163:Threonyl/alanyl tRNA synthetase, class II-like, putative editing domain	3	0.70922	0.0100167	NCU00535, NCU02380, NCU02566	389	3	6574	16.8997	0.999835	0.367656	14.4541
INTERPRO	IPR004838:Aminotransferases, class-I, pyridoxal-phosphate-binding site	3	0.70922	0.0100167	NCU07941, NCU02543, NCU08411	389	3	6574	16.8997	0.999835	0.367656	14.4541
INTERPRO	IPR001048:Aspartate/glutamate/uridylate kinase	3	0.70922	0.0100167	NCU00106, NCU04118, NCU00567	389	3	6574	16.8997	0.999835	0.367656	14.4541
INTERPRO	IPR012947:Threonyl/alanyl tRNA synthetase, SAD	3	0.70922	0.0100167	NCU00535, NCU02380, NCU02566	389	3	6574	16.8997	0.999835	0.367656	14.4541
INTERPRO	IPR001261:ArgE/DapE/ACY1/CPG2/YscS, conserved site	3	0.70922	0.0100167	NCU05622, NCU07153, NCU02227	389	3	6574	16.8997	0.999835	0.367656	14.4541
INTERPRO	IPR000192:Aminotransferase, class V/Cysteine desulfurase	4	0.945626	0.0131194	NCU09183, NCU01429, NCU11365, NCU00463	389	9	6574	7.511	0.999989	0.435136	18.5187
INTERPRO	IPR004154:Anticodon-binding	4	0.945626	0.0131194	NCU04449, NCU00405, NCU06914, NCU02380	389	9	6574	7.511	0.999989	0.435136	18.5187
INTERPRO	IPR000891:Pyruvate carboxyltransferase	3	0.70922	0.0192528	NCU02505, NCU05526, NCU02010	389	4	6574	12.6748	1	0.551015	26.0274
INTERPRO	IPR023214:HAD-like domain	8	1.89125	0.0262382	NCU02004, NCU03068, NCU00088, NCU05041, NCU01945, NCU09683, NCU05264, NCU03173	389	50	6574	2.70396	1	0.648454	33.789
INTERPRO	IPR000649:Initiation factor 2B-related	3	0.70922	0.0308442	NCU04344, NCU01468, NCU08952	389	5	6574	10.1398	1	0.692191	38.4825
INTERPRO	IPR002933:Peptidase M20	3	0.70922	0.0308442	NCU05622, NCU07153, NCU02227	389	5	6574	10.1398	1	0.692191	38.4825
INTERPRO	IPR005479:Carbamoyl-phosphate synthetase large subunit-like, ATP-binding domain	3	0.70922	0.0308442	NCU02505, NCU02677, NCU00591	389	5	6574	10.1398	1	0.692191	38.4825
INTERPRO	IPR011013:Galactose mutarotase-like domain	4	0.945626	0.0374769	NCU00810, NCU02583, NCU09425, NCU07404	389	13	6574	5.19992	1	0.747588	44.6971
INTERPRO	IPR011650:Peptidase M20, dimerisation domain	3	0.70922	0.044482	NCU05622, NCU07153, NCU02227	389	6	6574	8.44987	1	0.792859	50.6197
INTERPRO	IPR002129:Pyridoxal phosphate-dependent decarboxylase	3	0.70922	0.044482	NCU06112, NCU01147, NCU08275	389	6	6574	8.44987	1	0.792859	50.6197
INTERPRO	IPR010987:Glutathione S-transferase, C-terminal-like	4	0.945626	0.0456666	NCU05706, NCU02888, NCU09570, NCU06307	389	14	6574	4.8285	1	0.788827	51.5606
INTERPRO	IPR016161:Aldehyde/histidinol dehydrogenase	4	0.945626	0.0546606	NCU01412, NCU03076, NCU00378, NCU03139	389	15	6574	4.5066	1	0.83484	58.1759
INTERPRO	IPR004364:Aminoacyl-tRNA synthetase, class II (D/K/N)	3	0.70922	0.0598855	NCU04020, NCU06457, NCU00931	389	7	6574	7.24275	1	0.851586	61.6205
INTERPRO	IPR018150:Aminoacyl-tRNA synthetase, class II (D/K/N)-like	3	0.70922	0.0598855	NCU04020, NCU06457, NCU00931	389	7	6574	7.24275	1	0.851586	61.6205
INTERPRO	IPR012336:Thioredoxin-like fold	8	1.89125	0.0711992	NCU03151, NCU01219, NCU02520, NCU05706, NCU09980, NCU02888, NCU09803, NCU09570	389	62	6574	2.18061	1	0.889539	68.1904
INTERPRO	IPR004365:Nucleic acid binding, OB-fold, tRNA/helicase-type	3	0.70922	0.0768001	NCU04020, NCU06457, NCU00931	389	8	6574	6.3374	1	0.900147	71.0384
INTERPRO	IPR013078:Histidine phosphatase superfamily, clade-1	3	0.70922	0.0949945	NCU01845, NCU04016, NCU09347	389	9	6574	5.63325	1	0.93828	78.73

## Sheet: Protein down >1.5 fold
Table S1. Gene functional enrichment analyses based on the genes with down-regulated protein level in the Siadat2 strain compared with that in the wild-type strain.
Category	Term	Count	%	PValue	Genes	List Total	Pop Hits	Pop Total	Fold Enrichment	Bonferroni	Benjamini	FDR
KEGG_PATHWAY	ncr03010:Ribosome	76	10.9827	7.99231e-33	NCU06047, NCU03393, NCU08389, NCU04331, NCU04552, NCU08620, NCU07562, NCU00618, NCU03757, NCU00475, NCU06661, NCU03565, NCU01948, NCU01949, NCU06431, NCU06432, NCU03150, NCU08990, NCU08627, NCU09109, NCU06843, NCU00489, NCU03703, NCU01776, NCU06743, NCU05804, NCU08960, NCU08963, NCU03988, NCU08964, NCU01221, NCU07014, NCU09089, NCU08344, NCU06892, NCU03806, NCU00413, NCU00258, NCU02905, NCU06210,…	333	106	1705	3.67103	6.87339e-31	6.87339e-31	8.61835e-30
KEGG_PATHWAY	ncr03050:Proteasome	24	3.46821	3.21532e-10	NCU04414, NCU07721, NCU02493, NCU02650, NCU02840, NCU05295, NCU05363, NCU06712, NCU10061, NCU02260, NCU02374, NCU09366, NCU01596, NCU01547, NCU10067, NCU03304, NCU03972, NCU06440, NCU09290, NCU09450, NCU00823, NCU07367, NCU07365, NCU02224	333	33	1705	3.72372	2.76518e-08	1.38259e-08	3.46718e-07
KEGG_PATHWAY	ncr00010:Glycolysis / Gluconeogenesis	21	3.03468	1.25526e-06	NCU07914, NCU02786, NCU06836, NCU00629, NCU01754, NCU07807, NCU02252, NCU03415, NCU04797, NCU09873, NCU02542, NCU01528, NCU10042, NCU07281, NCU10058, NCU00575, NCU06075, NCU00720, NCU07550, NCU02397, NCU02193	333	36	1705	2.98674	0.000107947	3.59835e-05	0.00135358
KEGG_PATHWAY	ncr01200:Carbon metabolism	33	4.76879	0.000819013	NCU07914, NCU02482, NCU06211, NCU06836, NCU04899, NCU03651, NCU04230, NCU02252, NCU04797, NCU02542, NCU01528, NCU03813, NCU07281, NCU06075, NCU03777, NCU03857, NCU01181, NCU07690, NCU01652, NCU00629, NCU00775, NCU07697, NCU01328, NCU07807, NCU10007, NCU10008, NCU09873, NCU03100, NCU10042, NCU02571, NCU01692, NCU00575, NCU07550	333	97	1705	1.7419	0.0680387	0.0174617	0.879637
KEGG_PATHWAY	ncr00620:Pyruvate metabolism	14	2.02312	0.00151707	NCU08535, NCU06211, NCU06836, NCU04899, NCU08272, NCU03651, NCU03415, NCU10007, NCU10008, NCU09770, NCU09873, NCU02571, NCU06075, NCU00720	333	29	1705	2.47178	0.122403	0.0257755	1.62382
KEGG_PATHWAY	ncr04144:Endocytosis	24	3.46821	0.00200476	NCU00895, NCU03911, NCU06404, NCU08811, NCU09469, NCU01918, NCU03050, NCU09730, NCU06342, NCU01854, NCU03711, NCU09572, NCU02075, NCU02510, NCU06942, NCU07471, NCU04783, NCU00725, NCU06410, NCU08023, NCU01484, NCU09602, NCU01523, NCU02781	333	66	1705	1.86186	0.158511	0.028354	2.14072
KEGG_PATHWAY	ncr00020:Citrate cycle (TCA cycle)	11	1.5896	0.0186319	NCU09873, NCU02482, NCU06783, NCU06211, NCU01692, NCU06785, NCU04899, NCU00775, NCU07697, NCU03857, NCU10008	333	26	1705	2.1662	0.801597	0.206312	18.3565
KEGG_PATHWAY	ncr01130:Biosynthesis of antibiotics	52	7.51445	0.0211765	NCU07914, NCU06836, NCU04899, NCU04796, NCU04797, NCU01528, NCU06666, NCU07719, NCU03006, NCU01427, NCU06075, NCU03857, NCU01181, NCU01175, NCU02797, NCU00629, NCU07807, NCU01328, NCU10008, NCU09873, NCU10042, NCU00720, NCU02109, NCU02193, NCU02482, NCU06783, NCU06211, NCU07458, NCU06785, NCU11381, NCU02252, NCU05558, NCU02542, NCU07281, NCU04202, NCU10058, NCU02397, NCU01652, NCU02786, NCU00775,…	333	203	1705	1.31156	0.8413	0.20554	20.6106
KEGG_PATHWAY	ncr00520:Amino sugar and nucleotide sugar metabolism	15	2.16763	0.0225839	NCU01902, NCU07458, NCU04352, NCU04251, NCU03611, NCU02542, NCU07165, NCU02829, NCU05937, NCU07281, NCU10058, NCU00575, NCU02109, NCU04936, NCU02797	333	42	1705	1.82861	0.859771	0.196096	21.8329
KEGG_PATHWAY	ncr00071:Fatty acid degradation	8	1.15607	0.0441943	NCU04380, NCU02571, NCU01754, NCU01181, NCU03415, NCU04796, NCU05558, NCU05185	333	18	1705	2.27561	0.979498	0.32208	38.5786
KEGG_PATHWAY	ncr01212:Fatty acid metabolism	10	1.44509	0.0497565	NCU08535, NCU04380, NCU02209, NCU07307, NCU02571, NCU07308, NCU05259, NCU01181, NCU04796, NCU05558	333	26	1705	1.96928	0.987589	0.32902	42.3251
KEGG_PATHWAY	ncr00051:Fructose and mannose metabolism	10	1.44509	0.0623249	NCU07165, NCU02542, NCU02829, NCU01178, NCU00629, NCU05937, NCU00575, NCU07550, NCU07807, NCU04797	333	27	1705	1.89634	0.996051	0.369466	50.0389
KEGG_PATHWAY	ncr00500:Starch and sucrose metabolism	12	1.7341	0.0739099	NCU02542, NCU05429, NCU06687, NCU07027, NCU07281, NCU10058, NCU01517, NCU00575, NCU04674, NCU04221, NCU09715, NCU02797	333	36	1705	1.70671	0.998644	0.398275	56.307
KEGG_PATHWAY	ncr00640:Propanoate metabolism	7	1.01156	0.0941812	NCU08535, NCU02571, NCU06836, NCU00720, NCU03777, NCU01181, NCU00680	333	17	1705	2.10828	0.999798	0.455358	65.5838
GOTERM_BP_ALL	GO:0006412~translation	93	13.4393	1.13181e-22	NCU06047, NCU03393, NCU04331, NCU08389, NCU04552, NCU08620, NCU07562, NCU00618, NCU03757, NCU00475, NCU03565, NCU06661, NCU00040, NCU01948, NCU01949, NCU06431, NCU06432, NCU03150, NCU02955, NCU08990, NCU08627, NCU09109, NCU05889, NCU06843, NCU04766, NCU00520, NCU00489, NCU03703, NCU01776, NCU05804, NCU08960, NCU08963, NCU03988, NCU08964, NCU01221, NCU07014, NCU09089, NCU08344, NCU02810, NCU06892,…	471	274	3887	2.80108	1.59359e-19	1.59359e-19	1.86614e-19
GOTERM_BP_ALL	GO:0043043~peptide biosynthetic process	93	13.4393	2.74177e-22	NCU06047, NCU03393, NCU04331, NCU08389, NCU04552, NCU08620, NCU07562, NCU00618, NCU03757, NCU00475, NCU03565, NCU06661, NCU00040, NCU01948, NCU01949, NCU06431, NCU06432, NCU03150, NCU02955, NCU08990, NCU08627, NCU09109, NCU05889, NCU06843, NCU04766, NCU00520, NCU00489, NCU03703, NCU01776, NCU05804, NCU08960, NCU08963, NCU03988, NCU08964, NCU01221, NCU07014, NCU09089, NCU08344, NCU02810, NCU06892,…	471	277	3887	2.77075	3.86041e-19	1.9302e-19	4.52066e-19
GOTERM_BP_ALL	GO:0006518~peptide metabolic process	98	14.1618	2.31916e-21	NCU08389, NCU06047, NCU08620, NCU07562, NCU03757, NCU00618, NCU06661, NCU03565, NCU01948, NCU00040, NCU01949, NCU06431, NCU06432, NCU03150, NCU02955, NCU08627, NCU00520, NCU01776, NCU08960, NCU08963, NCU08964, NCU01221, NCU09089, NCU02810, NCU01369, NCU03806, NCU00413, NCU02905, NCU05599, NCU05780, NCU01827, NCU00311, NCU00634, NCU03635, NCU03738, NCU03737, NCU00315, NCU01966, NCU04779, NCU00294,…	471	310	3887	2.6089	3.26538e-18	1.08846e-18	3.82386e-18
GOTERM_BP_ALL	GO:0043604~amide biosynthetic process	94	13.5838	3.46921e-21	NCU06047, NCU03393, NCU04331, NCU08389, NCU04552, NCU08620, NCU07562, NCU00618, NCU03757, NCU00475, NCU03565, NCU06661, NCU00040, NCU01948, NCU01949, NCU06431, NCU06432, NCU03150, NCU02955, NCU08990, NCU08627, NCU09109, NCU05889, NCU06843, NCU04766, NCU00520, NCU00489, NCU03703, NCU01776, NCU05804, NCU08960, NCU08963, NCU03988, NCU08964, NCU01221, NCU07014, NCU09089, NCU08344, NCU06892, NCU02810,…	471	291	3887	2.66581	4.88465e-18	1.22116e-18	5.72008e-18
GOTERM_BP_ALL	GO:0043603~cellular amide metabolic process	100	14.4509	8.85749e-20	NCU08389, NCU06047, NCU08620, NCU07562, NCU00618, NCU03757, NCU06661, NCU03565, NCU01948, NCU00040, NCU01949, NCU06431, NCU06432, NCU03150, NCU02955, NCU08627, NCU00520, NCU01776, NCU08960, NCU08963, NCU08964, NCU01221, NCU09089, NCU02810, NCU01369, NCU03806, NCU00413, NCU02905, NCU05599, NCU05780, NCU01827, NCU00311, NCU00634, NCU03635, NCU03738, NCU00315, NCU03737, NCU01966, NCU04779, NCU00294,…	471	335	3887	2.46348	1.24714e-16	2.49427e-17	1.46044e-16
GOTERM_BP_ALL	GO:0044267~cellular protein metabolic process	153	22.1098	5.11605e-14	NCU06047, NCU08389, NCU01768, NCU08620, NCU07562, NCU00618, NCU03757, NCU03565, NCU06661, NCU00040, NCU01948, NCU03610, NCU01949, NCU06431, NCU06432, NCU03150, NCU09290, NCU02955, NCU08627, NCU06576, NCU04414, NCU00691, NCU02493, NCU07574, NCU00520, NCU01776, NCU08960, NCU06440, NCU08963, NCU01221, NCU08964, NCU01224, NCU02356, NCU09089, NCU03241, NCU02810, NCU07367, NCU01369, NCU03806, NCU07365,…	471	734	3887	1.72024	7.20632e-11	1.20105e-11	8.43881e-11
GOTERM_BP_ALL	GO:0019538~protein metabolic process	158	22.8324	2.56401e-13	NCU06047, NCU08389, NCU01768, NCU08620, NCU07562, NCU00618, NCU03757, NCU03565, NCU06661, NCU00040, NCU01948, NCU03610, NCU01949, NCU06431, NCU06432, NCU03150, NCU09290, NCU02955, NCU08627, NCU06576, NCU04414, NCU00691, NCU02493, NCU07574, NCU00520, NCU01776, NCU00104, NCU08960, NCU06440, NCU08963, NCU01221, NCU08964, NCU08418, NCU01224, NCU02356, NCU09089, NCU03241, NCU02810, NCU07367, NCU01369,…	471	781	3887	1.66955	3.60941e-10	5.15631e-11	4.22673e-10
GOTERM_BP_ALL	GO:1901566~organonitrogen compound biosynthetic process	121	17.4855	2.66121e-13	NCU06047, NCU08389, NCU08620, NCU07562, NCU00618, NCU03757, NCU03565, NCU09345, NCU06661, NCU00040, NCU03611, NCU01948, NCU01949, NCU06431, NCU06432, NCU03150, NCU02955, NCU08627, NCU04936, NCU00441, NCU00520, NCU04385, NCU07773, NCU01776, NCU08960, NCU08963, NCU01221, NCU08964, NCU00102, NCU09089, NCU02810, NCU07366, NCU01369, NCU03806, NCU08008, NCU00413, NCU00414, NCU02905, NCU05599, NCU01827,…	471	537	3887	1.85954	3.74698e-10	4.68372e-11	4.38782e-10
GOTERM_BP_ALL	GO:1901564~organonitrogen compound metabolic process	145	20.9538	9.44358e-12	NCU06047, NCU08389, NCU08620, NCU07562, NCU00618, NCU03757, NCU03565, NCU09345, NCU06661, NCU00040, NCU03611, NCU01948, NCU01949, NCU06431, NCU06432, NCU03150, NCU02955, NCU04936, NCU08627, NCU00441, NCU00520, NCU07807, NCU04385, NCU07773, NCU01776, NCU10042, NCU08960, NCU08963, NCU01221, NCU08964, NCU00102, NCU09089, NCU02810, NCU07366, NCU01195, NCU01369, NCU03806, NCU08008, NCU00413, NCU00414,…	471	723	3887	1.6551	1.32965e-08	1.47739e-09	1.55707e-08
GOTERM_BP_ALL	GO:0002181~cytoplasmic translation	15	2.16763	7.37602e-08	NCU00413, NCU09109, NCU00979, NCU03565, NCU06661, NCU02744, NCU01776, NCU00315, NCU07829, NCU00040, NCU08960, NCU03302, NCU07408, NCU08344, NCU02707	471	24	3887	5.15791	0.000103849	1.03854e-05	0.000121617
GOTERM_BP_ALL	GO:0044271~cellular nitrogen compound biosynthetic process	144	20.8092	1.69198e-07	NCU06047, NCU08389, NCU08620, NCU07562, NCU00618, NCU03757, NCU03565, NCU09345, NCU06661, NCU00040, NCU09203, NCU01948, NCU01949, NCU07165, NCU06431, NCU06432, NCU02829, NCU03150, NCU02955, NCU04611, NCU04936, NCU08627, NCU04414, NCU00441, NCU00520, NCU07773, NCU03148, NCU01776, NCU08960, NCU08963, NCU01221, NCU08964, NCU01224, NCU02356, NCU09089, NCU02810, NCU07367, NCU01369, NCU03806, NCU08616,…	471	816	3887	1.45635	0.000238203	2.16572e-05	0.000278976
GOTERM_BP_ALL	GO:0032787~monocarboxylic acid metabolic process	35	5.0578	1.76351e-07	NCU07914, NCU06783, NCU02481, NCU06836, NCU06785, NCU04230, NCU00680, NCU06025, NCU04796, NCU05558, NCU02542, NCU01528, NCU09886, NCU03813, NCU07281, NCU08330, NCU03777, NCU01181, NCU08924, NCU08535, NCU08828, NCU09646, NCU07807, NCU05259, NCU10007, NCU09770, NCU03100, NCU10042, NCU07307, NCU02571, NCU07308, NCU02287, NCU00575, NCU07550, NCU02193	471	113	3887	2.55613	0.000248271	2.06916e-05	0.000290769
GOTERM_BP_ALL	GO:0031334~positive regulation of protein complex assembly	12	1.7341	2.1999e-06	NCU04414, NCU00202, NCU03050, NCU01918, NCU01224, NCU02840, NCU05363, NCU10777, NCU07367, NCU09572, NCU02260, NCU02781	471	19	3887	5.2122	0.00309267	0.000238238	0.00362716
GOTERM_BP_ALL	GO:0042255~ribosome assembly	17	2.45665	2.84119e-06	NCU00971, NCU04331, NCU03393, NCU09475, NCU06843, NCU07826, NCU05599, NCU00618, NCU01317, NCU06743, NCU03150, NCU02509, NCU08964, NCU07014, NCU02707, NCU07830, NCU06226	471	38	3887	3.69198	0.00399241	0.000285702	0.00468449
GOTERM_BP_ALL	GO:0006091~generation of precursor metabolites and energy	25	3.61272	4.71609e-06	NCU07914, NCU06687, NCU02482, NCU06211, NCU04899, NCU04230, NCU05221, NCU02542, NCU01528, NCU07027, NCU07281, NCU10058, NCU03857, NCU05689, NCU00775, NCU07697, NCU07807, NCU10007, NCU10008, NCU05429, NCU10042, NCU01692, NCU00575, NCU07550, NCU07702	471	76	3887	2.71469	0.00661828	0.000442587	0.00777568
GOTERM_BP_ALL	GO:0043254~regulation of protein complex assembly	14	2.02312	6.7346e-06	NCU04414, NCU03911, NCU01918, NCU03050, NCU02840, NCU05363, NCU09572, NCU02260, NCU00202, NCU01224, NCU07471, NCU10777, NCU07367, NCU02781	471	28	3887	4.12633	0.00943754	0.000592471	0.0111035
GOTERM_BP_ALL	GO:0044089~positive regulation of cellular component biogenesis	12	1.7341	1.45778e-05	NCU04414, NCU00202, NCU03050, NCU01918, NCU01224, NCU02840, NCU05363, NCU10777, NCU07367, NCU09572, NCU02260, NCU02781	471	22	3887	4.50145	0.0203165	0.00120667	0.0240334
GOTERM_BP_ALL	GO:1901576~organic substance biosynthetic process	188	27.1676	1.51706e-05	NCU06047, NCU08389, NCU01768, NCU08620, NCU07562, NCU00618, NCU03757, NCU03565, NCU06661, NCU09345, NCU00040, NCU03611, NCU09203, NCU01948, NCU01949, NCU04797, NCU07165, NCU06431, NCU06432, NCU06666, NCU02829, NCU03150, NCU01427, NCU02955, NCU04611, NCU04936, NCU08627, NCU01175, NCU04414, NCU00441, NCU03606, NCU00520, NCU07807, NCU05259, NCU04385, NCU07773, NCU03148, NCU01776, NCU05429, NCU08960,…	471	1212	3887	1.28011	0.0211338	0.00118598	0.0250105
GOTERM_BP_ALL	GO:0044087~regulation of cellular component biogenesis	16	2.31214	2.1837e-05	NCU04414, NCU03911, NCU01918, NCU03050, NCU02840, NCU05363, NCU02260, NCU09572, NCU00202, NCU01224, NCU07471, NCU05881, NCU10777, NCU05400, NCU07367, NCU02781	471	39	3887	3.3857	0.0302789	0.00161694	0.035999
GOTERM_BP_ALL	GO:0009059~macromolecule biosynthetic process	136	19.6532	2.4974e-05	NCU06047, NCU08389, NCU01768, NCU08620, NCU07562, NCU00618, NCU03757, NCU03565, NCU06661, NCU00040, NCU03611, NCU09203, NCU01948, NCU01949, NCU06431, NCU06432, NCU03150, NCU02955, NCU04611, NCU04936, NCU08627, NCU04414, NCU03606, NCU00520, NCU03148, NCU01776, NCU05429, NCU08960, NCU08963, NCU01221, NCU08964, NCU01224, NCU02356, NCU09089, NCU02810, NCU07366, NCU07367, NCU01369, NCU03806, NCU08616,…	471	825	3887	1.36044	0.0345527	0.00175665	0.0411695
GOTERM_BP_ALL	GO:0022618~ribonucleoprotein complex assembly	27	3.90173	2.76169e-05	NCU04331, NCU03393, NCU05599, NCU06854, NCU00618, NCU03042, NCU03635, NCU01317, NCU00040, NCU03150, NCU02509, NCU05400, NCU07831, NCU02707, NCU07830, NCU00971, NCU05889, NCU07826, NCU06843, NCU09475, NCU10810, NCU06743, NCU08964, NCU07380, NCU07014, NCU02810, NCU06226	471	94	3887	2.37044	0.0381388	0.00184996	0.0455254
GOTERM_BP_ALL	GO:0009058~biosynthetic process	197	28.4682	2.78161e-05	NCU08620, NCU00618, NCU03757, NCU09345, NCU06661, NCU09203, NCU00040, NCU03611, NCU04797, NCU06666, NCU03150, NCU02955, NCU04611, NCU08627, NCU00441, NCU04289, NCU03606, NCU00520, NCU05259, NCU04385, NCU03148, NCU07773, NCU00102, NCU09089, NCU02356, NCU07366, NCU07367, NCU03806, NCU08008, NCU08616, NCU00413, NCU00414, NCU06783, NCU04251, NCU06785, NCU00311, NCU00634, NCU03635, NCU03738, NCU00315,…	471	1293	3887	1.25736	0.0384086	0.00177867	0.0458538
GOTERM_BP_ALL	GO:0034645~cellular macromolecule biosynthetic process	135	19.5087	3.37668e-05	NCU06047, NCU08389, NCU01768, NCU08620, NCU07562, NCU00618, NCU03757, NCU03565, NCU06661, NCU00040, NCU03611, NCU09203, NCU01948, NCU01949, NCU06431, NCU06432, NCU03150, NCU02955, NCU04611, NCU08627, NCU04414, NCU03606, NCU00520, NCU03148, NCU01776, NCU05429, NCU08960, NCU08963, NCU01221, NCU08964, NCU01224, NCU02356, NCU09089, NCU02810, NCU07366, NCU07367, NCU01369, NCU03806, NCU08616, NCU00413,…	471	822	3887	1.35536	0.0464319	0.00206501	0.0556606
GOTERM_BP_ALL	GO:0051603~proteolysis involved in cellular protein catabolic process	36	5.20231	3.56742e-05	NCU07721, NCU06712, NCU09366, NCU05261, NCU01547, NCU03304, NCU03972, NCU09866, NCU09290, NCU09450, NCU08501, NCU06882, NCU02680, NCU01919, NCU06576, NCU04414, NCU00691, NCU02493, NCU02650, NCU02840, NCU05363, NCU05295, NCU07067, NCU10061, NCU02260, NCU02374, NCU01596, NCU04024, NCU10067, NCU00480, NCU06440, NCU00481, NCU01224, NCU07367, NCU07365, NCU02224	471	146	3887	2.0349	0.0489895	0.00209074	0.0588039
GOTERM_BP_ALL	GO:0044257~cellular protein catabolic process	36	5.20231	4.84643e-05	NCU07721, NCU06712, NCU09366, NCU05261, NCU01547, NCU03304, NCU03972, NCU09866, NCU09290, NCU09450, NCU08501, NCU06882, NCU02680, NCU01919, NCU06576, NCU04414, NCU00691, NCU02493, NCU02650, NCU02840, NCU05363, NCU05295, NCU07067, NCU10061, NCU02260, NCU02374, NCU01596, NCU04024, NCU10067, NCU00480, NCU06440, NCU00481, NCU01224, NCU07367, NCU07365, NCU02224	471	148	3887	2.0074	0.0659632	0.00272586	0.0798787
GOTERM_BP_ALL	GO:0007015~actin filament organization	12	1.7341	6.54546e-05	NCU06202, NCU03911, NCU00202, NCU03050, NCU07471, NCU01918, NCU10777, NCU09572, NCU08008, NCU01587, NCU03992, NCU02781	471	25	3887	3.96127	0.0880436	0.00353846	0.107868
GOTERM_BP_ALL	GO:0071826~ribonucleoprotein complex subunit organization	27	3.90173	7.31204e-05	NCU04331, NCU03393, NCU05599, NCU06854, NCU00618, NCU03042, NCU03635, NCU01317, NCU00040, NCU03150, NCU02509, NCU05400, NCU07831, NCU02707, NCU07830, NCU00971, NCU05889, NCU07826, NCU06843, NCU09475, NCU10810, NCU06743, NCU08964, NCU07380, NCU07014, NCU02810, NCU06226	471	99	3887	2.25072	0.0978345	0.00380597	0.120494
GOTERM_BP_ALL	GO:0044249~cellular biosynthetic process	185	26.7341	8.15406e-05	NCU06047, NCU08389, NCU01768, NCU08620, NCU07562, NCU00618, NCU03757, NCU03565, NCU06661, NCU09345, NCU00040, NCU03611, NCU09203, NCU01948, NCU01949, NCU04797, NCU07165, NCU06431, NCU06432, NCU06666, NCU02829, NCU03150, NCU01427, NCU02955, NCU04611, NCU04936, NCU08627, NCU01175, NCU04414, NCU00441, NCU03606, NCU00520, NCU05259, NCU04385, NCU07773, NCU03148, NCU01776, NCU05429, NCU08960, NCU08963,…	471	1219	3887	1.25245	0.108468	0.0040921	0.13436
GOTERM_BP_ALL	GO:0008154~actin polymerization or depolymerization	10	1.44509	9.10694e-05	NCU03911, NCU00202, NCU03050, NCU07471, NCU01918, NCU10777, NCU09572, NCU08008, NCU01587, NCU02781	471	18	3887	4.58481	0.12035	0.00441202	0.150051
GOTERM_BP_ALL	GO:0019941~modification-dependent protein catabolic process	32	4.62428	0.000111689	NCU07721, NCU06712, NCU05261, NCU01547, NCU03304, NCU03972, NCU09866, NCU09450, NCU08501, NCU06882, NCU02680, NCU01919, NCU06576, NCU04414, NCU00691, NCU02493, NCU02650, NCU02840, NCU05363, NCU05295, NCU07067, NCU10061, NCU02260, NCU02374, NCU01596, NCU04024, NCU10067, NCU00480, NCU06440, NCU01224, NCU07367, NCU02224	471	130	3887	2.03142	0.145524	0.00522851	0.183995
GOTERM_BP_ALL	GO:0044712~single-organism catabolic process	39	5.63584	0.00011234	NCU07914, NCU02481, NCU01747, NCU02252, NCU00680, NCU04796, NCU05558, NCU04797, NCU02542, NCU01528, NCU07027, NCU03813, NCU07281, NCU10058, NCU08330, NCU03777, NCU01181, NCU00350, NCU08924, NCU04414, NCU08828, NCU09646, NCU02840, NCU05363, NCU07067, NCU07853, NCU07807, NCU04221, NCU02260, NCU10042, NCU06348, NCU02571, NCU02287, NCU01224, NCU00575, NCU10893, NCU07550, NCU07367, NCU02055	471	172	3887	1.87124	0.146307	0.00508971	0.185067
GOTERM_BP_ALL	GO:0000028~ribosomal small subunit assembly	9	1.30058	0.000127863	NCU00971, NCU03393, NCU07826, NCU09475, NCU05599, NCU07014, NCU00618, NCU07830, NCU06743	471	15	3887	4.95159	0.164766	0.00561055	0.210614
GOTERM_BP_ALL	GO:0009225~nucleotide-sugar metabolic process	9	1.30058	0.000127863	NCU07165, NCU01902, NCU02829, NCU07458, NCU06003, NCU07366, NCU02109, NCU04936, NCU02797	471	15	3887	4.95159	0.164766	0.00561055	0.210614
GOTERM_BP_ALL	GO:0045899~positive regulation of RNA polymerase II transcriptional preinitiation complex assembly	6	0.867052	0.000137008	NCU04414, NCU01224, NCU02840, NCU05363, NCU07367, NCU02260	471	6	3887	8.25265	0.175452	0.00582901	0.225661
GOTERM_BP_ALL	GO:0045898~regulation of RNA polymerase II transcriptional preinitiation complex assembly	6	0.867052	0.000137008	NCU04414, NCU01224, NCU02840, NCU05363, NCU07367, NCU02260	471	6	3887	8.25265	0.175452	0.00582901	0.225661
GOTERM_BP_ALL	GO:0042273~ribosomal large subunit biogenesis	18	2.60116	0.000158105	NCU04331, NCU09109, NCU06843, NCU00634, NCU03565, NCU10498, NCU01317, NCU07829, NCU04779, NCU01257, NCU00294, NCU03150, NCU02509, NCU08964, NCU02707, NCU06226, NCU02066, NCU03764	471	55	3887	2.70087	0.199588	0.00652652	0.260366
GOTERM_BP_ALL	GO:0006511~ubiquitin-dependent protein catabolic process	31	4.47977	0.000200677	NCU07721, NCU06712, NCU01547, NCU03304, NCU03972, NCU09866, NCU09450, NCU08501, NCU06882, NCU02680, NCU01919, NCU06576, NCU04414, NCU00691, NCU02493, NCU02650, NCU02840, NCU05363, NCU05295, NCU07067, NCU10061, NCU02260, NCU02374, NCU01596, NCU04024, NCU10067, NCU00480, NCU06440, NCU01224, NCU07367, NCU02224	471	128	3887	1.99869	0.246164	0.00804124	0.330365
GOTERM_BP_ALL	GO:0043632~modification-dependent macromolecule catabolic process	32	4.62428	0.000233916	NCU07721, NCU06712, NCU05261, NCU01547, NCU03304, NCU03972, NCU09866, NCU09450, NCU08501, NCU06882, NCU02680, NCU01919, NCU06576, NCU04414, NCU00691, NCU02493, NCU02650, NCU02840, NCU05363, NCU05295, NCU07067, NCU10061, NCU02260, NCU02374, NCU01596, NCU04024, NCU10067, NCU00480, NCU06440, NCU01224, NCU07367, NCU02224	471	135	3887	1.95618	0.280639	0.00910805	0.384986
GOTERM_BP_ALL	GO:0006631~fatty acid metabolic process	19	2.74566	0.000247199	NCU08535, NCU08828, NCU06783, NCU09646, NCU02481, NCU06785, NCU05259, NCU00680, NCU04796, NCU05558, NCU09770, NCU09886, NCU07307, NCU02571, NCU07308, NCU02287, NCU03777, NCU01181, NCU08924	471	62	3887	2.52904	0.293971	0.00936397	0.406806
GOTERM_BP_ALL	GO:0044724~single-organism carbohydrate catabolic process	13	1.87861	0.000274462	NCU07914, NCU01528, NCU02542, NCU10042, NCU07027, NCU07281, NCU10058, NCU00575, NCU07550, NCU04221, NCU07807, NCU02252, NCU04797	471	33	3887	3.25105	0.320566	0.0101194	0.451576
GOTERM_BP_ALL	GO:0022613~ribonucleoprotein complex biogenesis	51	7.36994	0.00029488	NCU04331, NCU03393, NCU00336, NCU08620, NCU00618, NCU03042, NCU00475, NCU03565, NCU00040, NCU03150, NCU05400, NCU08627, NCU02066, NCU09109, NCU05889, NCU06843, NCU10810, NCU06743, NCU08964, NCU07014, NCU02810, NCU00258, NCU07839, NCU05599, NCU06854, NCU03066, NCU00634, NCU03635, NCU01317, NCU04779, NCU01820, NCU01257, NCU00294, NCU02509, NCU07182, NCU08502, NCU02707, NCU07831, NCU08500, NCU07830,…	471	257	3887	1.63769	0.339827	0.010591	0.485094
GOTERM_BP_ALL	GO:0006096~glycolytic process	8	1.15607	0.000322605	NCU07914, NCU01528, NCU02542, NCU10042, NCU07281, NCU00575, NCU07550, NCU07807	471	13	3887	5.07856	0.365109	0.0112933	0.53059
GOTERM_BP_ALL	GO:0006165~nucleoside diphosphate phosphorylation	8	1.15607	0.000322605	NCU07914, NCU01528, NCU02542, NCU10042, NCU07281, NCU00575, NCU07550, NCU07807	471	13	3887	5.07856	0.365109	0.0112933	0.53059
GOTERM_BP_ALL	GO:0006757~ATP generation from ADP	8	1.15607	0.000322605	NCU07914, NCU01528, NCU02542, NCU10042, NCU07281, NCU00575, NCU07550, NCU07807	471	13	3887	5.07856	0.365109	0.0112933	0.53059
GOTERM_BP_ALL	GO:0046939~nucleotide phosphorylation	8	1.15607	0.000322605	NCU07914, NCU01528, NCU02542, NCU10042, NCU07281, NCU00575, NCU07550, NCU07807	471	13	3887	5.07856	0.365109	0.0112933	0.53059
GOTERM_BP_ALL	GO:0009132~nucleoside diphosphate metabolic process	9	1.30058	0.000387102	NCU07914, NCU01528, NCU02542, NCU10042, NCU07281, NCU00575, NCU07550, NCU07807, NCU07773	471	17	3887	4.36905	0.420243	0.0132082	0.63635
GOTERM_BP_ALL	GO:0044237~cellular metabolic process	313	45.2312	0.000407414	NCU02133, NCU08620, NCU04899, NCU00618, NCU03757, NCU06661, NCU09345, NCU03611, NCU04796, NCU09203, NCU00040, NCU03610, NCU04797, NCU06666, NCU03813, NCU03150, NCU02955, NCU04611, NCU01181, NCU08627, NCU02134, NCU00441, NCU02493, NCU00629, NCU03606, NCU00520, NCU04385, NCU05259, NCU07773, NCU03148, NCU10042, NCU00037, NCU00102, NCU02356, NCU09089, NCU00720, NCU03241, NCU07366, NCU07367, NCU01195,…	471	2302	3887	1.1221	0.436595	0.013568	0.669635
GOTERM_BP_ALL	GO:0009226~nucleotide-sugar biosynthetic process	7	1.01156	0.000414682	NCU07165, NCU01902, NCU02829, NCU07458, NCU06003, NCU02109, NCU04936	471	10	3887	5.77686	0.442333	0.0134894	0.681542
GOTERM_BP_ALL	GO:0065003~macromolecular complex assembly	50	7.22543	0.000418412	NCU04331, NCU03393, NCU03042, NCU00618, NCU00040, NCU03150, NCU07471, NCU03819, NCU05400, NCU00273, NCU04414, NCU03911, NCU05889, NCU06843, NCU10810, NCU03050, NCU01918, NCU05363, NCU06743, NCU10008, NCU00202, NCU08964, NCU01224, NCU07014, NCU02810, NCU07367, NCU05599, NCU06854, NCU03635, NCU01317, NCU09572, NCU05261, NCU02509, NCU08875, NCU09808, NCU07831, NCU02707, NCU07830, NCU00971, NCU07826,…	471	254	3887	1.62454	0.445255	0.0133027	0.687652
GOTERM_BP_ALL	GO:0034622~cellular macromolecular complex assembly	48	6.93642	0.000426113	NCU03393, NCU04331, NCU05599, NCU06854, NCU00618, NCU03042, NCU01317, NCU03635, NCU00040, NCU09572, NCU05261, NCU03150, NCU02509, NCU07471, NCU08875, NCU09808, NCU05400, NCU02707, NCU07831, NCU07830, NCU00273, NCU00971, NCU04414, NCU05889, NCU03911, NCU10810, NCU06843, NCU09475, NCU07826, NCU01918, NCU03050, NCU02840, NCU05363, NCU06743, NCU02260, NCU02374, NCU01596, NCU10067, NCU00202, NCU08964,…	471	241	3887	1.64368	0.451241	0.0132469	0.700268
GOTERM_BP_ALL	GO:2000142~regulation of DNA-templated transcription, initiation	6	0.867052	0.000431802	NCU04414, NCU01224, NCU02840, NCU05363, NCU07367, NCU02260	471	7	3887	7.0737	0.455621	0.0131328	0.709586
GOTERM_BP_ALL	GO:0060261~positive regulation of transcription initiation from RNA polymerase II promoter	6	0.867052	0.000431802	NCU04414, NCU01224, NCU02840, NCU05363, NCU07367, NCU02260	471	7	3887	7.0737	0.455621	0.0131328	0.709586
GOTERM_BP_ALL	GO:2000144~positive regulation of DNA-templated transcription, initiation	6	0.867052	0.000431802	NCU04414, NCU01224, NCU02840, NCU05363, NCU07367, NCU02260	471	7	3887	7.0737	0.455621	0.0131328	0.709586
GOTERM_BP_ALL	GO:0060260~regulation of transcription initiation from RNA polymerase II promoter	6	0.867052	0.000431802	NCU04414, NCU01224, NCU02840, NCU05363, NCU07367, NCU02260	471	7	3887	7.0737	0.455621	0.0131328	0.709586
GOTERM_BP_ALL	GO:0042254~ribosome biogenesis	42	6.06936	0.000474301	NCU03393, NCU04331, NCU00336, NCU00258, NCU08620, NCU07839, NCU05599, NCU06854, NCU03066, NCU00618, NCU00634, NCU00475, NCU03565, NCU01317, NCU04779, NCU01820, NCU01257, NCU00294, NCU03150, NCU02509, NCU07182, NCU08502, NCU02707, NCU08500, NCU07830, NCU08627, NCU02066, NCU00971, NCU09109, NCU07826, NCU09475, NCU06843, NCU10498, NCU06743, NCU07829, NCU07857, NCU08964, NCU07014, NCU07408, NCU06226,…	471	203	3887	1.70745	0.487254	0.0141117	0.779169
GOTERM_BP_ALL	GO:0006099~tricarboxylic acid cycle	10	1.44509	0.0005958	NCU02482, NCU06211, NCU01692, NCU04899, NCU00775, NCU07697, NCU04230, NCU03857, NCU10007, NCU10008	471	22	3887	3.75121	0.567917	0.0173301	0.977844
GOTERM_BP_ALL	GO:0006090~pyruvate metabolic process	9	1.30058	0.000623929	NCU07914, NCU01528, NCU02542, NCU10042, NCU07281, NCU00575, NCU07550, NCU07807, NCU02193	471	18	3887	4.12633	0.584705	0.0177741	1.02379
GOTERM_BP_ALL	GO:0030163~protein catabolic process	36	5.20231	0.000682865	NCU07721, NCU06712, NCU09366, NCU05261, NCU01547, NCU03304, NCU03972, NCU09866, NCU09290, NCU09450, NCU08501, NCU06882, NCU02680, NCU01919, NCU06576, NCU04414, NCU00691, NCU02493, NCU02650, NCU02840, NCU05363, NCU05295, NCU07067, NCU10061, NCU02260, NCU02374, NCU01596, NCU04024, NCU10067, NCU00480, NCU06440, NCU00481, NCU01224, NCU07367, NCU07365, NCU02224	471	168	3887	1.76843	0.617797	0.0190522	1.11998
GOTERM_BP_ALL	GO:0016051~carbohydrate biosynthetic process	16	2.31214	0.000693424	NCU06687, NCU07458, NCU04352, NCU04251, NCU07807, NCU03611, NCU04797, NCU09873, NCU06666, NCU05429, NCU07281, NCU10058, NCU07366, NCU07550, NCU09715, NCU04936	471	51	3887	2.58907	0.623441	0.0189684	1.13721
GOTERM_BP_ALL	GO:0043933~macromolecular complex subunit organization	62	8.95954	0.000934405	NCU03393, NCU04331, NCU00618, NCU03042, NCU00040, NCU06472, NCU03150, NCU07471, NCU03819, NCU05400, NCU00274, NCU00273, NCU04414, NCU05889, NCU03911, NCU06843, NCU10810, NCU01918, NCU03050, NCU00520, NCU05363, NCU06743, NCU10008, NCU00202, NCU08964, NCU01224, NCU07014, NCU03241, NCU02810, NCU07367, NCU05599, NCU06854, NCU03635, NCU01317, NCU09572, NCU05261, NCU01587, NCU02509, NCU07494, NCU08875,…	471	345	3887	1.48309	0.731863	0.024995	1.52956
GOTERM_BP_ALL	GO:0009179~purine ribonucleoside diphosphate metabolic process	8	1.15607	0.00097288	NCU07914, NCU01528, NCU02542, NCU10042, NCU07281, NCU00575, NCU07550, NCU07807	471	15	3887	4.40142	0.746016	0.0255267	1.59207
GOTERM_BP_ALL	GO:0009135~purine nucleoside diphosphate metabolic process	8	1.15607	0.00097288	NCU07914, NCU01528, NCU02542, NCU10042, NCU07281, NCU00575, NCU07550, NCU07807	471	15	3887	4.40142	0.746016	0.0255267	1.59207
GOTERM_BP_ALL	GO:0009185~ribonucleoside diphosphate metabolic process	8	1.15607	0.00097288	NCU07914, NCU01528, NCU02542, NCU10042, NCU07281, NCU00575, NCU07550, NCU07807	471	15	3887	4.40142	0.746016	0.0255267	1.59207
GOTERM_BP_ALL	GO:0046031~ADP metabolic process	8	1.15607	0.00097288	NCU07914, NCU01528, NCU02542, NCU10042, NCU07281, NCU00575, NCU07550, NCU07807	471	15	3887	4.40142	0.746016	0.0255267	1.59207
GOTERM_BP_ALL	GO:0044248~cellular catabolic process	62	8.95954	0.00110049	NCU07721, NCU04071, NCU04796, NCU03813, NCU09866, NCU09290, NCU09450, NCU08330, NCU01181, NCU06576, NCU02134, NCU04414, NCU08828, NCU00691, NCU02493, NCU09646, NCU02650, NCU04766, NCU05363, NCU05295, NCU00480, NCU06440, NCU00481, NCU02319, NCU02287, NCU01224, NCU10893, NCU07367, NCU07365, NCU02055, NCU07839, NCU02481, NCU01747, NCU00311, NCU06712, NCU00680, NCU05558, NCU09366, NCU05261, NCU01547,…	471	347	3887	1.47454	0.787825	0.0283018	1.79912
GOTERM_BP_ALL	GO:0009056~catabolic process	77	11.1272	0.00133486	NCU07914, NCU07721, NCU04071, NCU04796, NCU04797, NCU01528, NCU03813, NCU09866, NCU09290, NCU09450, NCU08330, NCU01181, NCU06576, NCU02134, NCU04414, NCU08828, NCU00691, NCU02493, NCU09646, NCU02650, NCU04766, NCU05363, NCU05295, NCU07807, NCU10042, NCU06348, NCU00480, NCU06440, NCU00481, NCU02319, NCU02287, NCU01224, NCU10893, NCU07367, NCU07365, NCU02055, NCU03770, NCU07839, NCU02481, NCU01747,…	471	456	3887	1.39354	0.847523	0.0336172	2.17833
GOTERM_BP_ALL	GO:1901575~organic substance catabolic process	76	10.9827	0.00134939	NCU07914, NCU07721, NCU04796, NCU04797, NCU01528, NCU03813, NCU09866, NCU09290, NCU09450, NCU08330, NCU01181, NCU06576, NCU02134, NCU04414, NCU08828, NCU00691, NCU02493, NCU09646, NCU02650, NCU04766, NCU05363, NCU05295, NCU07807, NCU10042, NCU06348, NCU00480, NCU06440, NCU00481, NCU02319, NCU02287, NCU01224, NCU10893, NCU07367, NCU07365, NCU02055, NCU03770, NCU07839, NCU02481, NCU01747, NCU00311,…	471	449	3887	1.39689	0.850614	0.0333806	2.20179
GOTERM_BP_ALL	GO:0044085~cellular component biogenesis	85	12.2832	0.00135525	NCU03393, NCU04331, NCU00336, NCU08620, NCU00618, NCU03042, NCU00475, NCU03565, NCU03711, NCU00040, NCU03611, NCU03992, NCU03150, NCU07471, NCU03819, NCU05400, NCU08627, NCU02066, NCU00273, NCU06202, NCU04414, NCU09109, NCU05889, NCU03911, NCU10810, NCU06843, NCU01918, NCU03050, NCU05363, NCU06743, NCU10008, NCU00202, NCU08964, NCU01224, NCU07014, NCU05881, NCU02810, NCU07366, NCU07367, NCU00258,…	471	514	3887	1.36474	0.851844	0.032945	2.21126
GOTERM_BP_ALL	GO:0030832~regulation of actin filament length	8	1.15607	0.00155153	NCU03911, NCU00202, NCU03050, NCU07471, NCU01918, NCU10777, NCU09572, NCU02781	471	16	3887	4.12633	0.887662	0.0369923	2.52767
GOTERM_BP_ALL	GO:0008064~regulation of actin polymerization or depolymerization	8	1.15607	0.00155153	NCU03911, NCU00202, NCU03050, NCU07471, NCU01918, NCU10777, NCU09572, NCU02781	471	16	3887	4.12633	0.887662	0.0369923	2.52767
GOTERM_BP_ALL	GO:0030041~actin filament polymerization	8	1.15607	0.00155153	NCU03911, NCU00202, NCU03050, NCU07471, NCU01918, NCU10777, NCU09572, NCU02781	471	16	3887	4.12633	0.887662	0.0369923	2.52767
GOTERM_BP_ALL	GO:0030833~regulation of actin filament polymerization	8	1.15607	0.00155153	NCU03911, NCU00202, NCU03050, NCU07471, NCU01918, NCU10777, NCU09572, NCU02781	471	16	3887	4.12633	0.887662	0.0369923	2.52767
GOTERM_BP_ALL	GO:0051128~regulation of cellular component organization	25	3.61272	0.00190233	NCU06202, NCU04414, NCU03911, NCU01918, NCU03050, NCU00520, NCU02840, NCU05363, NCU03711, NCU00681, NCU02260, NCU09572, NCU05261, NCU00685, NCU02358, NCU00202, NCU04059, NCU01224, NCU07471, NCU05881, NCU10777, NCU05400, NCU07367, NCU08499, NCU02781	471	108	3887	1.91034	0.931508	0.0444242	3.0908
GOTERM_BP_ALL	GO:0044265~cellular macromolecule catabolic process	40	5.78035	0.00194906	NCU07721, NCU07839, NCU00311, NCU06712, NCU09366, NCU05261, NCU01547, NCU03304, NCU03972, NCU09866, NCU09290, NCU09450, NCU08501, NCU06882, NCU02680, NCU01919, NCU06576, NCU02134, NCU04414, NCU00691, NCU02493, NCU02650, NCU04766, NCU02840, NCU07067, NCU05363, NCU05295, NCU10061, NCU02260, NCU02374, NCU01596, NCU04024, NCU10067, NCU00480, NCU06440, NCU00481, NCU01224, NCU07367, NCU07365, NCU02224	471	204	3887	1.61817	0.935877	0.0447504	3.16559
GOTERM_BP_ALL	GO:0072329~monocarboxylic acid catabolic process	12	1.7341	0.00197528	NCU08828, NCU03813, NCU02571, NCU02481, NCU09646, NCU02287, NCU03777, NCU01181, NCU00680, NCU04796, NCU05558, NCU08924	471	35	3887	2.82948	0.938206	0.0446127	3.20752
GOTERM_BP_ALL	GO:0051130~positive regulation of cellular component organization	12	1.7341	0.00197528	NCU04414, NCU00202, NCU03050, NCU01918, NCU01224, NCU02840, NCU05363, NCU10777, NCU07367, NCU09572, NCU02260, NCU02781	471	35	3887	2.82948	0.938206	0.0446127	3.20752
GOTERM_BP_ALL	GO:0044723~single-organism carbohydrate metabolic process	33	4.76879	0.00209914	NCU07914, NCU06687, NCU01768, NCU01178, NCU07458, NCU04352, NCU04251, NCU04230, NCU02252, NCU03611, NCU04797, NCU02542, NCU01528, NCU06666, NCU07027, NCU07281, NCU10058, NCU04936, NCU07067, NCU00609, NCU07807, NCU04221, NCU10007, NCU09873, NCU03100, NCU05429, NCU10042, NCU06348, NCU00575, NCU07366, NCU07550, NCU05680, NCU09715	471	159	3887	1.71281	0.948113	0.0466001	3.40539
GOTERM_BP_ALL	GO:0034314~Arp2/3 complex-mediated actin nucleation	6	0.867052	0.0021029	NCU00202, NCU03050, NCU01918, NCU10777, NCU09572, NCU02781	471	9	3887	5.50177	0.948388	0.0459581	3.4114
GOTERM_BP_ALL	GO:0006508~proteolysis	42	6.06936	0.00227035	NCU07721, NCU06712, NCU09366, NCU05261, NCU01547, NCU00831, NCU03304, NCU03972, NCU09866, NCU09290, NCU09450, NCU08501, NCU06882, NCU02680, NCU06270, NCU01919, NCU06576, NCU04414, NCU00691, NCU11027, NCU02493, NCU02650, NCU07574, NCU02840, NCU07067, NCU05363, NCU05295, NCU10061, NCU02260, NCU02374, NCU01596, NCU04024, NCU10067, NCU00480, NCU06440, NCU00481, NCU08418, NCU02319, NCU01224, NCU07367,…	471	219	3887	1.5827	0.95925	0.0487749	3.67829
GOTERM_BP_ALL	GO:0032271~regulation of protein polymerization	8	1.15607	0.00236662	NCU03911, NCU00202, NCU03050, NCU07471, NCU01918, NCU10777, NCU09572, NCU02781	471	17	3887	3.8836	0.964426	0.0500305	3.83142
GOTERM_BP_ALL	GO:0006457~protein folding	17	2.45665	0.00259807	NCU04448, NCU07567, NCU09700, NCU01843, NCU01589, NCU02839, NCU03980, NCU06344, NCU02455, NCU09223, NCU03241, NCU04334, NCU09709, NCU04142, NCU03853, NCU02207, NCU04140	471	63	3887	2.22691	0.97434	0.0539856	4.19861
GOTERM_BP_ALL	GO:0022607~cellular component assembly	56	8.09249	0.00284846	NCU04331, NCU03393, NCU00618, NCU03042, NCU03711, NCU03611, NCU00040, NCU03992, NCU03150, NCU07471, NCU03819, NCU05400, NCU00273, NCU06202, NCU04414, NCU05889, NCU03911, NCU06843, NCU10810, NCU01918, NCU03050, NCU05363, NCU06743, NCU10008, NCU00202, NCU08964, NCU01224, NCU07014, NCU05881, NCU02810, NCU07367, NCU05599, NCU06854, NCU04251, NCU03635, NCU01317, NCU09572, NCU05261, NCU02509, NCU08875,…	471	318	3887	1.4533	0.981982	0.0581843	4.5944
GOTERM_BP_ALL	GO:0006635~fatty acid beta-oxidation	9	1.30058	0.00293677	NCU08828, NCU02571, NCU09646, NCU02287, NCU03777, NCU01181, NCU04796, NCU05558, NCU08924	471	22	3887	3.37609	0.984094	0.0590806	4.7336
GOTERM_BP_ALL	GO:0030036~actin cytoskeleton organization	12	1.7341	0.00323233	NCU06202, NCU03911, NCU00202, NCU03050, NCU07471, NCU01918, NCU10777, NCU09572, NCU08008, NCU01587, NCU03992, NCU02781	471	37	3887	2.67654	0.989522	0.0639301	5.19817
GOTERM_BP_ALL	GO:0044242~cellular lipid catabolic process	12	1.7341	0.00323233	NCU08828, NCU02571, NCU02481, NCU09646, NCU02287, NCU01747, NCU03777, NCU01181, NCU00680, NCU04796, NCU05558, NCU08924	471	37	3887	2.67654	0.989522	0.0639301	5.19817
GOTERM_BP_ALL	GO:0009062~fatty acid catabolic process	11	1.5896	0.00329703	NCU08828, NCU02571, NCU02481, NCU09646, NCU02287, NCU03777, NCU01181, NCU00680, NCU04796, NCU05558, NCU08924	471	32	3887	2.83685	0.990437	0.0642688	5.29958
GOTERM_BP_ALL	GO:0032956~regulation of actin cytoskeleton organization	8	1.15607	0.00347561	NCU03911, NCU00202, NCU03050, NCU07471, NCU01918, NCU10777, NCU09572, NCU02781	471	18	3887	3.66785	0.99257	0.0667151	5.57895
GOTERM_BP_ALL	GO:0032970~regulation of actin filament-based process	8	1.15607	0.00347561	NCU03911, NCU00202, NCU03050, NCU07471, NCU01918, NCU10777, NCU09572, NCU02781	471	18	3887	3.66785	0.99257	0.0667151	5.57895
GOTERM_BP_ALL	GO:0000027~ribosomal large subunit assembly	8	1.15607	0.00347561	NCU04331, NCU03150, NCU06843, NCU02509, NCU08964, NCU02707, NCU06226, NCU01317	471	18	3887	3.66785	0.99257	0.0667151	5.57895
GOTERM_BP_ALL	GO:0030029~actin filament-based process	12	1.7341	0.00406601	NCU06202, NCU03911, NCU00202, NCU03050, NCU07471, NCU01918, NCU10777, NCU09572, NCU08008, NCU01587, NCU03992, NCU02781	471	38	3887	2.6061	0.996774	0.0765837	6.49708
GOTERM_BP_ALL	GO:0015980~energy derivation by oxidation of organic compounds	16	2.31214	0.00412119	NCU05689, NCU02482, NCU06687, NCU06211, NCU04899, NCU00775, NCU07697, NCU04230, NCU10007, NCU10008, NCU05429, NCU07027, NCU10058, NCU01692, NCU03857, NCU07702	471	60	3887	2.20071	0.997016	0.0765626	6.58246
GOTERM_BP_ALL	GO:0042274~ribosomal small subunit biogenesis	16	2.31214	0.00487491	NCU00971, NCU03393, NCU00336, NCU00258, NCU08620, NCU09475, NCU07826, NCU05599, NCU00618, NCU06743, NCU07014, NCU07182, NCU08502, NCU07830, NCU08500, NCU08627	471	61	3887	2.16463	0.998973	0.0887899	7.7414
GOTERM_BP_ALL	GO:0051493~regulation of cytoskeleton organization	8	1.15607	0.00494002	NCU03911, NCU00202, NCU03050, NCU07471, NCU01918, NCU10777, NCU09572, NCU02781	471	19	3887	3.4748	0.999063	0.0887796	7.84089
GOTERM_BP_ALL	GO:0034637~cellular carbohydrate biosynthetic process	11	1.5896	0.0053628	NCU06666, NCU05429, NCU06687, NCU07458, NCU04352, NCU10058, NCU04251, NCU07366, NCU09715, NCU03611, NCU04797	471	34	3887	2.66998	0.999485	0.0948189	8.48438
GOTERM_BP_ALL	GO:0034440~lipid oxidation	9	1.30058	0.00542731	NCU08828, NCU02571, NCU09646, NCU02287, NCU03777, NCU01181, NCU04796, NCU05558, NCU08924	471	24	3887	3.09475	0.99953	0.0947214	8.5822
GOTERM_BP_ALL	GO:0019395~fatty acid oxidation	9	1.30058	0.00542731	NCU08828, NCU02571, NCU09646, NCU02287, NCU03777, NCU01181, NCU04796, NCU05558, NCU08924	471	24	3887	3.09475	0.99953	0.0947214	8.5822
GOTERM_BP_ALL	GO:0046349~amino sugar biosynthetic process	7	1.01156	0.00580158	NCU01902, NCU07458, NCU04352, NCU04251, NCU07366, NCU02109, NCU03611	471	15	3887	3.85124	0.999723	0.0997033	9.14777
GOTERM_BP_ALL	GO:0070925~organelle assembly	19	2.74566	0.005922	NCU00971, NCU04331, NCU03393, NCU09475, NCU06843, NCU07826, NCU05599, NCU00618, NCU03711, NCU01317, NCU06743, NCU03150, NCU02509, NCU08964, NCU07014, NCU05400, NCU02707, NCU07830, NCU06226	471	80	3887	1.96001	0.999767	0.10045	9.32904
GOTERM_BP_ALL	GO:0030838~positive regulation of actin filament polymerization	6	0.867052	0.00626736	NCU00202, NCU03050, NCU01918, NCU10777, NCU09572, NCU02781	471	11	3887	4.50145	0.999857	0.10475	9.84703
GOTERM_BP_ALL	GO:0051123~RNA polymerase II transcriptional preinitiation complex assembly	6	0.867052	0.00626736	NCU04414, NCU01224, NCU02840, NCU05363, NCU07367, NCU02260	471	11	3887	4.50145	0.999857	0.10475	9.84703
GOTERM_BP_ALL	GO:0070897~DNA-templated transcriptional preinitiation complex assembly	6	0.867052	0.00626736	NCU04414, NCU01224, NCU02840, NCU05363, NCU07367, NCU02260	471	11	3887	4.50145	0.999857	0.10475	9.84703
GOTERM_BP_ALL	GO:0045010~actin nucleation	6	0.867052	0.00626736	NCU00202, NCU03050, NCU01918, NCU10777, NCU09572, NCU02781	471	11	3887	4.50145	0.999857	0.10475	9.84703
GOTERM_BP_ALL	GO:0055114~oxidation-reduction process	28	4.04624	0.00682139	NCU06687, NCU02482, NCU06211, NCU04899, NCU04230, NCU04796, NCU05558, NCU05221, NCU07027, NCU10058, NCU03857, NCU03777, NCU01181, NCU08924, NCU05689, NCU08828, NCU09429, NCU09646, NCU00775, NCU07697, NCU10007, NCU10008, NCU05429, NCU02571, NCU01692, NCU02287, NCU01704, NCU07702	471	138	3887	1.67445	0.999935	0.112175	10.6722
GOTERM_BP_ALL	GO:0032535~regulation of cellular component size	8	1.15607	0.00682413	NCU03911, NCU00202, NCU03050, NCU07471, NCU01918, NCU10777, NCU09572, NCU02781	471	20	3887	3.30106	0.999935	0.110928	10.6763
GOTERM_BP_ALL	GO:0090066~regulation of anatomical structure size	8	1.15607	0.00682413	NCU03911, NCU00202, NCU03050, NCU07471, NCU01918, NCU10777, NCU09572, NCU02781	471	20	3887	3.30106	0.999935	0.110928	10.6763
GOTERM_BP_ALL	GO:0051495~positive regulation of cytoskeleton organization	6	0.867052	0.00969176	NCU00202, NCU03050, NCU01918, NCU10777, NCU09572, NCU02781	471	12	3887	4.12633	0.999999	0.152286	14.8349
GOTERM_BP_ALL	GO:0032273~positive regulation of protein polymerization	6	0.867052	0.00969176	NCU00202, NCU03050, NCU01918, NCU10777, NCU09572, NCU02781	471	12	3887	4.12633	0.999999	0.152286	14.8349
GOTERM_BP_ALL	GO:0006084~acetyl-CoA metabolic process	5	0.722543	0.00990802	NCU09770, NCU06783, NCU06836, NCU06785, NCU11381	471	8	3887	5.15791	0.999999	0.15372	15.141
GOTERM_BP_ALL	GO:0010467~gene expression	140	20.2312	0.0116427	NCU06047, NCU08389, NCU08620, NCU07562, NCU00618, NCU03757, NCU03042, NCU03565, NCU06661, NCU00040, NCU09203, NCU01948, NCU01949, NCU06431, NCU06432, NCU03150, NCU02955, NCU04611, NCU08627, NCU02134, NCU04414, NCU01167, NCU04187, NCU00520, NCU03148, NCU01776, NCU08960, NCU08963, NCU01221, NCU08964, NCU00037, NCU01224, NCU02356, NCU09089, NCU02810, NCU07367, NCU01369, NCU03806, NCU08616, NCU00413,…	471	978	3887	1.18136	1	0.176334	17.5595
GOTERM_BP_ALL	GO:0044262~cellular carbohydrate metabolic process	18	2.60116	0.0131854	NCU06687, NCU07458, NCU04352, NCU04251, NCU04230, NCU04221, NCU03611, NCU10007, NCU04797, NCU03100, NCU06666, NCU05429, NCU06348, NCU07027, NCU10058, NCU07366, NCU07550, NCU09715	471	80	3887	1.85685	1	0.195318	19.6557
GOTERM_BP_ALL	GO:0009060~aerobic respiration	10	1.44509	0.01369	NCU02482, NCU06211, NCU01692, NCU04899, NCU00775, NCU07697, NCU04230, NCU03857, NCU10007, NCU10008	471	33	3887	2.5008	1	0.199956	20.3304
GOTERM_BP_ALL	GO:0061077~chaperone-mediated protein folding	4	0.578035	0.0145612	NCU02455, NCU03241, NCU04334, NCU04140	471	5	3887	6.60212	1	0.209186	21.4828
GOTERM_BP_ALL	GO:0005977~glycogen metabolic process	4	0.578035	0.0145612	NCU05429, NCU06687, NCU07027, NCU10058	471	5	3887	6.60212	1	0.209186	21.4828
GOTERM_BP_ALL	GO:0006112~energy reserve metabolic process	4	0.578035	0.0145612	NCU05429, NCU06687, NCU07027, NCU10058	471	5	3887	6.60212	1	0.209186	21.4828
GOTERM_BP_ALL	GO:0009147~pyrimidine nucleoside triphosphate metabolic process	4	0.578035	0.0145612	NCU05224, NCU04202, NCU10893, NCU07773	471	5	3887	6.60212	1	0.209186	21.4828
GOTERM_BP_ALL	GO:0006108~malate metabolic process	4	0.578035	0.0145612	NCU06211, NCU04899, NCU03651, NCU10008	471	5	3887	6.60212	1	0.209186	21.4828
GOTERM_BP_ALL	GO:0051258~protein polymerization	9	1.30058	0.0148453	NCU03911, NCU00202, NCU03050, NCU07471, NCU01918, NCU09808, NCU10777, NCU09572, NCU02781	471	28	3887	2.65264	1	0.210706	21.8551
GOTERM_BP_ALL	GO:0030258~lipid modification	11	1.5896	0.0149356	NCU08828, NCU06348, NCU02571, NCU09646, NCU02287, NCU03777, NCU04069, NCU01181, NCU04796, NCU05558, NCU08924	471	39	3887	2.32767	1	0.209763	21.9733
GOTERM_BP_ALL	GO:0043161~proteasome-mediated ubiquitin-dependent protein catabolic process	17	2.45665	0.0153612	NCU04414, NCU07721, NCU00691, NCU02650, NCU02840, NCU05295, NCU07067, NCU05363, NCU02260, NCU01547, NCU10067, NCU03304, NCU03972, NCU01224, NCU09450, NCU06882, NCU07367	471	75	3887	1.8706	1	0.212995	22.5272
GOTERM_BP_ALL	GO:0010498~proteasomal protein catabolic process	17	2.45665	0.0153612	NCU04414, NCU07721, NCU00691, NCU02650, NCU02840, NCU05295, NCU07067, NCU05363, NCU02260, NCU01547, NCU10067, NCU03304, NCU03972, NCU01224, NCU09450, NCU06882, NCU07367	471	75	3887	1.8706	1	0.212995	22.5272
GOTERM_BP_ALL	GO:0044282~small molecule catabolic process	19	2.74566	0.0160902	NCU08828, NCU09646, NCU02481, NCU07853, NCU02252, NCU00680, NCU04796, NCU05558, NCU04797, NCU06348, NCU03813, NCU02571, NCU10058, NCU02287, NCU08330, NCU07550, NCU03777, NCU01181, NCU08924	471	88	3887	1.78182	1	0.219837	23.4675
GOTERM_BP_ALL	GO:0044238~primary metabolic process	302	43.6416	0.0165008	NCU08620, NCU04899, NCU00618, NCU03757, NCU06661, NCU03611, NCU04796, NCU09203, NCU00040, NCU03610, NCU04797, NCU06666, NCU03150, NCU02955, NCU04611, NCU01181, NCU08627, NCU02134, NCU00441, NCU02493, NCU03606, NCU00520, NCU04385, NCU05259, NCU07773, NCU03148, NCU00104, NCU10042, NCU00037, NCU00102, NCU02356, NCU09089, NCU00720, NCU03241, NCU07366, NCU07367, NCU01195, NCU07365, NCU03806, NCU08008,…	471	2310	3887	1.07892	1	0.22268	23.9925
GOTERM_BP_ALL	GO:0016192~vesicle-mediated transport	31	4.47977	0.0178474	NCU09721, NCU07435, NCU04404, NCU06738, NCU00493, NCU03711, NCU01318, NCU00681, NCU03024, NCU00685, NCU07319, NCU08973, NCU03819, NCU08499, NCU08023, NCU01992, NCU00566, NCU01523, NCU06202, NCU01002, NCU06868, NCU06404, NCU08477, NCU06171, NCU03387, NCU00487, NCU04063, NCU09688, NCU10066, NCU02510, NCU04121	471	169	3887	1.5138	1	0.236427	25.6903
GOTERM_BP_ALL	GO:0000271~polysaccharide biosynthetic process	9	1.30058	0.0183982	NCU05429, NCU06687, NCU07458, NCU04352, NCU10058, NCU04251, NCU07366, NCU04936, NCU03611	471	29	3887	2.56117	1	0.240596	26.3744
GOTERM_BP_ALL	GO:0071704~organic substance metabolic process	324	46.8208	0.0194828	NCU08620, NCU04899, NCU00618, NCU03757, NCU06661, NCU09345, NCU03611, NCU04796, NCU09203, NCU00040, NCU03610, NCU04797, NCU06666, NCU03150, NCU03813, NCU02955, NCU04611, NCU01181, NCU08627, NCU02134, NCU00441, NCU02493, NCU00629, NCU03606, NCU00520, NCU04385, NCU05259, NCU07773, NCU03148, NCU00104, NCU10042, NCU00037, NCU00102, NCU02356, NCU09089, NCU00720, NCU03241, NCU07366, NCU07367, NCU01195,…	471	2502	3887	1.06869	1	0.250664	27.7043
GOTERM_BP_ALL	GO:0006006~glucose metabolic process	8	1.15607	0.0198551	NCU09873, NCU01528, NCU07281, NCU10058, NCU07550, NCU07807, NCU02252, NCU04797	471	24	3887	2.75088	1	0.252563	28.1556
GOTERM_BP_ALL	GO:0072528~pyrimidine-containing compound biosynthetic process	8	1.15607	0.0198551	NCU05224, NCU06110, NCU05290, NCU04202, NCU06261, NCU10893, NCU09345, NCU07773	471	24	3887	2.75088	1	0.252563	28.1556
GOTERM_BP_ALL	GO:0006023~aminoglycan biosynthetic process	6	0.867052	0.0199575	NCU07458, NCU04352, NCU04251, NCU07366, NCU04936, NCU03611	471	14	3887	3.53685	1	0.251464	28.2792
GOTERM_BP_ALL	GO:0015031~protein transport	40	5.78035	0.0232875	NCU09721, NCU00635, NCU04404, NCU00311, NCU06738, NCU09696, NCU00493, NCU03711, NCU01318, NCU00681, NCU05288, NCU01820, NCU10927, NCU02387, NCU04059, NCU07319, NCU03819, NCU02680, NCU06270, NCU08499, NCU01992, NCU00273, NCU06676, NCU06868, NCU06404, NCU08477, NCU05292, NCU03387, NCU04127, NCU03148, NCU04063, NCU09688, NCU04104, NCU10066, NCU02510, NCU01249, NCU04121, NCU01455, NCU02960, NCU09269	471	236	3887	1.39875	1	0.284746	32.1933
GOTERM_BP_ALL	GO:0006220~pyrimidine nucleotide metabolic process	5	0.722543	0.0243928	NCU05224, NCU05290, NCU04202, NCU10893, NCU07773	471	10	3887	4.12633	1	0.293695	33.4474
GOTERM_BP_ALL	GO:0006221~pyrimidine nucleotide biosynthetic process	5	0.722543	0.0243928	NCU05224, NCU05290, NCU04202, NCU10893, NCU07773	471	10	3887	4.12633	1	0.293695	33.4474
GOTERM_BP_ALL	GO:0006082~organic acid metabolic process	55	7.94798	0.0246253	NCU07914, NCU06836, NCU04899, NCU03651, NCU04230, NCU04796, NCU01528, NCU03813, NCU08330, NCU03857, NCU01181, NCU08828, NCU09646, NCU07807, NCU05259, NCU04385, NCU10007, NCU10008, NCU09770, NCU10042, NCU00102, NCU02287, NCU00720, NCU01195, NCU02193, NCU02482, NCU06783, NCU06211, NCU02481, NCU06785, NCU00680, NCU06512, NCU06025, NCU05558, NCU09886, NCU02542, NCU07281, NCU07930, NCU03777, NCU08924,…	471	346	3887	1.31184	1	0.293611	33.7085
GOTERM_BP_ALL	GO:0072527~pyrimidine-containing compound metabolic process	8	1.15607	0.0247934	NCU05224, NCU06110, NCU05290, NCU04202, NCU06261, NCU10893, NCU09345, NCU07773	471	25	3887	2.64085	1	0.292884	33.8966
GOTERM_BP_ALL	GO:0016042~lipid catabolic process	12	1.7341	0.0250338	NCU08828, NCU02571, NCU02481, NCU09646, NCU02287, NCU01747, NCU03777, NCU01181, NCU00680, NCU04796, NCU05558, NCU08924	471	48	3887	2.06316	1	0.292888	34.1648
GOTERM_BP_ALL	GO:0045184~establishment of protein localization	41	5.92486	0.0260719	NCU09721, NCU00635, NCU04404, NCU00311, NCU06738, NCU09696, NCU00493, NCU03711, NCU01318, NCU00681, NCU05288, NCU06717, NCU01820, NCU10927, NCU02387, NCU04059, NCU07319, NCU03819, NCU02680, NCU06270, NCU08499, NCU01992, NCU00273, NCU06676, NCU06868, NCU06404, NCU08477, NCU05292, NCU03387, NCU04127, NCU03148, NCU04063, NCU09688, NCU04104, NCU10066, NCU02510, NCU01249, NCU04121, NCU01455, NCU02960,…	471	245	3887	1.38106	1	0.300687	35.3111
GOTERM_BP_ALL	GO:0006047~UDP-N-acetylglucosamine metabolic process	4	0.578035	0.0265302	NCU01902, NCU07458, NCU07366, NCU02109	471	6	3887	5.50177	1	0.302716	35.8112
GOTERM_BP_ALL	GO:0043241~protein complex disassembly	7	1.01156	0.0265701	NCU03911, NCU07893, NCU07494, NCU07471, NCU00520, NCU00421, NCU01587	471	20	3887	2.88843	1	0.30072	35.8545
GOTERM_BP_ALL	GO:0019318~hexose metabolic process	9	1.30058	0.027254	NCU09873, NCU01528, NCU01178, NCU07281, NCU10058, NCU07550, NCU07807, NCU02252, NCU04797	471	31	3887	2.39593	1	0.304838	36.5936
GOTERM_BP_ALL	GO:0019752~carboxylic acid metabolic process	48	6.93642	0.0295021	NCU07914, NCU06783, NCU06211, NCU02481, NCU06836, NCU04899, NCU06785, NCU03651, NCU04230, NCU00680, NCU06025, NCU04796, NCU05558, NCU09886, NCU01528, NCU02542, NCU03813, NCU07281, NCU08330, NCU03777, NCU03857, NCU01181, NCU08924, NCU08535, NCU08828, NCU07690, NCU01652, NCU09646, NCU04069, NCU07807, NCU04385, NCU05259, NCU10007, NCU10008, NCU03100, NCU09770, NCU10042, NCU07307, NCU02571, NCU07308,…	471	298	3887	1.32929	1	0.323219	38.967
GOTERM_BP_ALL	GO:0035383~thioester metabolic process	5	0.722543	0.0347501	NCU09770, NCU06783, NCU06836, NCU06785, NCU11381	471	11	3887	3.75121	1	0.366736	44.1867
GOTERM_BP_ALL	GO:0006637~acyl-CoA metabolic process	5	0.722543	0.0347501	NCU09770, NCU06783, NCU06836, NCU06785, NCU11381	471	11	3887	3.75121	1	0.366736	44.1867
GOTERM_BP_ALL	GO:0042176~regulation of protein catabolic process	5	0.722543	0.0347501	NCU07721, NCU00691, NCU09450, NCU06882, NCU02224	471	11	3887	3.75121	1	0.366736	44.1867
GOTERM_BP_ALL	GO:0033692~cellular polysaccharide biosynthetic process	8	1.15607	0.0370551	NCU05429, NCU06687, NCU07458, NCU04352, NCU10058, NCU04251, NCU07366, NCU03611	471	27	3887	2.44523	1	0.383265	46.344
GOTERM_BP_ALL	GO:0008152~metabolic process	353	51.0116	0.0378645	NCU02133, NCU08620, NCU04899, NCU00618, NCU03757, NCU06661, NCU09345, NCU03611, NCU04796, NCU09203, NCU00040, NCU03610, NCU04797, NCU06666, NCU03150, NCU03813, NCU02955, NCU04611, NCU01181, NCU08627, NCU02134, NCU04380, NCU00441, NCU02493, NCU00629, NCU04289, NCU03606, NCU00520, NCU04385, NCU05259, NCU07773, NCU03148, NCU00304, NCU00104, NCU10042, NCU00037, NCU00102, NCU02356, NCU09089, NCU00720,…	471	2773	3887	1.05055	1	0.387146	47.0828
GOTERM_BP_ALL	GO:0034976~response to endoplasmic reticulum stress	9	1.30058	0.0386977	NCU04414, NCU09223, NCU01224, NCU02840, NCU05363, NCU07067, NCU07367, NCU02260, NCU06344	471	33	3887	2.25072	1	0.391129	47.8333
GOTERM_BP_ALL	GO:0006790~sulfur compound metabolic process	16	2.31214	0.0396948	NCU01652, NCU06783, NCU06110, NCU06836, NCU05780, NCU06785, NCU11381, NCU04069, NCU09345, NCU10521, NCU06512, NCU08434, NCU09770, NCU07930, NCU01347, NCU02657	471	77	3887	1.71484	1	0.396307	48.7184
GOTERM_BP_ALL	GO:0019541~propionate metabolic process	3	0.433526	0.040264	NCU09770, NCU02481, NCU00680	471	3	3887	8.25265	1	0.398052	49.2172
GOTERM_BP_ALL	GO:0046459~short-chain fatty acid metabolic process	3	0.433526	0.040264	NCU09770, NCU02481, NCU00680	471	3	3887	8.25265	1	0.398052	49.2172
GOTERM_BP_ALL	GO:0033036~macromolecule localization	48	6.93642	0.0402777	NCU03393, NCU09721, NCU00635, NCU04404, NCU00311, NCU06738, NCU06643, NCU00493, NCU09696, NCU03711, NCU01318, NCU00681, NCU05288, NCU06717, NCU01820, NCU07002, NCU10927, NCU02387, NCU04059, NCU07319, NCU08501, NCU03819, NCU02680, NCU06270, NCU08499, NCU01992, NCU00273, NCU06676, NCU04187, NCU06868, NCU06404, NCU08477, NCU03387, NCU05292, NCU09730, NCU04127, NCU03148, NCU04063, NCU09688, NCU04104,…	471	304	3887	1.30305	1	0.395495	49.2292
GOTERM_BP_ALL	GO:0006633~fatty acid biosynthetic process	7	1.01156	0.0415486	NCU08535, NCU09886, NCU07307, NCU06783, NCU07308, NCU06785, NCU05259	471	22	3887	2.62584	1	0.402553	50.3264
GOTERM_BP_ALL	GO:0008104~protein localization	42	6.06936	0.0428429	NCU09721, NCU00635, NCU04404, NCU00311, NCU06738, NCU09696, NCU00493, NCU03711, NCU01318, NCU00681, NCU05288, NCU06717, NCU01820, NCU10927, NCU02387, NCU04059, NCU07319, NCU03819, NCU02680, NCU06270, NCU08499, NCU01992, NCU00273, NCU06676, NCU06868, NCU06404, NCU08477, NCU05292, NCU09730, NCU03387, NCU04127, NCU03148, NCU04063, NCU09688, NCU04104, NCU10066, NCU02510, NCU01249, NCU04121, NCU01455,…	471	261	3887	1.32801	1	0.409597	51.421
GOTERM_BP_ALL	GO:0046496~nicotinamide nucleotide metabolic process	10	1.44509	0.045303	NCU07914, NCU01528, NCU02542, NCU03100, NCU10042, NCU02513, NCU07281, NCU00575, NCU07550, NCU07807	471	40	3887	2.06316	1	0.424889	53.4392
GOTERM_BP_ALL	GO:0019362~pyridine nucleotide metabolic process	10	1.44509	0.045303	NCU07914, NCU01528, NCU02542, NCU03100, NCU10042, NCU02513, NCU07281, NCU00575, NCU07550, NCU07807	471	40	3887	2.06316	1	0.424889	53.4392
GOTERM_BP_ALL	GO:0043436~oxoacid metabolic process	48	6.93642	0.0466986	NCU07914, NCU06783, NCU06211, NCU02481, NCU06836, NCU04899, NCU06785, NCU03651, NCU04230, NCU00680, NCU06025, NCU04796, NCU05558, NCU09886, NCU01528, NCU02542, NCU03813, NCU07281, NCU08330, NCU03777, NCU03857, NCU01181, NCU08924, NCU08535, NCU08828, NCU07690, NCU01652, NCU09646, NCU04069, NCU07807, NCU04385, NCU05259, NCU10007, NCU10008, NCU03100, NCU09770, NCU10042, NCU07307, NCU02571, NCU07308,…	471	307	3887	1.29032	1	0.432124	54.5488
GOTERM_BP_ALL	GO:1901135~carbohydrate derivative metabolic process	45	6.50289	0.047257	NCU07914, NCU00414, NCU01902, NCU01768, NCU01178, NCU07458, NCU04352, NCU04251, NCU06003, NCU03611, NCU04797, NCU07165, NCU01528, NCU02542, NCU02829, NCU05224, NCU07281, NCU04202, NCU07930, NCU04936, NCU01446, NCU02797, NCU08515, NCU00441, NCU05689, NCU00629, NCU05290, NCU07067, NCU03539, NCU00609, NCU07807, NCU07773, NCU03100, NCU10042, NCU00843, NCU00742, NCU06261, NCU00575, NCU07366, NCU10893,…	471	285	3887	1.30305	1	0.433349	54.9858
GOTERM_BP_ALL	GO:1901073~glucosamine-containing compound biosynthetic process	5	0.722543	0.0472793	NCU07458, NCU04352, NCU04251, NCU07366, NCU03611	471	12	3887	3.43861	1	0.430838	55.0032
GOTERM_BP_ALL	GO:0006037~cell wall chitin metabolic process	5	0.722543	0.0472793	NCU07458, NCU04352, NCU04251, NCU07366, NCU03611	471	12	3887	3.43861	1	0.430838	55.0032
GOTERM_BP_ALL	GO:0006031~chitin biosynthetic process	5	0.722543	0.0472793	NCU07458, NCU04352, NCU04251, NCU07366, NCU03611	471	12	3887	3.43861	1	0.430838	55.0032
GOTERM_BP_ALL	GO:0009894~regulation of catabolic process	5	0.722543	0.0472793	NCU07721, NCU00691, NCU09450, NCU06882, NCU02224	471	12	3887	3.43861	1	0.430838	55.0032
GOTERM_BP_ALL	GO:0006038~cell wall chitin biosynthetic process	5	0.722543	0.0472793	NCU07458, NCU04352, NCU04251, NCU07366, NCU03611	471	12	3887	3.43861	1	0.430838	55.0032
GOTERM_BP_ALL	GO:0071822~protein complex subunit organization	28	4.04624	0.055602	NCU09572, NCU05261, NCU01587, NCU07494, NCU07471, NCU08875, NCU03819, NCU09808, NCU00273, NCU04414, NCU03911, NCU07893, NCU01918, NCU03050, NCU02840, NCU00421, NCU00520, NCU05363, NCU02260, NCU02374, NCU01596, NCU10008, NCU10067, NCU00202, NCU01224, NCU10777, NCU07367, NCU02781	471	164	3887	1.40899	1	0.483268	61.0638
GOTERM_BP_ALL	GO:0051494~negative regulation of cytoskeleton organization	4	0.578035	0.0617727	NCU03911, NCU00202, NCU07471, NCU10777	471	8	3887	4.12633	1	0.518046	65.0529
GOTERM_BP_ALL	GO:0046134~pyrimidine nucleoside biosynthetic process	4	0.578035	0.0617727	NCU05224, NCU05290, NCU04202, NCU06261	471	8	3887	4.12633	1	0.518046	65.0529
GOTERM_BP_ALL	GO:0046395~carboxylic acid catabolic process	12	1.7341	0.0684026	NCU08828, NCU03813, NCU02571, NCU02481, NCU09646, NCU02287, NCU03777, NCU01181, NCU00680, NCU04796, NCU05558, NCU08924	471	56	3887	1.76843	1	0.552707	68.9092
GOTERM_BP_ALL	GO:0005996~monosaccharide metabolic process	9	1.30058	0.070252	NCU09873, NCU01528, NCU01178, NCU07281, NCU10058, NCU07550, NCU07807, NCU02252, NCU04797	471	37	3887	2.0074	1	0.559783	69.9114
GOTERM_BP_ALL	GO:0072330~monocarboxylic acid biosynthetic process	8	1.15607	0.0720703	NCU08535, NCU09886, NCU07307, NCU06783, NCU07308, NCU06785, NCU05259, NCU06025	471	31	3887	2.12972	1	0.566495	70.8671
GOTERM_BP_ALL	GO:0032984~macromolecular complex disassembly	7	1.01156	0.0723925	NCU03911, NCU07893, NCU07494, NCU07471, NCU00520, NCU00421, NCU01587	471	25	3887	2.31074	1	0.565309	71.0334
GOTERM_BP_ALL	GO:0009298~GDP-mannose biosynthetic process	3	0.433526	0.0741302	NCU07165, NCU02829, NCU06003	471	4	3887	6.18949	1	0.571403	71.9153
GOTERM_BP_ALL	GO:0005978~glycogen biosynthetic process	3	0.433526	0.0741302	NCU05429, NCU06687, NCU10058	471	4	3887	6.18949	1	0.571403	71.9153
GOTERM_BP_ALL	GO:0019673~GDP-mannose metabolic process	3	0.433526	0.0741302	NCU07165, NCU02829, NCU06003	471	4	3887	6.18949	1	0.571403	71.9153
GOTERM_BP_ALL	GO:0045116~protein neddylation	3	0.433526	0.0741302	NCU08040, NCU05716, NCU03610	471	4	3887	6.18949	1	0.571403	71.9153
GOTERM_BP_ALL	GO:0006002~fructose 6-phosphate metabolic process	3	0.433526	0.0741302	NCU00629, NCU07366, NCU04797	471	4	3887	6.18949	1	0.571403	71.9153
GOTERM_BP_ALL	GO:0009148~pyrimidine nucleoside triphosphate biosynthetic process	3	0.433526	0.0741302	NCU05224, NCU04202, NCU07773	471	4	3887	6.18949	1	0.571403	71.9153
GOTERM_BP_ALL	GO:0006048~UDP-N-acetylglucosamine biosynthetic process	3	0.433526	0.0741302	NCU01902, NCU07458, NCU02109	471	4	3887	6.18949	1	0.571403	71.9153
GOTERM_BP_ALL	GO:0034641~cellular nitrogen compound metabolic process	192	27.7457	0.0766692	NCU06047, NCU08389, NCU08620, NCU07562, NCU00618, NCU03757, NCU03042, NCU03565, NCU06661, NCU09345, NCU00040, NCU09203, NCU01948, NCU01949, NCU07165, NCU06431, NCU06432, NCU02829, NCU03150, NCU02955, NCU04611, NCU04936, NCU08627, NCU02134, NCU04414, NCU01167, NCU00441, NCU04187, NCU03606, NCU00520, NCU07807, NCU07773, NCU03148, NCU01776, NCU10042, NCU08960, NCU08963, NCU00037, NCU01221, NCU08964,…	471	1459	3887	1.08602	1	0.581318	73.1585
GOTERM_BP_ALL	GO:0006732~coenzyme metabolic process	19	2.74566	0.0770636	NCU07914, NCU07690, NCU06783, NCU06836, NCU01337, NCU06785, NCU11381, NCU07807, NCU09770, NCU03100, NCU02542, NCU01528, NCU10042, NCU02513, NCU07281, NCU07930, NCU00575, NCU07550, NCU02657	471	105	3887	1.49334	1	0.58045	73.3469
GOTERM_BP_ALL	GO:0008299~isoprenoid biosynthetic process	5	0.722543	0.0787833	NCU07719, NCU01427, NCU11381, NCU03922, NCU01175	471	14	3887	2.94738	1	0.586041	74.1541
GOTERM_BP_ALL	GO:0006414~translational elongation	5	0.722543	0.0787833	NCU08960, NCU02955, NCU00979, NCU03737, NCU01949	471	14	3887	2.94738	1	0.586041	74.1541
GOTERM_BP_ALL	GO:0044272~sulfur compound biosynthetic process	6	0.867052	0.0843726	NCU06783, NCU06110, NCU06836, NCU06785, NCU09345, NCU02657	471	20	3887	2.4758	1	0.609459	76.6217
GOTERM_BP_ALL	GO:0072524~pyridine-containing compound metabolic process	10	1.44509	0.0857658	NCU07914, NCU01528, NCU02542, NCU03100, NCU10042, NCU02513, NCU07281, NCU00575, NCU07550, NCU07807	471	45	3887	1.83392	1	0.612977	77.2013
GOTERM_BP_ALL	GO:1901137~carbohydrate derivative biosynthetic process	28	4.04624	0.089412	NCU00414, NCU01902, NCU01768, NCU07458, NCU04352, NCU04251, NCU06003, NCU03611, NCU07165, NCU05224, NCU02829, NCU04202, NCU04936, NCU05689, NCU00441, NCU05290, NCU07067, NCU03539, NCU00609, NCU07773, NCU00843, NCU06261, NCU07366, NCU07550, NCU10893, NCU05680, NCU02109, NCU08008	471	172	3887	1.34346	1	0.626254	78.6551
GOTERM_BP_ALL	GO:0007010~cytoskeleton organization	13	1.87861	0.0946288	NCU06202, NCU03911, NCU00202, NCU01413, NCU01918, NCU03050, NCU07471, NCU10777, NCU08008, NCU09572, NCU01587, NCU02781, NCU03992	471	66	3887	1.62552	1	0.645417	80.5843
GOTERM_BP_ALL	GO:0016052~carbohydrate catabolic process	15	2.16763	0.0964885	NCU07914, NCU03770, NCU07807, NCU04221, NCU02252, NCU04797, NCU02542, NCU01528, NCU10042, NCU07027, NCU07281, NCU10058, NCU01517, NCU00575, NCU07550	471	80	3887	1.54737	1	0.650229	81.2316
GOTERM_BP_ALL	GO:0001731~formation of translation preinitiation complex	5	0.722543	0.0976007	NCU05889, NCU07380, NCU02810, NCU07831, NCU00040	471	15	3887	2.75088	1	0.65197	81.6089
GOTERM_BP_ALL	GO:0030433~ER-associated ubiquitin-dependent protein catabolic process	7	1.01156	0.0986427	NCU04414, NCU01224, NCU02840, NCU05363, NCU07067, NCU07367, NCU02260	471	27	3887	2.13958	1	0.653408	81.9559
GOTERM_BP_ALL	GO:0036503~ERAD pathway	7	1.01156	0.0986427	NCU04414, NCU01224, NCU02840, NCU05363, NCU07067, NCU07367, NCU02260	471	27	3887	2.13958	1	0.653408	81.9559
GOTERM_BP_ALL	GO:0009987~cellular process	401	57.948	0.0990334	NCU08620, NCU04899, NCU00618, NCU06661, NCU04796, NCU09203, NCU00040, NCU04797, NCU06666, NCU04611, NCU08627, NCU00440, NCU00441, NCU00629, NCU00520, NCU07773, NCU00621, NCU00037, NCU00102, NCU00720, NCU07366, NCU07367, NCU07365, NCU08616, NCU00413, NCU00414, NCU06783, NCU05780, NCU06785, NCU00634, NCU00311, NCU00315, NCU03116, NCU04779, NCU07494, NCU07893, NCU00421, NCU07067, NCU10521, NCU03102,…	471	3223	3887	1.02678	1	0.652286	82.0844
GOTERM_BP_DIRECT	GO:0006412~translation	65	9.39306	1.55864e-22	NCU06047, NCU03393, NCU08389, NCU04331, NCU04552, NCU08620, NCU07562, NCU00618, NCU03757, NCU00475, NCU01948, NCU01949, NCU06431, NCU06432, NCU03150, NCU08990, NCU08627, NCU06843, NCU00489, NCU03703, NCU05804, NCU08963, NCU03988, NCU08964, NCU01221, NCU09089, NCU07014, NCU06892, NCU03806, NCU07700, NCU00258, NCU02905, NCU06210, NCU05599, NCU01827, NCU00634, NCU03738, NCU03635, NCU01317, NCU01966,…	471	148	3887	3.62448	6.15661e-20	6.15661e-20	2.17001e-19
GOTERM_BP_DIRECT	GO:0002181~cytoplasmic translation	14	2.02312	1.37968e-08	NCU00413, NCU09109, NCU08960, NCU03302, NCU00979, NCU08344, NCU07408, NCU02707, NCU06661, NCU03565, NCU02744, NCU00315, NCU01776, NCU07829	471	19	3887	6.0809	5.44973e-06	2.72487e-06	1.92087e-05
GOTERM_BP_DIRECT	GO:0000028~ribosomal small subunit assembly	9	1.30058	6.66719e-05	NCU00971, NCU03393, NCU07826, NCU09475, NCU05599, NCU07014, NCU00618, NCU07830, NCU06743	471	14	3887	5.30528	0.0259925	0.00874033	0.0927841
GOTERM_BP_DIRECT	GO:0045899~positive regulation of RNA polymerase II transcriptional preinitiation complex assembly	6	0.867052	0.000137008	NCU04414, NCU01224, NCU02840, NCU05363, NCU07367, NCU02260	471	6	3887	8.25265	0.0526833	0.0134393	0.190581
GOTERM_BP_DIRECT	GO:0006096~glycolytic process	8	1.15607	0.000322605	NCU07914, NCU01528, NCU02542, NCU10042, NCU07281, NCU00575, NCU07550, NCU07807	471	13	3887	5.07856	0.119662	0.0251678	0.448213
GOTERM_BP_DIRECT	GO:0006099~tricarboxylic acid cycle	10	1.44509	0.0005958	NCU02482, NCU06211, NCU01692, NCU04899, NCU00775, NCU07697, NCU04230, NCU03857, NCU10007, NCU10008	471	22	3887	3.75121	0.209754	0.0384755	0.826319
GOTERM_BP_DIRECT	GO:0000027~ribosomal large subunit assembly	8	1.15607	0.00347561	NCU04331, NCU03150, NCU06843, NCU02509, NCU08964, NCU02707, NCU06226, NCU01317	471	18	3887	3.66785	0.747225	0.17837	4.73175
GOTERM_BP_DIRECT	GO:0006511~ubiquitin-dependent protein catabolic process	11	1.5896	0.00832403	NCU06440, NCU00480, NCU02493, NCU06712, NCU02680, NCU10061, NCU02224, NCU02374, NCU06576, NCU01919, NCU01596	471	36	3887	2.52164	0.963181	0.338152	10.986
GOTERM_BP_DIRECT	GO:0016192~vesicle-mediated transport	10	1.44509	0.00891289	NCU09721, NCU02510, NCU04121, NCU04404, NCU00487, NCU06738, NCU04063, NCU08023, NCU09688, NCU01992	471	31	3887	2.66215	0.970881	0.324924	11.7191
GOTERM_BP_DIRECT	GO:0006635~fatty acid beta-oxidation	6	0.867052	0.00969176	NCU08828, NCU02571, NCU09646, NCU03777, NCU04796, NCU05558	471	12	3887	4.12633	0.978655	0.31934	12.6801
GOTERM_BP_DIRECT	GO:0006108~malate metabolic process	4	0.578035	0.0145612	NCU06211, NCU04899, NCU03651, NCU10008	471	5	3887	6.60212	0.996954	0.409463	18.4716
GOTERM_BP_DIRECT	GO:0006094~gluconeogenesis	5	0.722543	0.0243928	NCU09873, NCU07281, NCU07550, NCU07807, NCU04797	471	10	3887	4.12633	0.999942	0.556423	29.0943
GOTERM_BP_DIRECT	GO:0034314~Arp2/3 complex-mediated actin nucleation	4	0.578035	0.0265302	NCU03050, NCU01918, NCU09572, NCU02781	471	6	3887	5.50177	0.999976	0.558244	31.2268
GOTERM_BP_DIRECT	GO:0006457~protein folding	12	1.7341	0.0331743	NCU07567, NCU04448, NCU09223, NCU09700, NCU01843, NCU02839, NCU03980, NCU09709, NCU04142, NCU03853, NCU02207, NCU06344	471	50	3887	1.98064	0.999998	0.61398	37.4813
GOTERM_BP_DIRECT	GO:0006633~fatty acid biosynthetic process	6	0.867052	0.035528	NCU08535, NCU09886, NCU07307, NCU06783, NCU07308, NCU06785	471	16	3887	3.09475	0.999999	0.614261	39.5673
GOTERM_BP_DIRECT	GO:0042176~regulation of protein catabolic process	3	0.433526	0.040264	NCU07721, NCU09450, NCU02224	471	3	3887	8.25265	1	0.637446	43.5703
GOTERM_BP_DIRECT	GO:0051028~mRNA transport	4	0.578035	0.0423235	NCU04187, NCU08501, NCU02680, NCU04063	471	7	3887	4.7158	1	0.633888	45.233
GOTERM_BP_DIRECT	GO:0030433~ER-associated ubiquitin-dependent protein catabolic process	7	1.01156	0.0506903	NCU04414, NCU01224, NCU02840, NCU05363, NCU07067, NCU07367, NCU02260	471	23	3887	2.51168	1	0.680678	51.5313
GOTERM_BP_DIRECT	GO:0006886~intracellular protein transport	13	1.87861	0.0520433	NCU06676, NCU06868, NCU09721, NCU04404, NCU01318, NCU00681, NCU09688, NCU10066, NCU02510, NCU07319, NCU04121, NCU08499, NCU01992	471	60	3887	1.78808	1	0.670811	52.4843
GOTERM_BP_DIRECT	GO:0015031~protein transport	12	1.7341	0.0613215	NCU08477, NCU00635, NCU05292, NCU00311, NCU03819, NCU06738, NCU03148, NCU02680, NCU00493, NCU04063, NCU03711, NCU05288	471	55	3887	1.80058	1	0.713445	58.5652
GOTERM_BP_DIRECT	GO:0043161~proteasome-mediated ubiquitin-dependent protein catabolic process	8	1.15607	0.0619505	NCU01547, NCU10067, NCU07721, NCU03304, NCU03972, NCU02650, NCU09450, NCU05295	471	30	3887	2.20071	1	0.699683	58.9501
GOTERM_BP_DIRECT	GO:0051603~proteolysis involved in cellular protein catabolic process	5	0.722543	0.0619759	NCU06440, NCU00481, NCU09290, NCU07365, NCU09366	471	13	3887	3.1741	1	0.682959	58.9656
GOTERM_BP_DIRECT	GO:0006002~fructose 6-phosphate metabolic process	3	0.433526	0.0741302	NCU00629, NCU07366, NCU04797	471	4	3887	6.18949	1	0.733602	65.7792
GOTERM_BP_DIRECT	GO:0006048~UDP-N-acetylglucosamine biosynthetic process	3	0.433526	0.0741302	NCU01902, NCU07458, NCU02109	471	4	3887	6.18949	1	0.733602	65.7792
GOTERM_BP_DIRECT	GO:0009298~GDP-mannose biosynthetic process	3	0.433526	0.0741302	NCU07165, NCU02829, NCU06003	471	4	3887	6.18949	1	0.733602	65.7792
GOTERM_BP_DIRECT	GO:0045116~protein neddylation	3	0.433526	0.0741302	NCU08040, NCU05716, NCU03610	471	4	3887	6.18949	1	0.733602	65.7792
GOTERM_BP_DIRECT	GO:0061077~chaperone-mediated protein folding	3	0.433526	0.0741302	NCU02455, NCU03241, NCU04140	471	4	3887	6.18949	1	0.733602	65.7792
GOTERM_BP_DIRECT	GO:0005978~glycogen biosynthetic process	3	0.433526	0.0741302	NCU05429, NCU06687, NCU10058	471	4	3887	6.18949	1	0.733602	65.7792
GOTERM_BP_DIRECT	GO:0006730~one-carbon metabolic process	4	0.578035	0.0845831	NCU07690, NCU01337, NCU07930, NCU02657	471	9	3887	3.66785	1	0.766487	70.7828
GOTERM_BP_DIRECT	GO:0001731~formation of translation preinitiation complex	5	0.722543	0.0976007	NCU05889, NCU07380, NCU02810, NCU07831, NCU00040	471	15	3887	2.75088	1	0.802621	76.0648
GOTERM_CC_ALL	GO:0044445~cytosolic part	83	11.9942	8.55988e-65	NCU06047, NCU03393, NCU08389, NCU04331, NCU04552, NCU08620, NCU07721, NCU00618, NCU03757, NCU06661, NCU03565, NCU01948, NCU01949, NCU06432, NCU03150, NCU09450, NCU08990, NCU08627, NCU04414, NCU09109, NCU06843, NCU05363, NCU03539, NCU04385, NCU00489, NCU01776, NCU06743, NCU05804, NCU08960, NCU10042, NCU08963, NCU08964, NCU03988, NCU01221, NCU01224, NCU07014, NCU09089, NCU08344, NCU06892, NCU07367,…	431	106	4489	8.15539	3.19284e-62	3.19284e-62	1.18179e-61
GOTERM_CC_ALL	GO:0022626~cytosolic ribosome	71	10.2601	5.47801e-58	NCU06047, NCU03393, NCU08389, NCU04331, NCU04552, NCU08620, NCU00618, NCU03757, NCU06661, NCU03565, NCU01948, NCU01949, NCU06432, NCU03150, NCU08990, NCU08627, NCU09109, NCU06843, NCU00489, NCU01776, NCU06743, NCU05804, NCU08960, NCU08963, NCU03988, NCU08964, NCU01221, NCU09089, NCU07014, NCU08344, NCU06892, NCU03806, NCU00413, NCU00258, NCU02905, NCU06210, NCU05599, NCU01827, NCU00634, NCU03738,…	431	86	4489	8.59869	2.0433e-55	1.02165e-55	7.56302e-55
GOTERM_CC_ALL	GO:0005829~cytosol	124	17.9191	1.37135e-57	NCU06047, NCU08389, NCU08620, NCU00618, NCU03757, NCU03565, NCU06661, NCU01948, NCU01949, NCU04797, NCU06432, NCU03150, NCU03813, NCU04936, NCU08627, NCU04414, NCU07574, NCU04385, NCU07807, NCU07773, NCU01776, NCU04104, NCU10042, NCU08960, NCU08963, NCU01221, NCU08964, NCU01224, NCU09089, NCU07367, NCU02960, NCU03806, NCU00413, NCU02905, NCU05599, NCU06783, NCU01827, NCU06785, NCU07931, NCU00634,…	431	276	4489	4.67934	5.11514e-55	1.70505e-55	1.89331e-54
GOTERM_CC_ALL	GO:0005737~cytoplasm	331	47.8324	2.16094e-50	NCU02133, NCU06108, NCU08620, NCU00618, NCU03757, NCU05248, NCU06661, NCU04796, NCU00040, NCU03610, NCU04797, NCU02234, NCU03150, NCU03813, NCU04612, NCU02955, NCU03819, NCU08627, NCU02134, NCU00441, NCU02493, NCU00629, NCU00520, NCU04385, NCU05259, NCU07773, NCU03148, NCU00304, NCU04104, NCU00104, NCU10042, NCU00102, NCU09089, NCU00720, NCU03241, NCU07367, NCU02960, NCU07365, NCU03806, NCU08008,…	431	1936	4489	1.78072	8.06031e-48	2.01508e-48	2.98343e-47
GOTERM_CC_ALL	GO:0005622~intracellular	409	59.104	2.18114e-46	NCU08620, NCU00618, NCU06661, NCU04796, NCU09203, NCU00040, NCU04797, NCU04612, NCU04611, NCU08627, NCU00441, NCU00629, NCU00520, NCU07773, NCU00304, NCU00621, NCU00104, NCU00037, NCU00102, NCU00720, NCU00823, NCU07367, NCU07365, NCU08616, NCU00413, NCU06783, NCU05780, NCU00635, NCU06785, NCU00634, NCU00311, NCU06643, NCU00315, NCU04779, NCU07494, NCU07893, NCU00421, NCU07067, NCU10521, NCU03102,…	431	3055	4489	1.39439	8.13564e-44	1.62713e-44	3.01131e-43
GOTERM_CC_ALL	GO:0005623~cell	419	60.5491	2.17173e-43	NCU08620, NCU00618, NCU06661, NCU04796, NCU09203, NCU00040, NCU04797, NCU04612, NCU04611, NCU08627, NCU00441, NCU00629, NCU00520, NCU07773, NCU00304, NCU00621, NCU00104, NCU00037, NCU00102, NCU00720, NCU00823, NCU07367, NCU07365, NCU08616, NCU00413, NCU06783, NCU05780, NCU00635, NCU06785, NCU00634, NCU00311, NCU06643, NCU00315, NCU04779, NCU07494, NCU07893, NCU00421, NCU07067, NCU10521, NCU03102,…	431	3301	4489	1.32203	8.10054e-41	1.35009e-41	2.99832e-40
GOTERM_CC_ALL	GO:0044391~ribosomal subunit	76	10.9827	3.07787e-43	NCU06047, NCU03393, NCU08389, NCU04331, NCU04552, NCU08620, NCU00618, NCU03757, NCU00475, NCU06661, NCU03565, NCU01948, NCU01949, NCU06432, NCU03150, NCU08990, NCU08627, NCU09109, NCU06843, NCU00489, NCU03703, NCU01776, NCU06743, NCU05804, NCU08960, NCU08963, NCU03988, NCU08964, NCU01221, NCU07014, NCU09089, NCU08344, NCU06892, NCU03806, NCU00413, NCU00258, NCU02905, NCU06210, NCU05599, NCU01827,…	431	134	4489	5.90719	1.14805e-40	1.64007e-41	4.24935e-40
GOTERM_CC_ALL	GO:0005840~ribosome	83	11.9942	1.38995e-42	NCU06047, NCU03393, NCU08389, NCU04331, NCU04552, NCU08620, NCU07562, NCU00618, NCU03757, NCU00475, NCU03565, NCU06661, NCU01948, NCU01949, NCU06431, NCU06432, NCU03150, NCU06272, NCU08990, NCU08627, NCU09109, NCU06843, NCU00489, NCU03703, NCU01776, NCU06743, NCU05804, NCU08960, NCU08963, NCU03988, NCU08964, NCU01221, NCU07014, NCU09089, NCU08344, NCU06892, NCU03806, NCU00413, NCU00258, NCU02905,…	431	163	4489	5.3035	5.18452e-40	6.48065e-41	1.91899e-39
GOTERM_CC_ALL	GO:0044464~cell part	415	59.9711	4.12513e-40	NCU08620, NCU00618, NCU06661, NCU04796, NCU09203, NCU00040, NCU04797, NCU04612, NCU04611, NCU08627, NCU00441, NCU00629, NCU00520, NCU07773, NCU00304, NCU00621, NCU00104, NCU00037, NCU00102, NCU00720, NCU00823, NCU07367, NCU07365, NCU08616, NCU00413, NCU06783, NCU05780, NCU00635, NCU06785, NCU00634, NCU00311, NCU06643, NCU00315, NCU04779, NCU07494, NCU07893, NCU00421, NCU07067, NCU10521, NCU03102,…	431	3282	4489	1.31699	1.53868e-37	1.70964e-38	5.69522e-37
GOTERM_CC_ALL	GO:0044424~intracellular part	395	57.0809	1.8349e-39	NCU08620, NCU00618, NCU06661, NCU04796, NCU09203, NCU00040, NCU04797, NCU04612, NCU04611, NCU08627, NCU00441, NCU00629, NCU00520, NCU00304, NCU07773, NCU00621, NCU00104, NCU00037, NCU00102, NCU00720, NCU00823, NCU07367, NCU07365, NCU08616, NCU00413, NCU06783, NCU05780, NCU00635, NCU06785, NCU00634, NCU00311, NCU06643, NCU00315, NCU04779, NCU07494, NCU07893, NCU00421, NCU07067, NCU10521, NCU03102,…	431	2953	4489	1.39318	6.84418e-37	6.84418e-38	2.53329e-36
GOTERM_CC_ALL	GO:0022625~cytosolic large ribosomal subunit	43	6.21387	1.13816e-36	NCU08389, NCU00413, NCU04331, NCU02905, NCU06210, NCU01827, NCU03757, NCU00634, NCU03565, NCU06661, NCU01317, NCU03635, NCU00315, NCU01966, NCU01948, NCU04779, NCU00294, NCU05554, NCU03150, NCU02509, NCU03302, NCU08990, NCU02707, NCU09109, NCU06843, NCU00979, NCU02744, NCU10498, NCU01776, NCU07829, NCU00464, NCU05804, NCU08960, NCU00706, NCU08963, NCU07857, NCU01221, NCU03988, NCU08964, NCU08344,…	431	49	4489	9.13997	4.24534e-34	3.8594e-35	1.57136e-33
GOTERM_CC_ALL	GO:0030529~intracellular ribonucleoprotein complex	112	16.185	2.53178e-29	NCU06047, NCU08389, NCU08620, NCU07562, NCU00618, NCU03757, NCU03042, NCU09696, NCU06661, NCU03565, NCU00040, NCU01948, NCU01949, NCU06431, NCU06432, NCU03150, NCU08627, NCU02134, NCU01167, NCU07574, NCU01776, NCU08960, NCU08963, NCU01221, NCU08964, NCU09089, NCU01369, NCU03806, NCU00413, NCU02905, NCU05599, NCU01827, NCU00311, NCU00634, NCU03635, NCU03738, NCU00315, NCU01966, NCU04779, NCU02804,…	431	393	4489	2.96823	9.44354e-27	7.86961e-28	3.49541e-26
GOTERM_CC_ALL	GO:1990904~ribonucleoprotein complex	112	16.185	2.53178e-29	NCU06047, NCU08389, NCU08620, NCU07562, NCU00618, NCU03757, NCU03042, NCU09696, NCU06661, NCU03565, NCU00040, NCU01948, NCU01949, NCU06431, NCU06432, NCU03150, NCU08627, NCU02134, NCU01167, NCU07574, NCU01776, NCU08960, NCU08963, NCU01221, NCU08964, NCU09089, NCU01369, NCU03806, NCU00413, NCU02905, NCU05599, NCU01827, NCU00311, NCU00634, NCU03635, NCU03738, NCU00315, NCU01966, NCU04779, NCU02804,…	431	393	4489	2.96823	9.44354e-27	7.86961e-28	3.49541e-26
GOTERM_CC_ALL	GO:0044444~cytoplasmic part	232	33.526	4.22617e-27	NCU06108, NCU08620, NCU00618, NCU03757, NCU05248, NCU06661, NCU00040, NCU04796, NCU04797, NCU03813, NCU03150, NCU02955, NCU03819, NCU08627, NCU05259, NCU04385, NCU07773, NCU04104, NCU10042, NCU00102, NCU09089, NCU03241, NCU07367, NCU02960, NCU03806, NCU08008, NCU00413, NCU06783, NCU02481, NCU02111, NCU06785, NCU00634, NCU00311, NCU06643, NCU03635, NCU03738, NCU00315, NCU03737, NCU04779, NCU05221,…	431	1354	4489	1.7846	1.57636e-24	1.21259e-25	5.83471e-24
GOTERM_CC_ALL	GO:0015934~large ribosomal subunit	45	6.50289	5.17435e-25	NCU08389, NCU00413, NCU04331, NCU02905, NCU06210, NCU01827, NCU03757, NCU00634, NCU03565, NCU06661, NCU01317, NCU03635, NCU00315, NCU01966, NCU01948, NCU04779, NCU02804, NCU00294, NCU05554, NCU03150, NCU02509, NCU03302, NCU08990, NCU02707, NCU09109, NCU06843, NCU00979, NCU10498, NCU02744, NCU01776, NCU03703, NCU07829, NCU00464, NCU05804, NCU08960, NCU00706, NCU08963, NCU07857, NCU01221, NCU03988,…	431	80	4489	5.85861	1.93003e-22	1.37859e-23	7.14378e-22
GOTERM_CC_ALL	GO:0022627~cytosolic small ribosomal subunit	28	4.04624	1.84489e-23	NCU03393, NCU06047, NCU00258, NCU04552, NCU08620, NCU05599, NCU00618, NCU03738, NCU01949, NCU06432, NCU02181, NCU08502, NCU07182, NCU07830, NCU08500, NCU08627, NCU00971, NCU07826, NCU09475, NCU00489, NCU06743, NCU03102, NCU03038, NCU01552, NCU09089, NCU07014, NCU06892, NCU01452	431	32	4489	9.1134	6.88146e-21	4.58764e-22	2.54709e-20
GOTERM_CC_ALL	GO:0043232~intracellular non-membrane-bounded organelle	130	18.7861	5.17315e-23	NCU06047, NCU08389, NCU08620, NCU07562, NCU04173, NCU00618, NCU03757, NCU03565, NCU06661, NCU01948, NCU01949, NCU06431, NCU06432, NCU02828, NCU03150, NCU08627, NCU03050, NCU06171, NCU09730, NCU01776, NCU08960, NCU08963, NCU01221, NCU08964, NCU09089, NCU03241, NCU01369, NCU03806, NCU08616, NCU08008, NCU00413, NCU02905, NCU05599, NCU01440, NCU02111, NCU03066, NCU01827, NCU00311, NCU00634, NCU09982,…	431	585	4489	2.31451	1.92959e-20	1.20599e-21	7.14213e-20
GOTERM_CC_ALL	GO:0043228~non-membrane-bounded organelle	130	18.7861	5.17315e-23	NCU06047, NCU08389, NCU08620, NCU07562, NCU04173, NCU00618, NCU03757, NCU03565, NCU06661, NCU01948, NCU01949, NCU06431, NCU06432, NCU02828, NCU03150, NCU08627, NCU03050, NCU06171, NCU09730, NCU01776, NCU08960, NCU08963, NCU01221, NCU08964, NCU09089, NCU03241, NCU01369, NCU03806, NCU08616, NCU08008, NCU00413, NCU02905, NCU05599, NCU01440, NCU02111, NCU03066, NCU01827, NCU00311, NCU00634, NCU09982,…	431	585	4489	2.31451	1.92959e-20	1.20599e-21	7.14213e-20
GOTERM_CC_ALL	GO:0032991~macromolecular complex	203	29.3353	1.86061e-20	NCU08620, NCU00618, NCU03757, NCU06661, NCU00040, NCU03150, NCU08627, NCU02134, NCU02493, NCU04385, NCU00621, NCU10042, NCU00037, NCU09089, NCU00823, NCU07367, NCU03806, NCU07365, NCU08616, NCU00413, NCU06783, NCU02111, NCU06785, NCU00311, NCU00634, NCU09982, NCU03635, NCU03738, NCU00315, NCU09366, NCU04779, NCU05221, NCU02387, NCU08119, NCU05120, NCU09476, NCU09475, NCU07893, NCU00421, NCU09377,…	431	1225	4489	1.72597	6.94008e-18	4.0824e-19	2.56879e-17
GOTERM_CC_ALL	GO:0015935~small ribosomal subunit	31	4.47977	7.68247e-18	NCU06047, NCU03393, NCU00258, NCU04552, NCU08620, NCU05599, NCU00618, NCU00475, NCU03738, NCU01949, NCU06432, NCU02181, NCU08502, NCU07182, NCU08500, NCU07830, NCU08627, NCU00971, NCU07826, NCU09475, NCU00489, NCU06743, NCU03102, NCU03038, NCU03926, NCU01552, NCU07014, NCU12023, NCU09089, NCU06892, NCU01452	431	53	4489	6.09198	2.86556e-15	1.59198e-16	1.06065e-14
GOTERM_CC_ALL	GO:0000502~proteasome complex	25	3.61272	2.02853e-16	NCU04414, NCU07721, NCU02493, NCU02650, NCU02840, NCU05295, NCU05363, NCU06712, NCU10061, NCU02260, NCU02374, NCU09366, NCU01596, NCU01547, NCU10067, NCU03304, NCU03972, NCU06440, NCU01224, NCU09290, NCU09450, NCU00823, NCU07367, NCU07365, NCU02224	431	37	4489	7.03737	8.28226e-14	4.32987e-15	3.10862e-13
GOTERM_CC_ALL	GO:0005838~proteasome regulatory particle	15	2.16763	3.33352e-11	NCU04414, NCU07721, NCU02650, NCU02840, NCU05363, NCU02374, NCU02260, NCU01596, NCU01547, NCU10067, NCU03972, NCU01224, NCU09450, NCU07367, NCU02224	431	19	4489	8.22262	1.2434e-08	6.21702e-10	4.60231e-08
GOTERM_CC_ALL	GO:0022624~proteasome accessory complex	15	2.16763	3.33352e-11	NCU04414, NCU07721, NCU02650, NCU02840, NCU05363, NCU02374, NCU02260, NCU01596, NCU01547, NCU10067, NCU03972, NCU01224, NCU09450, NCU07367, NCU02224	431	19	4489	8.22262	1.2434e-08	6.21702e-10	4.60231e-08
GOTERM_CC_ALL	GO:0043229~intracellular organelle	280	40.4624	1.93091e-09	NCU06108, NCU08620, NCU00618, NCU03757, NCU05248, NCU06661, NCU04796, NCU09203, NCU03150, NCU02955, NCU04611, NCU03819, NCU08627, NCU02134, NCU02493, NCU03606, NCU05259, NCU07773, NCU03148, NCU04104, NCU00104, NCU00037, NCU00102, NCU02356, NCU09089, NCU03241, NCU07367, NCU02960, NCU03806, NCU07365, NCU08008, NCU08616, NCU00413, NCU02111, NCU02481, NCU00635, NCU00634, NCU00311, NCU06643, NCU09982,…	431	2306	4489	1.26465	7.20228e-07	3.42966e-08	2.66584e-06
GOTERM_CC_ALL	GO:0043226~organelle	280	40.4624	2.16954e-09	NCU06108, NCU08620, NCU00618, NCU03757, NCU05248, NCU06661, NCU04796, NCU09203, NCU03150, NCU02955, NCU04611, NCU03819, NCU08627, NCU02134, NCU02493, NCU03606, NCU05259, NCU07773, NCU03148, NCU04104, NCU00104, NCU00037, NCU00102, NCU02356, NCU09089, NCU03241, NCU07367, NCU02960, NCU03806, NCU07365, NCU08008, NCU08616, NCU00413, NCU02111, NCU02481, NCU00635, NCU00634, NCU00311, NCU06643, NCU09982,…	431	2308	4489	1.26356	8.09237e-07	3.67835e-08	2.99529e-06
GOTERM_CC_ALL	GO:0015629~actin cytoskeleton	15	2.16763	1.54007e-07	NCU03911, NCU02111, NCU01440, NCU04352, NCU01918, NCU06171, NCU03050, NCU09572, NCU01587, NCU03992, NCU00202, NCU07471, NCU00551, NCU08008, NCU02781	431	30	4489	5.20766	5.7443e-05	2.49759e-06	0.000212624
GOTERM_CC_ALL	GO:0031597~cytosolic proteasome complex	8	1.15607	5.19524e-07	NCU04414, NCU07721, NCU01224, NCU09450, NCU02840, NCU05363, NCU07367, NCU02260	431	8	4489	10.4153	0.000193764	8.07423e-06	0.000717259
GOTERM_CC_ALL	GO:0044446~intracellular organelle part	179	25.8671	6.21701e-07	NCU06047, NCU08389, NCU08620, NCU00618, NCU03757, NCU03042, NCU03565, NCU06661, NCU01948, NCU01949, NCU06432, NCU02828, NCU03150, NCU03819, NCU08627, NCU04414, NCU01167, NCU03050, NCU06171, NCU09730, NCU05259, NCU01776, NCU04104, NCU08960, NCU08963, NCU00037, NCU01221, NCU08964, NCU01224, NCU09089, NCU03241, NCU07367, NCU02960, NCU03806, NCU08008, NCU08616, NCU00413, NCU02905, NCU05599, NCU03066,…	431	1382	4489	1.34902	0.000231868	9.27574e-06	0.000858326
GOTERM_CC_ALL	GO:0044422~organelle part	179	25.8671	6.56724e-07	NCU06047, NCU08389, NCU08620, NCU00618, NCU03757, NCU03042, NCU03565, NCU06661, NCU01948, NCU01949, NCU06432, NCU02828, NCU03150, NCU03819, NCU08627, NCU04414, NCU01167, NCU03050, NCU06171, NCU09730, NCU05259, NCU01776, NCU04104, NCU08960, NCU08963, NCU00037, NCU01221, NCU08964, NCU01224, NCU09089, NCU03241, NCU07367, NCU02960, NCU03806, NCU08008, NCU08616, NCU00413, NCU02905, NCU05599, NCU03066,…	431	1383	4489	1.34804	0.000244928	9.42142e-06	0.000906678
GOTERM_CC_ALL	GO:0030662~coated vesicle membrane	11	1.5896	1.27035e-06	NCU01002, NCU10066, NCU06868, NCU02510, NCU07319, NCU04404, NCU06738, NCU00493, NCU04063, NCU01318, NCU01992	431	18	4489	6.36491	0.000473728	1.75495e-05	0.00175385
GOTERM_CC_ALL	GO:0030120~vesicle coat	9	1.30058	2.33226e-06	NCU01002, NCU10066, NCU06868, NCU02510, NCU07319, NCU04404, NCU00493, NCU01318, NCU01992	431	12	4489	7.81148	0.000869556	3.10686e-05	0.00321991
GOTERM_CC_ALL	GO:0030117~membrane coat	12	1.7341	2.56319e-06	NCU01002, NCU10066, NCU06868, NCU09721, NCU02510, NCU07319, NCU04121, NCU04404, NCU00493, NCU01318, NCU09688, NCU01992	431	23	4489	5.43408	0.000955614	3.29674e-05	0.00353872
GOTERM_CC_ALL	GO:0048475~coated membrane	12	1.7341	2.56319e-06	NCU01002, NCU10066, NCU06868, NCU09721, NCU02510, NCU07319, NCU04121, NCU04404, NCU00493, NCU01318, NCU09688, NCU01992	431	23	4489	5.43408	0.000955614	3.29674e-05	0.00353872
GOTERM_CC_ALL	GO:0016023~cytoplasmic, membrane-bounded vesicle	15	2.16763	3.43774e-06	NCU01002, NCU00895, NCU06868, NCU04404, NCU06738, NCU00493, NCU04063, NCU03711, NCU01318, NCU03024, NCU10066, NCU02510, NCU07319, NCU06410, NCU01992	431	37	4489	4.22242	0.00128146	4.27417e-05	0.00474608
GOTERM_CC_ALL	GO:0031595~nuclear proteasome complex	7	1.01156	4.81428e-06	NCU04414, NCU02650, NCU01224, NCU02840, NCU05363, NCU07367, NCU02260	431	7	4489	10.4153	0.00179412	5.79251e-05	0.00664646
GOTERM_CC_ALL	GO:0031410~cytoplasmic vesicle	15	2.16763	4.9738e-06	NCU01002, NCU00895, NCU06868, NCU04404, NCU06738, NCU00493, NCU04063, NCU03711, NCU01318, NCU03024, NCU10066, NCU02510, NCU07319, NCU06410, NCU01992	431	38	4489	4.11131	0.00185351	5.79744e-05	0.00686669
GOTERM_CC_ALL	GO:0031988~membrane-bounded vesicle	15	2.16763	4.9738e-06	NCU01002, NCU00895, NCU06868, NCU04404, NCU06738, NCU00493, NCU04063, NCU03711, NCU01318, NCU03024, NCU10066, NCU02510, NCU07319, NCU06410, NCU01992	431	38	4489	4.11131	0.00185351	5.79744e-05	0.00686669
GOTERM_CC_ALL	GO:0097708~intracellular vesicle	15	2.16763	4.9738e-06	NCU01002, NCU00895, NCU06868, NCU04404, NCU06738, NCU00493, NCU04063, NCU03711, NCU01318, NCU03024, NCU10066, NCU02510, NCU07319, NCU06410, NCU01992	431	38	4489	4.11131	0.00185351	5.79744e-05	0.00686669
GOTERM_CC_ALL	GO:0031982~vesicle	15	2.16763	9.96852e-06	NCU01002, NCU00895, NCU06868, NCU04404, NCU06738, NCU00493, NCU04063, NCU03711, NCU01318, NCU03024, NCU10066, NCU02510, NCU07319, NCU06410, NCU01992	431	40	4489	3.90574	0.00371137	0.000112669	0.0137618
GOTERM_CC_ALL	GO:0044433~cytoplasmic vesicle part	12	1.7341	1.12128e-05	NCU01002, NCU10066, NCU06868, NCU02510, NCU07319, NCU04404, NCU06738, NCU00493, NCU04063, NCU01318, NCU03024, NCU01992	431	26	4489	4.80707	0.00417365	0.000123004	0.0154794
GOTERM_CC_ALL	GO:0005839~proteasome core complex	9	1.30058	1.18889e-05	NCU03304, NCU06440, NCU02493, NCU09290, NCU05295, NCU06712, NCU07365, NCU10061, NCU09366	431	14	4489	6.69556	0.00442475	0.000126694	0.0164127
GOTERM_CC_ALL	GO:0012506~vesicle membrane	11	1.5896	1.31736e-05	NCU01002, NCU10066, NCU06868, NCU02510, NCU07319, NCU04404, NCU06738, NCU00493, NCU04063, NCU01318, NCU01992	431	22	4489	5.20766	0.00490175	0.000136485	0.0181862
GOTERM_CC_ALL	GO:0030659~cytoplasmic vesicle membrane	11	1.5896	1.31736e-05	NCU01002, NCU10066, NCU06868, NCU02510, NCU07319, NCU04404, NCU06738, NCU00493, NCU04063, NCU01318, NCU01992	431	22	4489	5.20766	0.00490175	0.000136485	0.0181862
GOTERM_CC_ALL	GO:0008540~proteasome regulatory particle, base subcomplex	8	1.15607	1.65587e-05	NCU04414, NCU07721, NCU01224, NCU09450, NCU02840, NCU05363, NCU07367, NCU02260	431	11	4489	7.57477	0.00615741	0.000166917	0.0228587
GOTERM_CC_ALL	GO:0030663~COPI-coated vesicle membrane	6	0.867052	4.3636e-05	NCU01002, NCU10066, NCU07319, NCU04404, NCU00493, NCU01992	431	6	4489	10.4153	0.0161448	0.000428239	0.0602277
GOTERM_CC_ALL	GO:0030137~COPI-coated vesicle	6	0.867052	4.3636e-05	NCU01002, NCU10066, NCU07319, NCU04404, NCU00493, NCU01992	431	6	4489	10.4153	0.0161448	0.000428239	0.0602277
GOTERM_CC_ALL	GO:0030126~COPI vesicle coat	6	0.867052	4.3636e-05	NCU01002, NCU10066, NCU07319, NCU04404, NCU00493, NCU01992	431	6	4489	10.4153	0.0161448	0.000428239	0.0602277
GOTERM_CC_ALL	GO:0030660~Golgi-associated vesicle membrane	7	1.01156	4.88056e-05	NCU01002, NCU10066, NCU02510, NCU07319, NCU04404, NCU00493, NCU01992	431	9	4489	8.1008	0.0180402	0.000466684	0.0673606
GOTERM_CC_ALL	GO:0030135~coated vesicle	11	1.5896	5.10915e-05	NCU01002, NCU10066, NCU06868, NCU02510, NCU07319, NCU04404, NCU06738, NCU00493, NCU04063, NCU01318, NCU01992	431	25	4489	4.58274	0.0188772	0.000476327	0.0705146
GOTERM_CC_ALL	GO:0005856~cytoskeleton	23	3.3237	8.62076e-05	NCU03911, NCU06878, NCU01440, NCU02111, NCU04352, NCU01918, NCU04173, NCU03050, NCU06171, NCU09730, NCU09982, NCU01756, NCU04054, NCU09572, NCU01587, NCU03992, NCU09132, NCU00202, NCU01413, NCU07471, NCU00551, NCU08008, NCU02781	431	97	4489	2.46961	0.0316453	0.000784006	0.118954
GOTERM_CC_ALL	GO:0005798~Golgi-associated vesicle	7	1.01156	0.000112172	NCU01002, NCU10066, NCU02510, NCU07319, NCU04404, NCU00493, NCU01992	431	10	4489	7.29072	0.0409793	0.000995757	0.154755
GOTERM_CC_ALL	GO:0008541~proteasome regulatory particle, lid subcomplex	5	0.722543	0.00106498	NCU10067, NCU02650, NCU02224, NCU02374, NCU01596	431	6	4489	8.67943	0.327969	0.00920046	1.46035
GOTERM_CC_ALL	GO:0044430~cytoskeletal part	19	2.74566	0.00181056	NCU03911, NCU06878, NCU02111, NCU01440, NCU04352, NCU01918, NCU03050, NCU06171, NCU09730, NCU09982, NCU04054, NCU09572, NCU03992, NCU09132, NCU00202, NCU07471, NCU00551, NCU08008, NCU02781	431	90	4489	2.19879	0.491328	0.0152451	2.47091
GOTERM_CC_ALL	GO:0005885~Arp2/3 protein complex	5	0.722543	0.00229738	NCU00202, NCU03050, NCU01918, NCU09572, NCU02781	431	7	4489	7.43951	0.575951	0.018884	3.12555
GOTERM_CC_ALL	GO:0019773~proteasome core complex, alpha-subunit complex	5	0.722543	0.00229738	NCU06440, NCU02493, NCU05295, NCU06712, NCU10061	431	7	4489	7.43951	0.575951	0.018884	3.12555
GOTERM_CC_ALL	GO:0044431~Golgi apparatus part	17	2.45665	0.00244123	NCU01002, NCU06676, NCU08477, NCU03387, NCU04404, NCU07067, NCU00609, NCU00493, NCU02371, NCU01318, NCU03024, NCU10066, NCU02510, NCU07319, NCU03819, NCU08023, NCU01992	431	78	4489	2.27	0.598156	0.0196243	3.31821
GOTERM_CC_ALL	GO:0042579~microbody	10	1.44509	0.00297316	NCU08828, NCU09646, NCU07853, NCU09808, NCU04230, NCU06643, NCU02960, NCU04796, NCU05558, NCU10007	431	33	4489	3.15616	0.670652	0.0233536	4.02755
GOTERM_CC_ALL	GO:0005777~peroxisome	10	1.44509	0.00297316	NCU08828, NCU09646, NCU07853, NCU09808, NCU04230, NCU06643, NCU02960, NCU04796, NCU05558, NCU10007	431	33	4489	3.15616	0.670652	0.0233536	4.02755
GOTERM_CC_ALL	GO:0030864~cortical actin cytoskeleton	6	0.867052	0.00353058	NCU00202, NCU02111, NCU07471, NCU01918, NCU06171, NCU08008	431	12	4489	5.20766	0.732661	0.0271099	4.7657
GOTERM_CC_ALL	GO:0005794~Golgi apparatus	19	2.74566	0.00534513	NCU06676, NCU01002, NCU08477, NCU03387, NCU04404, NCU07067, NCU00609, NCU00493, NCU02371, NCU01318, NCU03024, NCU10066, NCU02510, NCU07319, NCU04121, NCU03819, NCU05680, NCU08023, NCU01992	431	99	4489	1.9989	0.86454	0.0399765	7.13223
GOTERM_CC_ALL	GO:0016459~myosin complex	4	0.578035	0.00753432	NCU01440, NCU04352, NCU02111, NCU00551	431	5	4489	8.33225	0.94045	0.0548568	9.91475
GOTERM_CC_ALL	GO:0030863~cortical cytoskeleton	6	0.867052	0.00759388	NCU00202, NCU02111, NCU07471, NCU01918, NCU06171, NCU08008	431	14	4489	4.46371	0.941768	0.0542258	9.98935
GOTERM_CC_ALL	GO:0030479~actin cortical patch	5	0.722543	0.0109106	NCU00202, NCU02111, NCU07471, NCU01918, NCU06171	431	10	4489	5.20766	0.983295	0.0756763	14.0549
GOTERM_CC_ALL	GO:0061645~endocytic patch	5	0.722543	0.0109106	NCU00202, NCU02111, NCU07471, NCU01918, NCU06171	431	10	4489	5.20766	0.983295	0.0756763	14.0549
GOTERM_CC_ALL	GO:0030658~transport vesicle membrane	5	0.722543	0.0220383	NCU06868, NCU02510, NCU06738, NCU04063, NCU01318	431	12	4489	4.33971	0.999755	0.145154	26.484
GOTERM_CC_ALL	GO:0043234~protein complex	103	14.8844	0.0224094	NCU09721, NCU00040, NCU02828, NCU09290, NCU04414, NCU01167, NCU04187, NCU00691, NCU02493, NCU03050, NCU07574, NCU09730, NCU04385, NCU00621, NCU09688, NCU10042, NCU06440, NCU00037, NCU01224, NCU00823, NCU07367, NCU07365, NCU08616, NCU06783, NCU01440, NCU02111, NCU06785, NCU04304, NCU09982, NCU00493, NCU09572, NCU09366, NCU01547, NCU05221, NCU03304, NCU02387, NCU08119, NCU07319, NCU07831, NCU05120,…	431	892	4489	1.20267	0.999787	0.144913	26.8682
GOTERM_CC_ALL	GO:0030139~endocytic vesicle	3	0.433526	0.0257223	NCU00895, NCU03711, NCU06410	431	3	4489	10.4153	0.99994	0.161991	30.2165
GOTERM_CC_ALL	GO:0012507~ER to Golgi transport vesicle membrane	4	0.578035	0.0629218	NCU06868, NCU06738, NCU04063, NCU01318	431	10	4489	4.16613	1	0.351355	59.2307
GOTERM_CC_ALL	GO:0030118~clathrin coat	4	0.578035	0.0629218	NCU09721, NCU02510, NCU04121, NCU09688	431	10	4489	4.16613	1	0.351355	59.2307
GOTERM_CC_ALL	GO:0012505~endomembrane system	48	6.93642	0.07109	NCU04404, NCU06738, NCU00493, NCU03711, NCU01318, NCU00681, NCU03024, NCU06717, NCU10927, NCU04059, NCU07319, NCU03819, NCU02680, NCU06410, NCU08499, NCU08023, NCU01992, NCU01523, NCU00273, NCU06676, NCU01002, NCU00895, NCU06868, NCU06404, NCU08477, NCU06171, NCU03387, NCU04127, NCU07067, NCU00609, NCU05259, NCU02742, NCU02371, NCU04063, NCU06344, NCU04104, NCU10066, NCU02455, NCU09223, NCU00480,…	431	398	4489	1.25612	1	0.382803	63.8724
GOTERM_CC_DIRECT	GO:0022625~cytosolic large ribosomal subunit	43	6.21387	1.13816e-36	NCU08389, NCU00413, NCU04331, NCU02905, NCU06210, NCU01827, NCU03757, NCU00634, NCU03565, NCU06661, NCU01317, NCU03635, NCU00315, NCU01966, NCU01948, NCU04779, NCU00294, NCU05554, NCU03150, NCU02509, NCU03302, NCU08990, NCU02707, NCU09109, NCU06843, NCU00979, NCU02744, NCU10498, NCU01776, NCU07829, NCU00464, NCU05804, NCU08960, NCU00706, NCU08963, NCU07857, NCU01221, NCU03988, NCU08964, NCU08344,…	431	49	4489	9.13997	1.95764e-34	1.95764e-34	1.39128e-33
GOTERM_CC_DIRECT	GO:0022627~cytosolic small ribosomal subunit	28	4.04624	1.84489e-23	NCU03393, NCU06047, NCU00258, NCU04552, NCU08620, NCU05599, NCU00618, NCU03738, NCU01949, NCU06432, NCU02181, NCU08502, NCU07182, NCU07830, NCU08500, NCU08627, NCU00971, NCU07826, NCU09475, NCU00489, NCU06743, NCU03102, NCU03038, NCU01552, NCU09089, NCU07014, NCU06892, NCU01452	431	32	4489	9.1134	3.17322e-21	1.58661e-21	2.25518e-20
GOTERM_CC_DIRECT	GO:0005737~cytoplasm	101	14.5954	1.33391e-09	NCU02133, NCU07567, NCU11369, NCU04173, NCU01843, NCU03610, NCU07165, NCU02234, NCU02829, NCU09290, NCU01427, NCU04612, NCU01175, NCU02134, NCU00441, NCU00691, NCU02493, NCU00629, NCU09730, NCU00520, NCU07947, NCU03148, NCU00304, NCU00104, NCU06440, NCU00720, NCU02193, NCU07365, NCU01642, NCU04448, NCU07839, NCU09700, NCU05780, NCU00635, NCU03731, NCU02252, NCU04054, NCU09572, NCU01820, NCU03304,…	431	593	4489	1.77394	2.29433e-07	7.64777e-08	1.63056e-06
GOTERM_CC_DIRECT	GO:0005829~cytosol	42	6.06936	1.33652e-08	NCU00065, NCU07458, NCU06783, NCU06785, NCU01669, NCU11381, NCU07931, NCU00475, NCU06512, NCU03024, NCU04797, NCU02542, NCU05224, NCU03813, NCU08040, NCU10058, NCU07930, NCU04936, NCU07690, NCU06110, NCU07574, NCU07807, NCU07773, NCU09377, NCU02374, NCU08434, NCU10008, NCU04104, NCU09770, NCU09873, NCU10067, NCU02571, NCU06261, NCU01249, NCU00575, NCU01452, NCU03335, NCU07550, NCU02960, NCU02109,…	431	171	4489	2.55815	2.29881e-06	5.74704e-07	1.63375e-05
GOTERM_CC_DIRECT	GO:0031595~nuclear proteasome complex	7	1.01156	4.81428e-06	NCU04414, NCU02650, NCU01224, NCU02840, NCU05363, NCU07367, NCU02260	431	7	4489	10.4153	0.000827716	0.000165598	0.00588478
GOTERM_CC_DIRECT	GO:0008540~proteasome regulatory particle, base subcomplex	8	1.15607	1.65587e-05	NCU04414, NCU07721, NCU01224, NCU09450, NCU02840, NCU05363, NCU07367, NCU02260	431	11	4489	7.57477	0.00284407	0.000474574	0.0202393
GOTERM_CC_DIRECT	GO:0030126~COPI vesicle coat	6	0.867052	4.3636e-05	NCU01002, NCU10066, NCU07319, NCU04404, NCU00493, NCU01992	431	6	4489	10.4153	0.00747746	0.00107165	0.0533272
GOTERM_CC_DIRECT	GO:0031597~cytosolic proteasome complex	6	0.867052	4.3636e-05	NCU04414, NCU01224, NCU02840, NCU05363, NCU07367, NCU02260	431	6	4489	10.4153	0.00747746	0.00107165	0.0533272
GOTERM_CC_DIRECT	GO:0008541~proteasome regulatory particle, lid subcomplex	5	0.722543	0.00106498	NCU10067, NCU02650, NCU02224, NCU02374, NCU01596	431	6	4489	8.67943	0.167461	0.0226489	1.29408
GOTERM_CC_DIRECT	GO:0005777~peroxisome	7	1.01156	0.00114764	NCU08828, NCU09646, NCU07853, NCU09808, NCU06643, NCU04796, NCU05558	431	14	4489	5.20766	0.179226	0.0217062	1.39386
GOTERM_CC_DIRECT	GO:0005840~ribosome	9	1.30058	0.00219525	NCU08389, NCU06431, NCU09476, NCU07562, NCU08299, NCU06272, NCU08502, NCU06469, NCU05032	431	26	4489	3.6053	0.314768	0.0370943	2.65064
GOTERM_CC_DIRECT	GO:0019773~proteasome core complex, alpha-subunit complex	5	0.722543	0.00229738	NCU06440, NCU02493, NCU05295, NCU06712, NCU10061	431	7	4489	7.43951	0.326726	0.0353249	2.77237
GOTERM_CC_DIRECT	GO:0005885~Arp2/3 protein complex	5	0.722543	0.00229738	NCU00202, NCU03050, NCU01918, NCU09572, NCU02781	431	7	4489	7.43951	0.326726	0.0353249	2.77237
GOTERM_CC_DIRECT	GO:0016459~myosin complex	4	0.578035	0.00753432	NCU01440, NCU04352, NCU02111, NCU00551	431	5	4489	8.33225	0.727689	0.102732	8.83031
GOTERM_CC_DIRECT	GO:0030479~actin cortical patch	5	0.722543	0.0109106	NCU00202, NCU02111, NCU07471, NCU01918, NCU06171	431	10	4489	5.20766	0.848466	0.135107	12.5501
GOTERM_CC_DIRECT	GO:0005839~proteasome core complex	4	0.578035	0.0227834	NCU06440, NCU09290, NCU07365, NCU09366	431	7	4489	5.95161	0.981014	0.246592	24.5518
GOTERM_CC_DIRECT	GO:0000139~Golgi membrane	8	1.15607	0.0737954	NCU10066, NCU08477, NCU07067, NCU04404, NCU03819, NCU02371, NCU01318, NCU01992	431	39	4489	2.13647	0.999998	0.584817	60.8233
GOTERM_CC_DIRECT	GO:0005643~nuclear pore	4	0.578035	0.0805666	NCU04059, NCU01249, NCU02742, NCU04063	431	11	4489	3.78739	0.999999	0.594638	64.1842
[truncated: 151 more rows]

## Sheet: mRNA up >2 fold
Table S1. Gene functional enrichment analyses based on the genes with up-regulated mRNA level in the Siadat2 strain compared with the wild-type strain.
[truncated: 439 more rows]

[truncated: 1 more sheets: mRNA down >2 fold]
