# Supplementary material for: Adaptation of codon usage to tRNA I34 modification controls translation kinetics and proteome landscape
Source: PLoS Genet. 2020 Jun 1;16(6):e1008836. doi: 10.1371/journal.pgen.1008836 (PMC7289440; doi:10.1371/journal.pgen.1008836)
Supplement: S2 Table — (XLSX) [file pgen.1008836.s013.xlsx]

## Sheet: MS
Dataset S2. The results of qualitative MS data. L/H: average 14N/15N ratios; SD(geo): geometric standard deviation.
Gene	Mass	Description	Replicate 1				Replicate 2
			Score	L/H	SD(geo)	peptides number	Score	L/H	SD(geo)	peptides number
NCU00018T0	90515	cell division control protein Cdc48 (825 aa)	8321	0.880282	26.58	36	8395	0.484027	4.648	38
NCU00021T0	142471	hypothetical protein (1283 aa)	7563	0.990099	1.118	30	8200	0.919118	1.093	33
NCU00028T0	39325	S-(hydroxymethyl)glutathione dehydrogenase (365 aa)	3056	1.11086	1.157	12	2634	1.12905	1.073	13
NCU00037T0	71235	polyadenylation factor subunit 2 (661 aa)	211	0.244379	1.02	1	177	0.241604	1.079	1
NCU00040T0	120169	eukaryotic translation initiation factor 3 110 kDa subunit (1060 aa)	8087	0.654022	1.144	31	8940	0.632511	1.137	31
NCU00043T0	35545	protein phosphatase-3 (309 aa)	1988	0.656599	1.171	9	2231	0.680735	1.125	9
NCU00050T0	44798	pyruvate dehydrogenase X component (427 aa)	1180	0.717875	1.071	6	1059	0.70028	1.181	8
NCU00065T0	69003	tRNA-dihydrouridine synthase 1 (630 aa)	154	0.210482	1.043	1	217	0.447027	4.138	2
NCU00066T0	113931	pre-mRNA-splicing factor cwc-22 (1011 aa)	300	0.896057	1.074	3	231	0.868056	1.153	3
NCU00074T0	19680	hypothetical protein (184 aa)	64	30.6091	43.26	3	58	23.7248	28.01	2
NCU00087T0	28717	6-phosphogluconolactonase (262 aa)	2668	1.07388	12.1	14	2815	0.371747	14.63	14
NCU00088T0	33517	4-nitrophenylphosphatase (307 aa)	1112	6.14628	1.995	6	1069	9.15751	2.932	6
NCU00090T0	67262	pH-response transcription factor pacC/RIM101 (622 aa)	554	0.666667	1.259	2	601	0.648508	1.193	4
NCU00095T0	143729	tetratricopeptide repeat protein 1 (1280 aa)	897	0.714796	1.161	11	1044	1.27097	18.13	9
NCU00102T0	42796	hypothetical protein (373 aa)	1014	0.0370096	6.19	13	869	0.0236351	7.634	11
NCU00104T0	103118	heat shock protein 98 (928 aa)	2530	0.612745	1.206	15	2504	0.566572	1.174	12
NCU00106T0	50444	glutamate 5-kinase (469 aa)	2320	1.58705	1.295	12	2220	1.45012	1.141	13
NCU00112T0	75568	aminopeptidase P (685 aa)	1342	0.392465	8.933	10	1340	1.39762	1.22	9
NCU00115T0	23089	rRNA-processing protein FCF2 (211 aa)	55	0.441696	1.042	1	47	0.471032	1.08	1
NCU00116T0	29582	am alpha binding protein-1 (272 aa)	465	0.771605	1.076	2	793	0.762777	1.028	2
NCU00122T0	57996	aspartyl aminopeptidase (538 aa)	2400	0.921659	1.144	10	2108	0.874126	1.081	9
NCU00133T0	62871	FACT complex subunit pob-3 (566 aa)	777	1.08342	1.036	5	349	1.02522	1.217	3
NCU00134T0	114740	exportin-T (1027 aa)	1178	1.00796	1.147	7	1375	1.00533	1.186	7
NCU00137T0	16786	ssDNA binding protein (153 aa)	901	0.751315	1.098	5	897	0.774593	1.112	6
NCU00147T0	20960	ARD/ARD family protein (179 aa)	1055	0.751315	1.067	7	1278	0.684463	1.342	7
NCU00149T0	8675	hypothetical protein (76 aa)	102	24.3843	24.64	2	111	6.12745	7.815	2
NCU00150T0	28124	phosphoribosylformimino-5-aminoimidazole carboxamide ribotide isomerase (258 aa)	953	1.0013	1.089	6	914	0.994036	1.088	7
NCU00154T0	62123	xaa-Pro dipeptidase (559 aa)	876	1.288	143.8	6	688	19.6696	2.919	5
NCU00164T0	123435	DDT domain-containing protein (1093 aa)	73	0.449035	1.27	1	73	0.375516	1.483	1
NCU00170T0	85525	DNAJ domain-containing protein (785 aa)	1945	0.535332	5.672	5	1407	1.13161	2.005	5
NCU00173T0	32441	esterase D (296 aa)	714	12.4193	92.11	7	681	48.0538	232.1	9
NCU00177T0	83573	phosphoribosylformylglycinamidine cyclo-ligase (790 aa)	9221	1.78763	1.132	26	9345	1.73853	1.113	27
NCU00194T0	48606	ornithine aminotransferase (453 aa)	4579	1.00482	1.121	15	4406	1.01864	1.088	11
NCU00196T0	118825	rho GTPase activator (1095 aa)	197	0.708717	1.02	1	268	0.706714	1.016	1
NCU00200T0	82507	anthranilate synthase component II (763 aa)	4254	2.4888	1.162	16	4363	1.21996	13.07	13
NCU00202T0	66306	coronin-6 (607 aa)	2300	0.360231	6.248	14	2641	0.452694	24.87	18
NCU00209T0	98944	hypothetical protein (889 aa)	567	10.7863	90.97	3	634	3.10078	11.18	3
NCU00212T0	11363	histone h4 (104 aa)	590	2.83366	1.134	3	751	2.95421	1.086	3
NCU00219T0	196239	hypothetical protein (1827 aa)	952	1.75039	40.93	6	1039	0.535619	1.286	4
NCU00225T0	33631	hypothetical protein (319 aa)	9169	0.744602	1.113	13	8709	0.740192	1.125	12
NCU00232T0	121848	hypothetical protein (1100 aa)	559	0.409668	16.72	5	592	1.35925	1.826	4
NCU00236T0	40231	flavoprotein oxygenase (367 aa)	1181	2.42189	1.037	4	1397	2.8393	1.166	7
NCU00243T0	27313	microtubule-associated protein RP/EB family member 1 (249 aa)	2062	0.532765	1.083	8	2180	0.562114	5.014	8
NCU00258T0	22859	cytoplasmic ribosomal protein-15 (203 aa)	6933	0.293513	9.329	13	7072	0.509165	1.202	11
NCU00260T0	39362	oxidoreductase (362 aa)	589	0.0780031	1.657	7	663	0.0935454	1.154	5
NCU00261T0	64729	CTP synthase (586 aa)	3711	1.56519	6.378	13	3991	1.55328	1.104	16
NCU00263T0	91972	serin endopeptidase (877 aa)	277	1.42045	1.138	4	261	1.58453	1.103	6
NCU00273T0	196845	hypothetical protein (1763 aa)	112	0.480769	1.013	1	115	0.489237	1.008	1
NCU00274T0	328490	hypothetical protein (2940 aa)	69	0.525486	1.017	1	104	0.499002	1.123	2
NCU00293T0	55760	NADH pyrophosphatase (512 aa)	1016	0.106462	84.16	9	1109	0.0253872	137.7	7
NCU00294T0	24111	60S ribosomal protein L10a (218 aa)	5592	0.545852	1.117	13	5461	0.538213	1.114	12
NCU00295T0	73015	hypothetical protein (664 aa)	1057	1.26759	9.585	5	1025	3.44709	12.55	5
NCU00304T0	42596	hypothetical protein (387 aa)	482	0.285633	1.213	4	857	0.327332	1.105	3
NCU00311T0	66801	VTS1 (621 aa)	760	0.15387	62.07	6	716	0.765111	1.004	1
NCU00315T0	7460	60S ribosomal protein L29 (66 aa)	96	0.461894	1.195	2	51	0.45045	1.131	1
NCU00326T0	34106	calcium homeostasis protein Regucalcin (306 aa)	1233	1.15567	1.07	7	1582	1.13843	1.023	6
NCU00336T0	196769	U3 small nucleolar RNA-associated protein 10 (1789 aa)	341	0.61237	1.255	4	322	0.563698	1.246	3
NCU00350T0	41362	epoxide hydrolase (373 aa)	1683	0.358938	1.064	9	1513	0.340368	1.118	9
NCU00355T0	79179	catalase-3 (720 aa)	7263	14.6242	2.573	32	8294	24.3784	23.31	31
NCU00364T0	37669	hypothetical protein (338 aa)	509	0.87184	1.163	2	581	0.830565	1.093	3
NCU00366T0	47760	eukaryotic translation initiation factor 5 (426 aa)	724	1.12931	1.132	4	673	0.878735	24.27	7
NCU00372T0	177351	hypothetical protein (1622 aa)	927	4.00962	163	4	813	1.94894	58.81	5
NCU00378T0	59762	aldehyde dehydrogenase (547 aa)	2138	1.25376	1.113	9	2024	10.013	480.5	12
NCU00385T0	17578	ATP synthase subunit delta (166 aa)	841	1.23701	1.232	2	741	1.22324	1.342	3
NCU00388T0	182091	hypothetical protein (1610 aa)	59	0.00668896	190.5	2	28	0.120091	4.425	2
NCU00389T0	40331	developmentally regulated GTP-binding protein 1 (369 aa)	67	1.10816	1.195	2	453	0.887311	1.301	3
NCU00396T0	133350	pre-mRNA-splicing factor rse-1 (1204 aa)	1647	1.13804	1.187	3	1631	1.12727	1.417	7
NCU00397T0	28526	hypothetical protein (261 aa)	1242	1.91975	1.099	9	1231	1.9015	1.108	9
NCU00405T0	81766	glycyl-tRNA synthetase 1 (733 aa)	8975	2.43784	1.116	27	9852	4.59559	43.13	25
NCU00406T0	91660	protein kinase CHM1 (834 aa)	1467	0.354736	1.108	4	1746	0.376081	1.073	4
NCU00408T0	29915	hypothetical protein (261 aa)	99	0.00467071	1.444	2	194	0.0166528	39.64	3
NCU00409T0	42474	chorismate mutase/prephenate dehydratase (389 aa)	636	1.76554	1.157	3	493	11.3947	14.36	7
NCU00410T0	48580	eukaryotic release factor 1 (435 aa)	1407	1.25188	1.084	8	1629	1.14051	5.658	12
NCU00413T0	27340	60S ribosomal protein L2 (255 aa)	10059	0.517331	1.107	12	11365	0.506842	1.11	14
NCU00414T0	48901	adenosine kinase (455 aa)	6360	0.404531	1.097	11	6783	0.385208	1.164	13
NCU00417T0	16985	cell cycle control protein cwf14 (149 aa)	183	0.745156	1.12	2	96	0.681199	1.048	2
NCU00419T0	17141	DNA-directed RNA polymerase I and III polypeptide (157 aa)	463	0.809061	1.018	2	510	0.738552	1.002	2
NCU00420T0	55075	hypothetical protein (523 aa)	913	0.613497	1.114	4	607	0.709723	1.12	3
NCU00421T0	79619	SWI-SNF complex subunit (733 aa)	612	0.848176	1.063	2	512	0.394633	3.349	3
NCU00422T0	44749	curved DNA-binding protein (411 aa)	6394	0.709723	3.195	21	7280	0.552181	1.113	20
NCU00424T0	177409	Spo76 protein (1596 aa)	219	1.21521	1.036	2	1415	2.0829	3.834	6
NCU00434T0	65205	protein phosphatase 2C isoform beta (620 aa)	1401	1.04811	1.271	3	1214	0.19755	7.567	4
NCU00435T0	25597	SNF7 family protein (228 aa)	236	2.94551	5.755	2	256	2.82566	8.825	2
NCU00437T0	38022	nitrilase (353 aa)	177	44.1501	2.073	5	314	205.339	11.37	6
NCU00440T0	39689	guanine nucleotide binding protein beta-1 (359 aa)	82	0.021263	56.95	3	135	0.088574	10.91	1
NCU00441T0	36309	phosducin (327 aa)	64	0.0217439	759.7	1	112	0.0408664	301.6	1
NCU00443T0	27651	ran-specific GTPase-activating protein 1 (251 aa)	4499	0.957854	1.095	9	4496	0.93633	1.085	8
NCU00444T0	26110	transcription initiation factor TFIID subunit 14 (227 aa)	401	0.829876	1.179	3	681	0.875657	1.074	2
NCU00451T0	41458	hypothetical protein (376 aa)	149	3.87898	61.68	1	67	0.0375657	2.643	2
NCU00454T0	63292	hypothetical protein (583 aa)	131	150.015	1.817	1	260	14.3349	10.76	3
NCU00455T0	52076	mapkkk cascade protein kinase regulator ste50 (481 aa)	505	0.687758	1.138	2	427	0.549451	1.112	2
NCU00457T0	60144	translation initiation factor 4B (560 aa)	3083	0.838926	1.126	16	3119	0.775795	1.238	19
NCU00461T0	118641	NAD-specific glutamate dehydrogenase (1052 aa)	10442	16.818	18.34	42	10618	32.9381	93.09	38
NCU00463T0	51594	kynureninase (473 aa)	582	7.20981	17.21	3	606	8.77193	12.56	3
NCU00464T0	14955	60S ribosomal protein L32 (132 aa)	4374	0.521376	1.072	7	4674	0.511771	1.099	8
NCU00465T0	46508	chaperone dnaJ (424 aa)	690	0.785546	1.061	3	546	0.711744	1.141	6
NCU00466T0	74003	glutamyl-tRNA synthetase (657 aa)	412	0.849618	1.206	3	246	0.896057	1.071	1
NCU00475T0	17758	40S ribosomal protein S18 (157 aa)	4414	0.474383	1.457	13	4716	0.487329	1.128	12
NCU00476T0	34481	UPF0023 family protein (316 aa)	813	1.58881	1.539	6	780	2.22618	1.068	5
NCU00477T0	62113	carboxypeptidase Y (555 aa)	3139	2.06697	1.084	12	3090	2.10571	1.103	11
NCU00480T0	164712	ubiquitin C-terminal hydrolase (1497 aa)	604	0.600962	1.091	2	643	0.598802	1.033	3
NCU00481T0	143826	a-pheromone processing metallopeptidase Ste23 (1270 aa)	749	0.87184	1.05	6	938	0.471921	4.528	9
NCU00486T0	104419	hypothetical protein (957 aa)	588	0.997009	1.095	3	420	1.03584	1.393	2
NCU00487T0	34559	hypothetical protein (312 aa)	241	0.646412	1.226	2	324	0.183453	24.48	3
NCU00488T0	68964	protein phosphatase PP2A regulatory subunit A (625 aa)	2774	0.725689	1.132	13	3052	0.687285	1.104	15
NCU00489T0	28649	cytoplasmic ribosomal protein-10 (263 aa)	15674	0.524384	1.137	19	14503	0.524109	1.111	18
NCU00493T0	56670	coatomer subunit delta (513 aa)	2429	0.380662	2.186	13	3067	0.390778	1.943	14
NCU00505T0	13255	small nuclear ribonucleoprotein Sm D1 (124 aa)	716	0.83682	1.221	3	506	0.775194	1.066	2
NCU00513T0	44138	phosphotransferase enzyme family domain-containing protein (389 aa)	511	0.156715	36.55	3	590	3.83142	16.59	2
NCU00518T0	46867	MGS207 protein (408 aa)	385	1.01595	1.218	4	293	1.09529	1.188	4
NCU00519T0	27286	ribulose-phosphate 3-epimerase (252 aa)	390	1.23518	1.499	3	785	1.17206	1.138	2
NCU00520T0	74203	oxidoreductase (664 aa)	1229	0.430849	1.084	6	1223	0.407664	1.099	7
NCU00522T0	46351	cystathionine beta-lyase (420 aa)	3445	8.96057	2.329	20	3478	8.76424	1.854	18
NCU00535T0	30064	alanyl-tRNA synthetase (273 aa)	861	222.469	315.5	8	498	27.1813	1.988	7
NCU00536T0	57467	homoserine O-acetyltransferase (526 aa)	600	1.68634	1.009	2	582	1.93573	1.255	3
NCU00541T0	43509	hypothetical protein (415 aa)	1557	0.672495	1.144	8	1333	0.558036	1.239	5
NCU00549T0	34889	glutathione transferase omega-1 (310 aa)	868	1.18371	1.039	4	774	1.21966	1.155	3
NCU00551T0	276050	myosin type-2 heavy chain 2 (2419 aa)	954	0.158655	945.9	4	617	0.313972	4.018	5
NCU00554T0	38902	aspartate-semialdehyde dehydrogenase (363 aa)	7665	4.61467	12.3	17	7783	2.80741	1.081	15
NCU00556T0	60956	RNA binding protein (575 aa)	1141	1.05396	1.168	3	733	0.935454	1.084	2
NCU00566T0	12723	synaptobrevin (117 aa)	531	0.340716	1.195	2	759	0.317763	1.136	3
NCU00567T0	95843	arginine-6 (872 aa)	6235	2.2007	4.973	27	6459	2.86369	1.29	21
NCU00573T0	81615	hypothetical protein (749 aa)	2288	1.12867	2.264	16	2227	1.45518	1.257	13
NCU00575T0	57843	glucokinase (531 aa)	7055	0.434405	1.146	22	6981	0.429369	1.254	24
NCU00579T0	137275	oxysterol binding protein 1 (1239 aa)	1335	0.545852	1.183	3	1526	0.572738	1.072	6
NCU00582T0	81362	cryptochrome DASH (746 aa)	2681	8.67303	432.8	15	2498	23.0627	230.2	13
NCU00587T0	71696	osmotic sensitive-5 (684 aa)	685	0.956938	1.062	3	827	0.852515	1.066	4
NCU00590T0	28683	hypothetical protein (263 aa)	365	0.175316	2.889	3	302	0.212404	2.892	4
NCU00591T0	80776	methylcrotonoyl-CoA carboxylase subunit alpha (744 aa)	819	1.61031	6.963	7	622	1.72801	7.184	8
NCU00602T0	66386	siroheme synthase (623 aa)	1752	2.02799	1.063	3	1658	1.84809	1.137	5
NCU00604T0	54168	hypothetical protein (504 aa)	935	10.0624	4.271	4	784	26.2261	9.668	3
NCU00608T0	73199	AMP-binding enzyme (679 aa)	112	1.54131	1.593	1	151	0.489476	13.33	2
NCU00609T0	45893	initiation-specific alpha-1,6-mannosyltransferase (404 aa)	51	0.446828	1.077	1	48	0.449843	1.11	1
NCU00618T0	8892	40S ribosomal protein S27 (83 aa)	1425	0.482393	1.132	4	1587	0.554017	2.362	4
NCU00621T0	151826	TORC1 growth control complex subunit Kog1 (1337 aa)	197	0.144739	74.16	4	70	0.088574	10.91	1
NCU00622T0	162889	cell polarity protein (1492 aa)	1268	2.59067	12.22	3	1114	0.642261	1.039	2
NCU00627T0	67771	hypothetical protein (570 aa)	280	0.564016	2.713	3	309	1.05719	1.031	3
NCU00629T0	92144	6-phosphofructokinase (846 aa)	4330	0.319898	1.088	18	5080	0.309789	1.099	21
NCU00634T0	15844	ribosomal protein L14 (143 aa)	12516	0.49975	1.07	10	9219	0.499251	1.095	12
NCU00635T0	22059	nascent polypeptide-associated complex subunit alpha (201 aa)	5496	0.579374	1.106	7	4884	0.569476	1.131	8
NCU00643T0	39111	L-arabinitol 4-dehydrogenase (364 aa)	87	0.863558	1.071	2	320	0.859107	1.443	2
NCU00649T0	53477	Npt1p (478 aa)	1167	0.78125	1.076	9	1120	0.829187	1.093	4
NCU00655T0	46819	mitochondrial enoyl reductase (434 aa)	490	0.450653	18.59	4	817	1.45243	4.202	3
NCU00665T0	70395	Ser/Thr protein phosphatase (629 aa)	750	1.57282	1.16	6	761	1.64015	1.126	7
NCU00671T0	299467	beige/BEACH domain-containing protein (2663 aa)	205	1.77211	1.099	2	228	0.737463	1.521	3
NCU00673T0	56731	serine protease p2 (533 aa)	6294	1.3312	1.092	9	6588	1.29066	1.069	9
NCU00675T0	122098	efr-3 (1126 aa)	371	0.622665	1.327	2	310	0.704225	1.392	3
NCU00677T0	64134	phenylacetyl-CoA ligase (578 aa)	111	0.00585823	10.27	3	275	0.0206782	2.417	3
NCU00680T0	62191	2-methylcitrate dehydratase (566 aa)	5678	0.672948	1.086	16	5554	0.63857	1.092	16
NCU00681T0	129244	GTPase activating protein (1183 aa)	547	0.374813	3.327	4	451	0.190114	7.22	2
NCU00685T0	41496	casein kinase I isoform delta (364 aa)	1263	0.592768	1.453	10	1323	0.606428	1.115	7
NCU00687T0	47121	hypothetical protein (427 aa)	367	0.696864	1.086	3	360	0.783699	1.079	3
NCU00691T0	90197	hypothetical protein (795 aa)	146	0.000401606	25.83	1	165	0.00294724	117.3	2
NCU00692T0	61076	chaperone dnaK (572 aa)	4202	0.75358	1.098	18	4842	0.689655	1.145	19
NCU00695T0	60650	hypothetical protein (537 aa)	754	2.56213	1.089	6	625	2.26912	1.258	7
NCU00706T0	11905	60S ribosomal protein L44 (107 aa)	140	0.556793	1.051	4	87	0.540541	1.026	3
NCU00707T0	33230	hypothetical protein (301 aa)	381	0.754148	1.135	4	240	0.654879	1.018	2
NCU00714T0	64430	heat shock protein STI1 (579 aa)	3619	1.05943	1.079	17	3813	1.0176	1.104	15
NCU00720T0	34855	L-lactate dehydrogenase (325 aa)	691	0.546747	1.413	2	627	0.542594	1.024	3
NCU00725T0	54405	epsin-3 (522 aa)	1163	0.461255	1.046	5	1219	0.464468	1.113	4
NCU00726T0	24049	cyclosporin-resistant-1 (224 aa)	14600	0.661376	1.125	11	14751	0.694927	1.085	10
NCU00742T0	58600	glycerol-3-phosphate dehydrogenase (525 aa)	1126	0.629723	1.072	9	1083	0.649351	1.104	9
NCU00743T0	175579	glycogen debranching enzyme (1562 aa)	5435	0.859845	1.122	31	5549	0.817661	1.114	34
NCU00768T0	42150	mRNA binding post-transcriptional regulator (392 aa)	2505	1.04199	1.141	10	2312	1.03381	1.119	7
NCU00770T0	203546	hypothetical protein (1846 aa)	1074	1.06769	1.192	4	1082	1.25612	1.797	4
NCU00771T0	62421	UBX domain-containing protein 7 (566 aa)	976	0.91659	1.033	4	1227	0.878735	1.104	4
NCU00775T0	42052	isocitrate dehydrogenase subunit 1 (386 aa)	4690	0.621504	1.076	12	5076	0.59952	1.089	15
NCU00792T0	44890	branched-chain-amino-acid aminotransferase (414 aa)	5422	1.24813	1.152	13	5850	1.18554	1.125	12
NCU00793T0	105098	trehalose phosphate synthase (930 aa)	1815	0.723589	1.11	6	1696	2.96121	19.62	9
NCU00799T0	39702	homocysteine S-methyltransferase (362 aa)	586	4.1841	18.71	3	753	6.46831	6.804	5
NCU00810T0	121250	beta-galactosidase (1072 aa)	314	8.99281	527.5	3	496	4.27533	37.52	5
NCU00823T0	37616	26S proteasome regulatory subunit RPN11 (339 aa)	1056	0.537924	1.166	4	1253	0.1	15.27	3
NCU00824T0	70935	histone deacetylase RPD3 (647 aa)	557	0.900901	1.221	3	634	0.841751	1.113	4
NCU00831T0	63383	extracellular serine carboxypeptidase (572 aa)	767	0.178285	30.42	5	795	0.264901	176.6	5
NCU00843T0	25521	phosphoribosylglycinamide formyltransferase (232 aa)	1523	0.704722	1.247	6	1493	0.595593	1.172	6
NCU00844T0	64411	hypothetical protein (562 aa)	19	112.6	2.859	1	23	79.8085	1.404	1
NCU00847T0	39841	hypothetical protein (356 aa)	660	0.141924	512.2	6	590	0.904977	214.2	6
NCU00865T0	51059	oxalate decarboxylase oxdC (456 aa)	120	99.7009	2.229	1	152	7.68049	16.43	2
NCU00867T0	33703	hypothetical protein (304 aa)	581	0.197083	1.11	3	417	0.120744	2.411	4
NCU00868T0	28042	hypothetical protein (251 aa)	390	48.8759	2.156	2	345	162.022	1.325	2
NCU00879T0	38319	WD domain-containing protein (353 aa)	662	0.857633	1.074	3	924	1.12625	2.521	4
NCU00880T0	87795	phospholipase A-2-activating protein (810 aa)	1879	0.750751	1.173	12	1934	0.726216	1.119	11
NCU00884T0	46570	NAD dependent epimerase/dehydratase (417 aa)	2901	0.71736	2.914	15	2692	0.675219	2.916	16
NCU00891T0	40410	xylitol dehydrogenase (384 aa)	547	0.0272183	3.641	6	733	0.0625	1.328	3
NCU00892T0	58489	methionine-6 (529 aa)	934	2.33481	1.071	6	693	13.4716	24.6	6
NCU00895T0	23935	RAB GTPase Ypt5 (221 aa)	399	0.604961	1.124	2	308	0.595593	1.094	5
NCU00900T0	63327	hypothetical protein (608 aa)	288	0.965251	1.335	3	319	0.879507	1.186	2
NCU00903T0	37359	hypothetical protein (351 aa)	3659	0.851789	1.082	6	4200	0.862069	1.118	6
NCU00915T0	65075	aspartyl-tRNA synthetase (595 aa)	4674	1.24301	1.182	22	4659	1.27421	1.156	24
NCU00918T0	50019	hypothetical protein (461 aa)	437	2.78242	1.788	2	423	3.9093	3.088	2
NCU00920T0	106963	isoleucyl-tRNA synthetase (963 aa)	94	1.54131	1.593	1	151	2.18245	1.042	1
NCU00931T0	68522	lysyl-tRNA synthetase (610 aa)	64	2.24366	1.249	1	126	1.98177	1.072	1
NCU00935T0	60827	hypothetical protein (582 aa)	10907	1.95008	1.078	24	10533	1.97316	2.079	27
NCU00936T0	58083	succinate semialdehyde dehydrogenase (537 aa)	1914	1.16036	3.373	7	1350	0.57971	14.6	12
NCU00939T0	169711	hypothetical protein (1543 aa)	156	1.17661	1.02	2	284	1.09577	1.255	2
NCU00947T0	13447	hypothetical protein (117 aa)	97	38.1825	1.294	1	58	0.606428	218.5	1
NCU00951T0	48711	inorganic pyrophosphatase (445 aa)	9077	0.341064	1.267	17	10450	0.319693	4.209	18
NCU00963T0	37875	methylenetetrahydrofolate dehydrogenase (343 aa)	2138	1.96425	1.307	14	2441	2.24366	2.016	14
NCU00964T0	128344	hypothetical protein (1161 aa)	1181	0.0356252	125.5	9	926	0.018843	200.4	6
NCU00971T0	17371	ribosomal protein S12 (153 aa)	4245	0.514139	1.133	8	4303	0.493097	1.132	7
NCU00979T0	11096	60S acidic ribosomal protein P2 (111 aa)	11300	0.6035	1.097	8	12055	0.585823	1.122	9
NCU00984T0	117641	von Willebrand domain-containing protein (1087 aa)	1783	7.66284	5.876	9	1651	15.4823	4.808	7
NCU00985T0	75385	hydrolase (678 aa)	41	1.21699	1.067	2	540	1.37589	1.045	3
NCU00999T0	26412	hypothetical protein (238 aa)	142	0.742942	1.192	2	313	0.796178	1.118	3
NCU01002T0	31598	coatomer subunit epsilon (297 aa)	3020	0.597729	1.694	7	3032	0.473485	1.225	5
NCU01004T0	117448	phosphatidylserine decarboxylase proenzyme (1063 aa)	629	1.28568	1.004	1	713	1.13237	1.655	4
NCU01012T0	73049	hypothetical protein (662 aa)	30	0.106213	17.81	2	30	0.0853971	24.08	2
NCU01013T0	41887	delta-aminolevulinic acid dehydratase (386 aa)	377	1.78158	1.09	2	442	1.90259	1.135	2
NCU01019T0	84458	hypothetical protein (791 aa)	82	0.00218436	571.6	1	121	0.0114103	70.59	1
NCU01021T0	39670	eukaryotic translation initiation factor 3 subunit EifCf (370 aa)	2737	0.812348	2.725	10	3212	0.719424	1.119	10
NCU01057T0	46009	taurine catabolism dioxygenase TauD (410 aa)	153	18.3925	1.044	1	179	20.9776	3.615	4
NCU01064T0	9691	hypothetical protein (93 aa)	449	41.7537	2.626	3	552	144.009	4.933	4
NCU01070T0	22062	hypothetical protein (200 aa)	182	192.604	6.855	1	207	36.7107	2.82	1
NCU01083T0	54687	spermidine-2 (504 aa)	559	0.863558	1.126	3	483	3.40368	31.95	4
NCU01100T0	46277	hypothetical protein (434 aa)	1349	0.639795	1.076	8	1480	0.8	3.08	11
NCU01107T0	36445	short-chain dehydrogenase (334 aa)	1741	0.613874	1.167	8	1747	0.960615	5.948	11
NCU01121T0	20919	hypothetical protein (198 aa)	1204	1.20034	1.26	7	1071	1.25392	1.325	6
NCU01145T0	21290	hypothetical protein (206 aa)	292	0.972763	1.149	4	70	1.0543	1.274	2
NCU01147T0	60638	tyrosine decarboxylase (558 aa)	1621	133.227	65.09	12	1780	55.3097	3.233	14
NCU01157T0	81828	glutamate-cysteine ligase catalytic subunit (729 aa)	708	0.757576	1.163	4	534	0.803213	1.139	3
NCU01160T0	53182	ATP-dependent RNA helicase dbp-5 (484 aa)	3224	0.841751	1.104	14	3358	0.840336	1.124	14
NCU01163T0	19086	GAF domain nucleotide-binding protein (177 aa)	811	1.87723	1.153	4	736	1.88608	1.072	3
NCU01164T0	118947	transcription elongation complex subunit (1043 aa)	912	1.07354	1.38	7	896	1.07956	1.169	5
NCU01166T0	42130	microcycle blastoconidiation (386 aa)	2541	0.803213	1.065	11	1686	0.801925	1.105	11
NCU01167T0	25284	hypothetical protein (232 aa)	257	0.512033	1.043	2	301	0.487329	1.103	1
NCU01169T0	28824	NADH:ubiquinone oxidoreductase 24 (264 aa)	467	0.705219	1.324	4	574	0.87108	1.102	3
NCU01171T0	80427	DNA replication licensing factor mcm5 (725 aa)	64	0.788022	1.085	3	269	0.825083	1.045	3
NCU01175T0	40252	farnesyl-pyrophosphate synthetase (348 aa)	1377	0.367242	1.13	10	1469	0.338753	1.166	9
NCU01177T0	37045	NAD dependent epimerase/dehydratase (339 aa)	1462	1.25423	1.118	9	1247	1.22414	1.139	10
NCU01178T0	61981	6-phosphofructo-2-kinase/fructose-2,6-bisphosphatase (541 aa)	359	0.653595	1.022	2	359	0.610874	1.028	2
NCU01181T0	50019	acyl-CoA dehydrogenase family member 11 (452 aa)	719	0.066313	19.99	5	889	0.00330033	98.46	2
NCU01183T0	41333	GTP-binding protein 1 (373 aa)	990	1.21714	1.119	6	986	1.10314	1.075	7
NCU01190T0	37065	DUF410 domain-containing protein (344 aa)	637	0.843882	1.392	3	702	0.832639	1.1	3
NCU01195T0	48823	amination-deficient (455 aa)	26976	0.662691	1.11	33	26151	0.644745	1.469	35
NCU01197T0	149045	cell wall biogenesis protein phosphatase Ssd1 (1366 aa)	6426	0.75188	1.171	28	6035	0.728863	1.178	27
NCU01200T0	22543	peptidyl-prolyl cis-trans isomerase B (208 aa)	1955	0.708717	1.153	7	2049	0.70373	1.099	7
NCU01201T0	14142	trm-112 (128 aa)	360	1.17151	1.154	4	351	1.14639	1.169	4
NCU01204T0	18771	tropomyosin (162 aa)	5549	0.285878	12.33	12	5584	0.67659	1.107	10
NCU01207T0	67079	vacuolar membrane ATPase-1 (608 aa)	5840	0.729927	1.162	28	5322	0.724638	1.109	26
NCU01219T0	13577	glutaredoxin (125 aa)	2936	2.25632	1.088	6	3219	2.30468	1.059	7
NCU01221T0	22887	60S ribosomal protein L16 (203 aa)	1841	0.511247	1.081	11	2134	0.492611	1.072	12
NCU01224T0	50938	26S protease regulatory subunit 4 (460 aa)	2744	0.516529	1.121	14	3078	0.516796	1.124	12
NCU01227T0	34716	succinyl-CoA ligase alpha-chain (334 aa)	2615	0.919963	1.134	12	3310	0.915751	1.141	12
NCU01233T0	32029	aldose reductase (290 aa)	1054	9.96016	3.892	8	1047	2.84819	7.987	8
NCU01234T0	45379	eukaryotic initiation factor 4A-12 (401 aa)	1489	1.27535	4.184	9	1324	1.90549	10.04	12
NCU01240T0	59254	hypothetical protein (543 aa)	2255	0.558347	1.149	9	2044	0.579374	1.121	11
NCU01247T0	134900	hypothetical protein (1218 aa)	557	0.0957854	26.49	2	386	0.0278474	138	3
NCU01249T0	59659	importin alpha subunit (549 aa)	2579	0.609385	1.204	12	2712	0.588582	1.135	16
NCU01257T0	48180	hypothetical protein (437 aa)	155	0.353857	1.379	3	275	0.4095	1.307	2
NCU01258T0	18107	cyanase (165 aa)	831	1.39063	1.108	3	771	1.19275	1.37	5
NCU01272T0	112754	mitochondrial presequence protease (1013 aa)	2713	3.31455	19.41	18	2947	1.21507	15.7	18
NCU01275T0	38099	oxidoreductase (364 aa)	559	0.00203625	46.72	2	380	0.000811688	116.5	1
NCU01283T0	149924	hypothetical protein (1418 aa)	4007	0.615006	1.132	17	3681	0.592066	1.13	13
NCU01300T0	24298	imidazoleglycerol-phosphate dehydratase (230 aa)	985	2.11595	4.936	4	963	1.27178	3.595	3
NCU01304T0	96647	mitochondrial mRNA processing protein PET127 (851 aa)	240	3.0656	2.58	2	171	2.99133	2.626	2
NCU01317T0	17683	60S ribosomal protein L12 (166 aa)	6756	0.515198	1.057	7	6242	0.524934	1.055	7
NCU01318T0	86223	protein transporter sec-23 (776 aa)	3161	0.526316	1.133	17	3163	0.369004	2.948	16
NCU01323T0	144606	cohesin complex subunit (1264 aa)	251	1.23274	1.088	2	243	0.914077	1.125	3
NCU01327T0	65594	hypothetical protein (603 aa)	427	0.730994	1.149	3	433	0.713267	1.218	3
NCU01328T0	75111	transketolase (687 aa)	17113	0.507614	1.13	37	18046	0.518672	2.096	41
NCU01330T0	111190	SacI domain-containing protein (1012 aa)	371	1.33743	131.1	2	358	5.98802	22.61	2
NCU01331T0	13784	snRNP and snoRNP protein (129 aa)	297	1.03263	1.217	2	256	1.04254	1.05	2
NCU01337T0	45090	dihydrofolate synthetase Fol3 (413 aa)	155	0.643087	1.419	2	107	0.511771	1.023	1
NCU01343T0	24727	TPR repeat protein (222 aa)	292	0.95511	1.508	3	410	1.25251	1.212	3
NCU01347T0	42372	hypothetical protein (385 aa)	323	0.145412	8.471	4	562	0.0132293	243.5	3
NCU01361T0	116140	hypothetical protein (1074 aa)	233	0.976562	1.519	2	249	3.68868	12.08	2
NCU01364T0	39601	oxidoreductase (360 aa)	873	1.47558	3.872	2	731	0.890472	1.097	3
NCU01368T0	22404	proteasome component C11 (204 aa)	989	0.8285	3.234	7	760	0.607903	1.113	5
NCU01369T0	72011	ATP-dependent RNA helicase ded-1 (689 aa)	7055	0.572738	1.091	26	6830	0.558659	1.118	25
NCU01379T0	443006	histone acetylase complex subunit Paf400 (3896 aa)	640	0.93985	14.7	4	450	1.47254	2.3	3
NCU01381T0	21031	hypothetical protein (187 aa)	2894	48.1232	42.3	12	3105	18.6324	10.14	13
NCU01393T0	41783	class III chitinase (376 aa)	247	0.668449	1.521	2	281	0.735294	1.409	3
NCU01402T0	57968	indoleamine 2,3-dioxygenase (517 aa)	581	111.607	2.09	7	388	60.1323	8.983	8
NCU01412T0	47036	gamma-glutamyl phosphate reductase (446 aa)	6085	3.25098	1.112	18	6051	3.21958	1.102	19
NCU01413T0	85776	hypothetical protein (803 aa)	133	0.00431779	10.2	1	140	0.0354736	22.16	2
NCU01417T0	78069	propionate-CoA ligase (711 aa)	154	0.788644	1.158	2	167	0.917431	1.324	2
NCU01419T0	36537	quinone oxidoreductase (339 aa)	170	1.21139	1.182	2	314	1	1.08	5
NCU01420T0	40782	hypothetical protein (385 aa)	161	0.62422	1.253	2	285	0.682128	1.077	3
NCU01422T0	17169	multiprotein-bridging factor 1 (161 aa)	307	0.797448	1.09	6	372	0.84246	1.038	5
NCU01424T0	15054	DUF636 domain-containing protein (138 aa)	2445	0.560852	1.064	9	2307	0.570776	1.162	9
NCU01427T0	48455	albino-3 (434 aa)	903	0.208247	1.693	4	857	0.0952381	4.473	6
NCU01428T0	15420	hydroxyisourate hydrolase (139 aa)	2999	3.01841	1.103	7	2838	2.97796	1.15	7
NCU01429T0	46434	phosphoserine aminotransferase (430 aa)	11869	3.15358	1.189	18	12412	3.17763	1.139	19
NCU01433T0	54631	phosphoprotein phosphatase-1 (480 aa)	636	1.24085	1.142	2	482	0.856164	1.29	4
NCU01438T0	46280	nucleosome assembly protein (408 aa)	9383	1.1685	1.136	16	10190	1.12982	1.13	20
NCU01439T0	50963	D-3-phosphoglycerate dehydrogenase 1 (467 aa)	27553	9.61538	21.07	25	27416	9.81354	32.49	26
NCU01440T0	180903	myosin-2 (1595 aa)	2027	0.548546	40.19	13	2046	0.525486	1.092	6
NCU01441T0	20934	inosine triphosphate pyrophosphatase (192 aa)	3509	21.3265	1.304	6	3789	331.345	274	11
NCU01443T0	52830	seryl-tRNA synthetase (466 aa)	6385	0.840336	1.109	27	6605	0.859845	1.143	30
NCU01446T0	27086	uracil phosphoribosyltransferase (245 aa)	769	0.391696	1.076	4	893	0.373832	1.168	5
NCU01449T0	55666	GTP cyclohydrolase II (508 aa)	1939	0.849618	1.134	11	1740	0.769231	1.123	13
NCU01452T0	29051	40S ribosomal protein S1 (257 aa)	9992	0.492611	1.1	21	10719	0.488281	1.081	20
NCU01455T0	73626	signal recognition particle protein (683 aa)	1114	0.534188	1.06	4	1352	0.517866	1.073	6
NCU01468T0	49612	translation initiation factor eIF-2B subunit delta (464 aa)	2149	2.16029	1.129	10	2162	2.16826	1.125	8
NCU01473T0	50635	mitochondrial large ribosomal subunit YmL35 (450 aa)	182	0.481464	1.396	2	178	0.621118	1.194	2
NCU01484T0	21957	rho-type GTPase (196 aa)	475	0.585138	1.161	4	771	0.59952	1.107	6
NCU01485T0	45353	hypothetical protein (397 aa)	617	660.939	2.29	2	514	0.629327	1.104	3
NCU01489T0	16432	hypothetical protein (146 aa)	1103	1.30753	1.112	6	992	1.3289	1.084	6
NCU01500T0	37760	nicotinamide riboside kinase 1 (334 aa)	121	1.29601	1.102	3	163	1.31441	1.135	2
NCU01504T0	34173	calcineurin binding protein (316 aa)	238	0.679348	1.172	2	234	0.54407	1.002	1
NCU01510T0	141287	meiotically up-regulated 190 protein (1282 aa)	234	1.04308	1.153	5	218	1.07469	1.08	4
NCU01511T0	31274	urease accessory protein ureG (291 aa)	1492	1.69693	1.05	6	1612	1.62311	1.128	6
NCU01515T0	37078	DNA-directed RNA polymerase II polypeptide (338 aa)	323	1.10314	2.442	3	547	0.0351865	50.11	2
NCU01516T0	26811	mitochondrial co-chaperone GrpE (239 aa)	262	6.9541	40.47	2	428	0.90009	1.208	5
NCU01517T0	70540	glucoamylase precursor (664 aa)	1019	0.078125	33.77	6	1365	0.381388	1.237	6
NCU01523T0	23704	GTP-binding protein ypt3 (215 aa)	1201	0.436872	1.205	7	1018	0.421763	1.445	8
NCU01528T0	36270	glyceraldehyde-3-phosphate dehydrogenase-1 (339 aa)	61012	0.373413	1.377	26	57483	0.336361	5.418	27
NCU01545T0	14090	autophagy protein 8 (122 aa)	600	1.55448	1.043	1	699	1.47776	1.188	3
NCU01546T0	46561	coproporphyrinogen III oxidase (410 aa)	1028	1.02208	50.55	12	1187	0.355492	1.155	9
NCU01547T0	39080	26S proteasome regulatory subunit rpn-8 (353 aa)	3168	0.521648	1.66	12	3527	0.4363	2.187	11
NCU01549T0	85222	hypothetical protein (749 aa)	669	0.151676	13.24	4	867	0.653595	1.237	6
NCU01550T0	30267	adenylate kinase cytosolic (279 aa)	3682	0.826446	1.113	15	3938	0.823045	1.133	15
NCU01552T0	15900	ribosomal protein S28 (146 aa)	1499	0.496032	1.181	10	1513	0.487329	1.177	10
NCU01555T0	11196	hypothetical protein (102 aa)	425	0.224669	25.15	4	365	0.0897666	32.08	3
NCU01585T0	29787	hypothetical protein (288 aa)	988	0.809717	1.178	4	883	0.851789	1.149	5
NCU01587T0	17175	cofilin (155 aa)	3108	0.606428	1.113	9	2971	0.584112	1.09	8
NCU01589T0	60452	heat shock protein 60 (575 aa)	6064	0.620732	1.12	22	6254	0.614628	1.112	23
NCU01596T0	47892	26S proteasome non-ATPase regulatory subunit 11 (425 aa)	1145	0.576037	1.078	8	1072	0.562114	1.11	11
NCU01601T0	20578	hypothetical protein (189 aa)	529	1.07666	1.094	6	631	1.06598	1.087	5
NCU01606T0	23033	ATP synthase subunit 5 (221 aa)	319	1.20366	1.185	4	356	1.07492	1.07	4
NCU01611T0	94563	carnitine acetyl transferase (861 aa)	1199	0.0800641	4.274	9	1312	0.0518135	2.25	11
NCU01612T0	87746	pre-mRNA splicing factor ATP-dependent RNA helicase PRP43 (775 aa)	364	0.638162	1.162	2	326	0.750188	1.264	2
NCU01613T0	90675	protein arginine N-methyltransferase HSL7 (799 aa)	1212	1.09194	1.272	4	1214	0.853242	1.589	5
NCU01614T0	10328	hypothetical protein (91 aa)	330	0.705716	1.001	2	153	0.702741	1.072	2
NCU01632T0	170125	pentafunctional AROM polypeptide (1564 aa)	12070	1.32328	1.117	43	11616	1.64772	14.14	51
NCU01633T0	57955	hexose transporter HXT13 (533 aa)	225	0.0445831	1.342	2	166	0.037092	221.8	4
NCU01635T0	15383	histone H3 (137 aa)	436	2.52908	1.886	3	293	2.35405	1.568	3
NCU01636T0	24761	2-hydroxychromene-2-carboxylate isomerase (227 aa)	460	0.569476	1.047	2	437	0.652742	1.154	3
NCU01642T0	294104	hypothetical protein (2641 aa)	708	0.0213356	358.2	3	541	0.308642	46.14	5
NCU01652T0	48839	O-acetylhomoserine (455 aa)	1399	0.0427716	20.08	6	958	0.243784	1.417	6
NCU01666T0	35765	acetolactate synthase small subunit (331 aa)	7885	3.56125	1.13	13	8387	11.1495	80.78	12
NCU01667T0	41265	arginine-12 (386 aa)	5278	5.52792	1.14	12	6177	14.0924	16.95	16
NCU01669T0	65002	protein arginine methyltransferase RmtB (588 aa)	731	0.525762	1.109	5	808	0.495786	1.131	8
NCU01674T0	32784	alpha-soluble NSF attachment protein (293 aa)	1667	0.734214	1.075	5	1520	0.682594	1.125	4
NCU01675T0	138979	ribosomal RNA-processing protein 12 (1276 aa)	896	1.10072	1.089	4	548	1.23016	1.11	5
NCU01680T0	99824	plasma membrane ATPase-1 (921 aa)	2112	1.08413	1.191	11	1893	1.16442	1.182	13
NCU01692T0	51956	mitochondrial citrate synthase (470 aa)	10526	0.467727	3.831	29	9705	0.349406	1.128	24
NCU01695T0	79489	RNA binding protein Nrd1 (740 aa)	272	0.762777	1.14	1	175	0.728863	1.054	1
NCU01701T0	64859	ribitol kinase (599 aa)	707	1.0247	1.125	4	866	0.144342	19.59	4
NCU01702T0	125761	nuclear pore protein (1162 aa)	185	0.191388	79.22	3	179	1.25976	3.345	2
NCU01703T0	54930	aldo-keto reductase (496 aa)	104	0.847458	1.14	2	273	0.87184	1.118	3
NCU01704T0	43188	NADP:D-xylose dehydrogenase (393 aa)	1326	0.50025	484.4	10	1332	0.191351	2.967	10
NCU01705T0	50381	tRNA methyltransferase (477 aa)	366	10.8448	8.585	3	541	7.68049	8.316	3
NCU01713T0	26899	tubulin-folding cofactor B (241 aa)	267	0.954198	2.626	2	125	0.478698	1.021	2
NCU01728T0	84362	6-phosphofructo-2-kinase (749 aa)	1325	0.772201	1.777	3	1157	1.20077	1.138	6
NCU01737T0	115801	hypothetical protein (1052 aa)	250	0.184026	8.258	3	348	0.873362	1.083	1
NCU01740T0	12592	histone H2A.Z-specific chaperone chz-1 (115 aa)	597	1.7762	1.445	1	458	1.55933	1.177	1
NCU01744T0	233359	glutamate synthase (2117 aa)	8406	0.983284	1.122	42	8180	0.855432	14.08	37
NCU01747T0	137713	glycerophosphocholine phosphodiesterase Gde1 (1246 aa)	483	0.145054	5.068	2	533	0.0825764	44.44	2
NCU01753T0	63396	gamma-glutamyltranspeptidase (595 aa)	420	0.428449	6.97	3	280	1.09517	1.737	2
NCU01754T0	37419	alcohol dehydrogenase I (354 aa)	25375	0.04	4.701	24	24092	0.03427	4.974	24
NCU01756T0	47822	actin (440 aa)	2255	0.45045	1.075	9	2109	0.447628	1.032	8
NCU01758T0	76548	YdiU domain-containing protein (685 aa)	415	0.0329707	496.6	2	319	0.531067	2.688	1
NCU01759T0	35572	aldo-keto reductase family 1 member C13 (323 aa)	652	0.816993	1.23	5	871	0.811688	1.043	3
NCU01765T0	81550	NADH:ubiquinone oxidoreductase 78 (745 aa)	660	1.41924	1.021	3	722	1.68152	1.155	4
NCU01766T0	27681	hypothetical protein (253 aa)	301	0.243309	5.874	3	317	0.28401	6.525	3
NCU01768T0	121854	hypothetical protein (1049 aa)	4923	0.555247	1.109	22	4574	0.541712	1.135	18
NCU01776T0	24175	60S ribosomal protein L15 (204 aa)	3697	0.497018	1.136	10	3735	0.489956	1.108	10
NCU01786T0	44738	ribose-phosphate pyrophosphokinase II (413 aa)	928	1.35814	10.89	9	799	0.723589	1.14	5
NCU01792T0	23584	heat shock protein 90-associated (217 aa)	1464	1.02944	1.157	3	1394	0.935454	1.379	3
NCU01793T0	25886	RNA binding domain-containing protein (250 aa)	1093	0.788644	1.094	7	1339	0.793651	1.143	7
NCU01795T0	40058	zinc finger containing protein (356 aa)	471	0.200441	4.555	3	327	0.482625	1.132	3
NCU01797T0	68586	nonrepressor of conidiation-2 (624 aa)	554	0.551268	1.026	2	311	0.16975	8.319	2
NCU01808T0	11806	cytochrome c (109 aa)	2828	0.688231	1.114	10	2802	0.655308	1.088	8
NCU01816T0	39049	allantoicase-l (355 aa)	2003	0.87108	1.1	11	1965	0.865801	1.062	8
NCU01820T0	123690	exportin-1 (1079 aa)	3910	0.60241	1.106	19	3171	0.559597	1.11	16
NCU01821T0	47731	alanine-glyoxylate aminotransferase (447 aa)	3323	0.765111	1.134	15	3756	0.762777	1.181	15
NCU01822T0	25540	retrograde transporter (240 aa)	279	0.814996	1.496	4	404	0.743494	1.449	3
NCU01824T0	57915	UDP-galactopyranose mutase (518 aa)	6392	0.398883	1.111	26	6377	0.451671	7.355	25
NCU01827T0	15713	60S ribosomal protein L27 (136 aa)	3896	0.467071	1.151	10	4408	0.481928	1.111	9
NCU01830T0	46000	4-hydroxyphenylpyruvate dioxygenase (413 aa)	1557	2.26091	1.146	5	1610	2.28781	1.145	8
NCU01838T0	38907	nitrilase (358 aa)	1027	0.405844	1.018	1	997	0.379651	1.054	3
NCU01843T0	59499	T-complex protein 1 subunit gamma (541 aa)	2973	0.481928	1.101	22	2968	0.471032	1.151	16
NCU01845T0	63250	phosphoglycerate mutase family domain-containing protein (571 aa)	1348	1.67926	1.125	6	1224	1.7316	1.136	4
NCU01854T0	23686	hypothetical protein (215 aa)	316	0.616903	1.074	2	173	0.605694	1.098	2
NCU01857T0	144601	DEAD/DEAH box RNA helicase (1295 aa)	289	6.47249	16.71	2	384	0.747384	1.145	2
NCU01861T0	38689	short chain dehydrogenase/reductase family (360 aa)	180	0.874891	1.092	3	95	0.97371	1.114	3
NCU01866T0	44422	lactonohydrolase (414 aa)	536	38.506	2.52	5	400	21.0128	1.422	3
NCU01878T0	125111	vesicle-mediated transporter (1121 aa)	701	0.681199	33.31	4	498	0.779423	1.297	4
NCU01889T0	38735	hypothetical protein (358 aa)	329	0.619579	1.1	2	313	0.103983	13.78	2
NCU01895T0	116106	response regulator (1115 aa)	220	1.5006	1.468	2	135	2.18245	1.042	1
NCU01902T0	19777	glucosamine 6-phosphate N-acetyltransferase (178 aa)	1504	0.530223	1.144	7	1559	0.575705	1.064	7
NCU01904T0	29885	2-deoxy-D-gluconate 3-dehydrogenase (281 aa)	952	0.107285	2.218	4	912	0.109039	1.967	3
NCU01905T0	45471	sorbitol dehydrogenase (434 aa)	672	0.331236	1.084	2	654	0.492126	1.729	2
NCU01906T0	34615	GCY protein (311 aa)	254	0.0183554	77.9	4	324	0.0453721	4.31	2
NCU01910T0	225396	hypothetical protein (2104 aa)	374	0.0374813	543.8	2	314	1.22564	1.139	2
NCU01913T0	59983	pre-mRNA splicing factor (536 aa)	373	0.786164	1.036	2	439	2.07426	4.996	2
NCU01914T0	16632	sorting nexin-3 (143 aa)	502	1.23457	1.065	5	444	1.18469	1.077	4
NCU01918T0	24172	ARP2/3 complex 20 kDa subunit (210 aa)	664	0.482625	1.041	3	558	0.371609	2.432	5
NCU01919T0	61263	ubiquitin C-terminal hydrolase (549 aa)	2016	0.586854	1.122	12	1665	0.584112	1.102	12
NCU01922T0	26419	hypothetical protein (239 aa)	861	3.17158	1.096	4	711	2.93858	1.147	3
NCU01927T0	58081	hypothetical protein (545 aa)	776	1.26167	1.108	3	699	1.60901	1.464	3
NCU01938T0	43681	hypothetical protein (400 aa)	688	1.05597	1.135	8	576	1.08178	1.159	7
NCU01939T0	119419	nonsense-mediated mRNA decay protein (1048 aa)	2671	0.965251	1.158	18	2482	0.934579	1.138	14
NCU01945T0	48414	IMP-specific 5'-nucleotidase 1 (432 aa)	1711	2.34577	1.099	10	1997	2.28363	1.11	9
NCU01948T0	18203	ribosomal protein Srp1 (161 aa)	1783	0.484496	1.213	12	1612	0.450045	1.114	12
NCU01949T0	21793	40S ribosomal protein S9 (191 aa)	2660	0.526593	1.119	13	2717	0.486618	1.067	12
NCU01955T0	38286	autophagocytosis protein Aut1 (347 aa)	1064	0.82713	1.108	8	801	0.862813	1.072	4
NCU01956T0	118879	cytoskeleton assembly control protein Sla2 (1054 aa)	3817	0.750188	1.087	19	3752	0.71736	11.18	16
NCU01957T0	35750	AR2 (323 aa)	128	0.985222	1.194	2	156	0.972763	1.169	2
NCU01965T0	118357	valyl-tRNA synthetase (1051 aa)	14621	2.35793	7.525	47	13877	2.68168	19.39	47
NCU01966T0	10226	60S ribosomal protein L37 (93 aa)	531	0.561167	1.066	5	648	0.524934	1.079	4
NCU01967T0	40792	hypothetical protein (390 aa)	101	1.46113	1.018	1	262	1.34481	1.033	1
NCU01979T0	37770	catechol dioxygenase (343 aa)	278	2.43546	1.106	2	382	2.41779	1.073	3
NCU01981T0	13191	translation factor sui1 (118 aa)	2157	0.938967	1.091	5	2034	0.904159	1.1	7
NCU01985T0	64421	sulfate adenylyltransferase (574 aa)	14406	1.14377	1.103	29	13210	1.24301	6.316	29
NCU01992T0	100876	coatomer subunit gamma (917 aa)	3867	0.490196	1.132	18	3406	0.465766	1.149	17
NCU02003T0	49641	translation elongation factor-1 (461 aa)	78923	0.690131	2.132	29	79162	0.65445	2.84	31
NCU02004T0	53910	phosphoserine phosphatase (497 aa)	1165	2.04792	1.065	8	1116	7.42942	8.376	8
NCU02006T0	81108	hypothetical protein (774 aa)	307	0.763359	1.338	2	522	0.912409	1.214	3
NCU02010T0	68972	2-isopropylmalate synthase (626 aa)	11453	22.7894	31.53	38	11188	27.465	46.31	35
NCU02011T0	96261	importin subunit beta-1 (877 aa)	4218	0.993049	1.148	17	3581	1.02312	1.232	13
NCU02018T0	26790	short chain dehydrogenase (251 aa)	2009	1.14797	1.058	6	2312	1.15835	1.151	8
NCU02027T0	26968	acyl-protein thioesterase 1 (246 aa)	937	0.854701	1.132	5	1155	0.919118	1.222	8
NCU02041T0	20073	anchored cell wall protein-11 (196 aa)	218	4.2123	1.055	1	365	3.95413	1.108	1
NCU02044T0	43873	GTP-binding protein (396 aa)	5691	0.749064	1.117	20	6084	0.757576	1.076	20
NCU02053T0	148635	REV1 (1348 aa)	272	0.330688	1.023	1	230	0.315756	1.122	2
NCU02055T0	42485	uridine nucleosidase Urh1 (398 aa)	1092	0.593824	1.363	3	934	0.578704	1.4	3
NCU02066T0	89690	ribosome assembly protein Noc2 (791 aa)	115	0.0550661	1.702	2	126	0.0351865	2.356	3
NCU02068T0	210205	hypothetical protein (1970 aa)	229	0.362976	1.065	2	166	0.339213	1.216	2
NCU02075T0	63470	heat shock protein 70 (586 aa)	19877	0.613497	3.898	30	20203	0.724113	1.107	30
NCU02076T0	27827	eukaryotic translation initiation factor 4E (249 aa)	760	0.793651	1.158	6	612	0.858369	1.547	9
NCU02078T0	78556	hypothetical protein (714 aa)	143	0.025025	1.175	1	157	0.277855	3.641	2
NCU02079T0	14062	cyclin-dependent kinase regulatory subunit (119 aa)	415	3.46141	5.107	6	392	1.46263	1.061	6
NCU02097T0	36694	short chain dehydrogenase (341 aa)	1737	0.762195	1.039	3	1698	0.702741	1.176	7
NCU02098T0	42854	G/U mismatch-specific DNA glycosylase (397 aa)	726	1.98138	1.193	3	648	2.531	1.035	2
NCU02103T0	193699	DNA-directed RNA polymerase II largest subunit (1762 aa)	1450	0.725689	1.041	4	1351	0.692521	1.222	8
NCU02109T0	53551	UDP-N-acetylglucosamine pyrophosphorylase (488 aa)	3395	0.475964	1.116	14	3851	0.476644	1.156	16
NCU02111T0	136223	myosin-5 (1236 aa)	2423	0.653595	1.134	9	1961	0.625	1.161	8
NCU02113T0	16971	ubiquitin-conjugating enzyme E2 13 (152 aa)	608	0.805153	1.075	4	547	0.795545	1.028	3
NCU02124T0	28500	dienelactone hydrolase (256 aa)	844	0.587544	1.084	12	1033	0.58309	1.115	12
NCU02127T0	65759	methylcrotonoyl-CoA carboxylase subunit beta (609 aa)	280	9.35454	2.732	2	239	9.48767	2.294	2
NCU02133T0	15875	superoxide dismutase (155 aa)	6947	0.609385	1.351	12	7344	0.627746	1.162	11
NCU02134T0	97538	transcription factor (881 aa)	3949	0.470367	1.138	23	3923	0.462107	1.097	22
NCU02136T0	32752	transaldolase (301 aa)	11656	0.700771	1.163	20	11842	0.679348	1.15	20
NCU02151T0	75920	WD repeat containing protein 23 (678 aa)	217	0.332447	1.065	1	200	0.345662	1.016	1
NCU02181T0	29578	40S ribosomal protein S4 (262 aa)	8353	0.458926	3.166	22	8484	0.522739	1.122	20
NCU02193T0	62223	cellular filament polypeptide (571 aa)	9341	0.00750751	29.3	25	9542	0.00668896	19.62	28
NCU02203T0	89488	C2H2 finger domain-containing protein (839 aa)	2333	3.9968	1.178	10	2603	3.9604	1.131	9
NCU02207T0	56883	T-complex protein 1 subunit beta (531 aa)	6583	0.529661	1.118	22	6320	0.514139	1.074	15
NCU02208T0	85513	eukaryotic translation initiation factor 3 (748 aa)	6138	0.719942	1.092	32	5360	0.704225	1.098	29
NCU02209T0	54562	delta-12 fatty acid desaturase (482 aa)	100	0.00156937	18.04	2	260	0.0205044	3.869	2
NCU02224T0	61591	26S proteasome non-ATPase regulatory subunit 3 (553 aa)	1613	0.603136	1.154	11	1789	0.558659	1.185	11
NCU02226T0	42371	methylthioribose-1-phosphate isomerase (389 aa)	631	0.186986	4.045	2	581	3.32005	17.7	2
NCU02227T0	48293	acetylornithine deacetylase (453 aa)	661	1.53752	1.065	3	733	1.51103	1.079	6
NCU02232T0	65205	DNA primase small subunit (577 aa)	173	1.74978	50.09	2	126	8.99281	5.233	1
NCU02234T0	191482	MAP kinase kinase kinase (1779 aa)	206	0.00986193	247.7	4	162	2.70709e-05	1.16	1
NCU02252T0	56782	phosphoglycerate mutase (520 aa)	10746	0.28777	5.695	28	11583	0.257732	3.918	30
NCU02256T0	92628	exosome complex exonuclease Rrp6 (823 aa)	145	58.6166	1.797	2	284	6.54879	30.2	2
NCU02260T0	46903	26S protease regulatory subunit 6B (422 aa)	3611	0.49776	1.092	16	3486	0.496524	1.076	13
NCU02263T0	37207	Sec14 cytosolic factor (335 aa)	3420	0.636132	1.128	18	3581	0.813008	3.591	17
NCU02264T0	23423	prefoldin subunit 3 (205 aa)	972	1.04899	1.135	4	824	0.867303	1.307	6
NCU02273T0	42905	PEP4 homolog (397 aa)	4193	1.15674	1.111	9	4058	2.9976	96.19	9
NCU02274T0	52944	serine hydroxymethyltransferase (481 aa)	30573	1.18385	1.112	33	30252	1.155	1.114	32
NCU02284T0	118302	nucleolar ATPase Kre33 (1063 aa)	543	0.906618	1.024	2	468	0.93985	1.046	3
NCU02287T0	60659	acyl-CoA dehydrogenase (547 aa)	115	0.0419992	1.582	3	224	0.0305717	1.556	4
NCU02289T0	16503	ubiquitin-conjugating enzyme E2 (148 aa)	330	0.761035	1.352	4	395	0.921659	1.156	4
NCU02291T0	47525	glutaryl-CoA dehydrogenase (437 aa)	416	0.733676	1.149	2	184	0.704225	1.057	2
NCU02318T0	56987	hypothetical protein (529 aa)	298	1.01978	1.198	1	212	0.96432	1.053	2
NCU02319T0	118344	aminopeptidase (1060 aa)	2636	0.379219	1.178	14	2388	0.376506	1.133	12
NCU02322T0	45180	mannose-6-phosphate isomerase (411 aa)	83	1.05921	1.485	2	871	1.33529	1.16	9
NCU02325T0	59878	GMP synthase (544 aa)	16043	6.50618	12.68	26	14231	5.18672	32.79	30
NCU02333T0	38241	arginase (359 aa)	1865	1.64528	5.155	9	1874	1.32083	8.334	7
NCU02351T0	101050	chitin synthase regulator 3 (936 aa)	621	865.052	12.57	2	777	3.36814	10.06	7
NCU02354T0	137136	RSC complex subunit (1207 aa)	359	1.45033	1.391	3	378	0.95511	1.877	5
NCU02356T0	127373	white collar-1 (1168 aa)	418	0.716332	1.346	2	473	0.488281	1.037	1
NCU02357T0	121135	importin subunit beta-3 (1097 aa)	4517	0.700771	1.138	21	4044	0.723589	1.098	21
NCU02358T0	58083	SDS23 (543 aa)	980	0.75188	1.02	3	766	0.0677507	84.87	5
NCU02361T0	50546	formamidase (468 aa)	913	0.958773	1.215	4	607	0.834725	1.128	4
NCU02366T0	84958	aconitase (785 aa)	20010	0.820345	2.348	36	20778	0.86881	2.735	33
NCU02367T0	74233	hypothetical protein (690 aa)	324	0.660502	1.287	1	440	8.56898	50.9	3
NCU02371T0	30366	rhomboid protein 2 (277 aa)	237	0.0149768	268.2	2	183	0.0252207	59.8	2
NCU02374T0	43835	proteasome regulatory particle subunit (382 aa)	2792	0.666667	2.252	13	2473	0.521921	1.115	9
NCU02380T0	89630	threonyl-tRNA synthetase (789 aa)	7801	2.29148	1.102	34	8083	2.55558	2.171	34
NCU02385T0	40530	hypothetical protein (361 aa)	435	0.821018	1.111	2	376	0.761615	1.153	3
NCU02387T0	136788	nuclear import and export protein Msn5 (1216 aa)	504	0.332336	2.994	4	522	0.812348	1.301	3
NCU02391T0	103465	protein transporter sec-24 (951 aa)	2040	3.04414	124.1	14	2267	0.70373	1.067	9
NCU02393T0	40816	mitogen-activated protein kinase-2 (353 aa)	1621	0.425894	1.225	6	1553	0.385208	1.141	7
NCU02395T0	34172	uroporphyrinogen-III synthase (304 aa)	689	2.87522	1.17	4	716	2.81532	1.15	2
NCU02397T0	57639	pyruvate decarboxylase (519 aa)	1123	0.497512	4.384	4	847	0.372024	6.992	5
NCU02399T0	68752	hypothetical protein (625 aa)	1775	0.328192	1.103	8	1076	0.990099	18.04	9
NCU02404T0	45628	RNP domain-containing protein (435 aa)	5966	1.29483	1.11	17	6282	1.27307	1.128	17
NCU02404T1	51506	RNP domain-containing protein (484 aa)	6097	1.29483	1.11	17	5978	1.27307	1.128	17
NCU02405T0	15751	hypothetical protein (145 aa)	335	0.840336	1.145	2	274	0.891266	1.072	3
NCU02407T0	53872	dihydrolipoyl dehydrogenase (505 aa)	4711	0.835422	1.118	19	5143	1.30907	22.02	19
NCU02414T0	81897	translation initiation factor eif-2b epsilon subunit (747 aa)	2450	1.92864	4.723	10	2422	1.95351	1.169	8
NCU02430T0	68895	cystathionine gamma-synthase (622 aa)	2599	7.77605	5.512	16	2646	37.6932	939.2	21
NCU02433T0	55321	ATG4 protein (507 aa)	328	1.39256	1.111	2	188	5.91716	5.25	2
NCU02435T0	14832	histone H2B (138 aa)	918	1.8379	1.128	6	1346	2.23214	2.294	6
NCU02437T0	14146	histone H2A (135 aa)	113	1.10877	1.1	3	296	1.12905	1.069	3
NCU02438T0	45747	dihydrolipoamide succinyltransferase (422 aa)	1965	1.56104	1.22	15	1881	1.64528	1.109	13
NCU02450T0	63639	threonine dehydratase (585 aa)	1647	1.25913	1.319	10	1845	1.33779	1.11	9
NCU02453T0	14071	hypothetical protein (127 aa)	467	0.279096	5.026	3	566	0.268384	6.862	2
NCU02455T0	22901	FKBP-type peptidyl-prolyl cis-trans isomerase (218 aa)	620	0.489956	1.119	2	456	0.220604	3.439	3
NCU02459T0	39177	DUF52 domain-containing protein (356 aa)	939	0.640615	9.675	5	751	0.956938	1.103	3
NCU02464T0	44132	neuronal-specific septin-3 (391 aa)	3485	0.48852	1.163	14	3426	0.491642	1.175	14
NCU02475T0	120398	glycine dehydrogenase (1101 aa)	4341	1.86428	1.145	16	4324	1.89789	1.172	15
NCU02477T0	56467	ribosome biogenesis protein Sqt1 (540 aa)	661	0.798085	1.058	3	906	0.760456	1.112	2
NCU02479T0	53656	glutamine synthetase (485 aa)	1196	1.01358	1.379	9	1356	0.940734	1.256	7
NCU02480T0	30078	short-chain dehydrogenase/reductase (283 aa)	1165	1.03853	1.037	5	971	1.01906	1.211	5
NCU02481T0	68499	mitochondrial 2-methylisocitrate lyase (619 aa)	1901	0.164231	18.54	8	1457	0.223764	25.93	9
NCU02482T0	51852	2-methylcitrate synthase (471 aa)	2175	0.564653	5.724	9	2232	0.294031	13.6	9
NCU02485T0	73168	hypothetical protein (678 aa)	164	0.520291	1.1	4	207	0.504541	1.153	2
NCU02492T0	30314	hypothetical protein (269 aa)	144	1.53586	2.095	2	115	1.59236	2.044	2
NCU02493T0	32402	proteasome component C1 (298 aa)	1508	0.723066	1.053	3	1467	0.584454	1.155	5
NCU02505T0	130901	succinate (1193 aa)	18664	3.03582	18.22	55	19916	3.09789	9.404	55
NCU02508T0	21427	hypothetical protein (214 aa)	1267	0.714796	1.119	5	1364	0.734754	1.078	5
NCU02509T0	20072	60S ribosomal protein L11 (175 aa)	2986	0.510725	1.104	9	3065	0.505051	1.161	11
NCU02510T0	190202	clathrin heavy chain (1679 aa)	9701	0.514139	4.157	45	9807	0.550661	1.192	43
NCU02513T0	37465	YjeF domain-containing protein (354 aa)	962	0.669344	1.264	4	1138	0.66313	1.289	4
NCU02514T0	59485	ATPase-1 (552 aa)	4752	1.03595	2.762	22	4926	1.37589	1.109	19
NCU02515T0	100630	dipeptidyl aminopeptidase (896 aa)	641	3.39789	7.122	6	745	1.27178	2.102	5
NCU02520T0	35439	thioredoxin (325 aa)	2255	1.78412	1.171	7	1727	1.54273	1.553	6
NCU02526T0	23901	hypothetical protein (225 aa)	600	0.00865052	7.328	5	341	0.0294638	2.44	5
NCU02530T0	8288	cytochrome c oxidase copper chaperone Cox17 (79 aa)	229	1.26486	1.012	1	199	1.25251	1.108	1
NCU02538T0	22582	coatomer zeta subunit (209 aa)	942	1.55207	8.206	2	735	3.72439	15.92	3
NCU02539T0	111506	cell division control protein 54 (1014 aa)	412	2.45098	1.038	1	549	2.20119	1.072	1
NCU02540T0	37106	meiotic expression up-regulated protein 14 (340 aa)	379	1.89036	1.134	3	1533	1.64826	1.203	11
NCU02542T1	55415	hexokinase (502 aa)	2971	0.339674	1.137	24	3202	0.332889	1.17	19
NCU02543T0	45131	aspartate aminotransferase (420 aa)	430	64.3087	6.563	6	818	478.927	326.3	13
NCU02547T0	30746	hypothetical protein (277 aa)	848	0.719424	24.84	4	937	1.41163	1.135	3
NCU02549T0	52524	processing enhancing protein (477 aa)	974	1.09709	1.137	6	1454	0.961538	1.393	7
NCU02552T0	50132	RING-8 protein (468 aa)	39	0.0221386	126.2	1	29	0.142045	7.037	1
NCU02555T0	51953	actin (470 aa)	1401	0.818331	1.078	8	1128	0.84317	1.095	6
NCU02556T0	113747	hypothetical protein (1013 aa)	44	0.0030553	267.8	1	96	0.375516	1.483	1
NCU02560T0	40270	hypothetical protein (371 aa)	423	0.801925	1.07	2	717	0.953289	1.584	2
NCU02563T0	32977	transcription elongation factor S-II (299 aa)	673	2.21092	2.644	5	676	1.54178	2.154	6
NCU02566T0	107326	alanyl-tRNA synthetase (962 aa)	15273	5.84112	22.03	49	15370	6.62691	17.21	41
NCU02571T0	41389	acetyl-CoA acetyltransferase (400 aa)	5495	0.361402	1.125	16	5392	0.345543	1.076	17
NCU02572T0	105214	U5 small nuclear ribonucleoprotein component (938 aa)	164	0.985222	1.129	3	589	1.15181	1.102	5
NCU02578T0	169421	paired amphipathic helix protein Sin3a (1510 aa)	1052	0.270416	5.509	3	987	0.821693	1.078	3
NCU02579T0	24436	FAS1 domain-containing protein (229 aa)	564	1.54226	1.197	2	607	1.35281	1.119	2
NCU02580T0	66807	fumarate reductase Osm1 (617 aa)	3367	0.278009	1.588	16	3856	0.280426	1.336	17
NCU02583T0	115223	alpha-glucosidase (1045 aa)	1289	26.738	1.833	10	1202	43.8596	4.697	12
NCU02588T0	21449	nuclear movement protein nudC (192 aa)	946	0.746826	1.095	5	868	0.757002	1.181	5
NCU02595T0	14767	hypothetical protein (136 aa)	879	0.717875	1.099	5	849	0.706215	1.093	6
NCU02596T0	15939	hypothetical protein (144 aa)	34	1.2273	1.026	2	439	1.00371	1.214	5
NCU02602T0	8508	hypothetical protein (81 aa)	396	0.584454	1.102	3	164	1.30736	6.78	2
NCU02605T0	9815	DNA-directed RNA polymerase I/II/III subunit 10 (85 aa)	228	0.567859	1.297	3	223	0.554324	1.261	3
NCU02610T0	11768	dynein light chain type 1 (104 aa)	225	1.17925	1.199	3	157	11.7454	12.94	2
NCU02626T0	108819	kinesin (1010 aa)	58	0.589623	180.3	3	53	2.59605	9.957	2
NCU02629T0	64646	bifunctional purine biosynthesis protein (595 aa)	17937	1.59236	3.071	41	18904	1.34318	1.125	38
NCU02630T0	89881	heat shock protein 78 (811 aa)	320	0.473709	1.113	2	146	0.424628	1.154	2
NCU02634T0	41844	hypothetical protein (394 aa)	977	9.05797	846.9	9	1253	0.815661	1.315	8
NCU02639T0	46892	argininosuccinate synthase (418 aa)	16228	4.75964	21.38	22	15928	4.57038	4.56	24
NCU02650T0	56985	26S proteasome non-ATPase regulatory subunit 12 (495 aa)	1749	0.557414	1.151	14	1644	0.541712	1.072	13
NCU02657T0	42959	ethionine resistant-1 (396 aa)	13112	0.404531	3.085	24	12930	0.43592	1.104	23
NCU02669T0	171977	signal sequence binding protein (1529 aa)	738	0.88574	1.292	3	720	1.89286	5.657	5
NCU02677T0	128265	arginine-3 (1169 aa)	21549	40.4204	92.41	66	21781	29.3858	50.15	62
NCU02680T0	67056	nuclear protein localization protein 4 (601 aa)	752	0.615006	1.035	3	819	0.647249	1.337	3
NCU02684T0	69407	PWWP domain-containing protein (641 aa)	1164	0.75643	1.44	11	914	0.84317	1.124	9
NCU02685T0	250065	pre-mRNA splicing helicase (2210 aa)	1654	1.2721	9.265	16	1381	1.07342	66.76	11
NCU02688T0	51597	ubiquitin-conjugating enzyme E2Z (450 aa)	179	0.419111	3.404	3	231	3.78788	52.45	3
NCU02701T0	78350	dipeptidyl peptidase (707 aa)	4128	1.72414	1.185	19	4091	1.68776	1.182	21
NCU02704T0	60355	branched-chain alpha-keto acid dehydrogenase E2 component (563 aa)	353	36.5631	1.692	6	525	40.9165	2.705	7
NCU02707T0	22333	60S ribosomal protein L6 (202 aa)	3562	0.511247	1.052	8	3621	0.560852	3.054	14
NCU02712T0	33352	acetate kinase (306 aa)	507	0.956023	1.099	2	953	1.05742	1.088	5
NCU02720T0	103559	hypothetical protein (956 aa)	1588	0.752445	1.219	9	1348	0.786782	1.131	9
NCU02727T0	50823	glycine cleavage system T protein (478 aa)	4920	12.3732	17.75	26	5072	18.3959	78.24	24
NCU02736T0	19807	hypothetical protein (194 aa)	4540	1.01461	1.122	6	4560	1.01225	1.089	7
NCU02738T0	35559	peflin-1 (312 aa)	942	1.14325	1.253	8	811	1.19218	1.133	8
NCU02742T0	143466	hypothetical protein (1284 aa)	614	0.648088	1.574	4	576	0.160643	23.89	7
NCU02743T0	37608	vacuolar protein sorting protein 26 (328 aa)	334	0.841043	1.159	2	291	0.87184	1.16	3
NCU02744T0	21739	60S ribosomal protein L9 (194 aa)	6151	0.469484	1.138	13	6136	0.481928	1.165	13
NCU02746T0	53975	vacuolar membrane ATPase-13 (482 aa)	1956	0.793021	1.212	10	2265	0.743494	1.07	12
NCU02765T0	12973	RNA binding protein (116 aa)	1645	0.77101	1.179	6	1536	0.786782	1.127	6
NCU02771T0	44718	uroporphyrinogen decarboxylase (399 aa)	2799	0.994036	1.088	13	2895	0.944287	1.101	12
NCU02772T0	52394	hypothetical protein (477 aa)	2145	48.9237	3.233	15	2110	193.162	91.54	14
NCU02773T0	22978	hypothetical protein (210 aa)	180	65.3168	26.95	4	307	19.7083	15.86	6
NCU02780T0	21388	U2 small nuclear ribonucleoprotein B (199 aa)	384	0.028885	477.6	3	397	0.0320616	108.6	2
NCU02781T0	40451	hypothetical protein (369 aa)	1974	0.469043	6.33	8	1626	0.645995	1.362	7
NCU02784T0	12806	hypothetical protein (125 aa)	863	0.743494	1.042	3	822	0.70373	1.081	3
NCU02785T0	54034	phospho-2-dehydro-3-deoxyheptonate aldolase (482 aa)	4761	6.28141	26.03	17	5461	3.27869	1.138	17
NCU02786T0	37022	hypothetical protein (348 aa)	3162	0.273224	13.82	10	2499	0.522466	1.125	8
NCU02788T0	52930	hypothetical protein (480 aa)	523	0.988142	1.099	5	607	1.00695	1.107	4
NCU02791T0	144154	hypothetical protein (1287 aa)	109	0.0116428	224.2	2	109	0.00729395	233.2	2
NCU02794T0	140721	Fso1 (1305 aa)	862	0.869565	1.378	6	844	0.856898	1.391	5
NCU02797T0	58154	UTP-glucose-1-phosphate uridylyltransferase (522 aa)	13524	0.242718	7.412	35	13005	0.346141	1.181	34
NCU02798T0	36607	hypothetical protein (332 aa)	1287	0.962464	1.126	6	999	0.961538	1.062	5
NCU02800T0	101789	arsenite resistance protein Ars2 (901 aa)	380	0.0925926	40.93	3	315	0.00997009	37.48	2
NCU02804T0	18823	mitochondrial 60S ribosomal protein L25 (164 aa)	117	0.0506586	2.402	2	109	0.58072	1.121	1
NCU02806T0	29311	14-3-3 family protein 7 (263 aa)	14041	0.569152	1.104	22	13763	0.543183	1.117	20
NCU02807T0	10636	hypothetical protein (96 aa)	1256	0.781861	1.121	5	1141	0.748503	1.064	5
NCU02808T0	66905	hypothetical protein (683 aa)	1012	6.95894	22.83	2	795	0.0999001	73.45	4
NCU02809T0	76505	hypothetical protein (703 aa)	237	1.14929	1.211	2	335	1.04037	1.239	3
NCU02810T0	55402	eukaryotic translation initiation factor 2 gamma subunit (512 aa)	2391	0.63857	1.154	17	2629	0.650195	1.055	14
NCU02812T0	37385	uridylate kinase (344 aa)	479	3.72301	12.45	5	591	0.921659	1.104	3
NCU02813T0	49672	eukaryotic translation initiation factor 3 subunit M (435 aa)	3051	0.746826	1.102	15	3188	0.733138	1.094	15
NCU02814T0	78092	period-4 (703 aa)	1086	1.78348	1.034	2	762	1.77085	1.09	4
NCU02815T0	141840	osmotic-1 (1299 aa)	4196	0.520562	4.914	18	3747	0.711744	1.183	15
NCU02828T0	99475	condensin complex component cnd2 (905 aa)	169	0.457666	1.39	1	96	0.473934	1.687	1
NCU02829T0	30404	phosphomannomutase (274 aa)	2559	0.651466	1.082	10	2386	0.576037	11.74	12
NCU02839T0	56773	T-complex protein 1 (534 aa)	3506	0.422119	1.138	15	3875	0.422476	1.12	14
NCU02840T0	48885	26S protease regulatory subunit 7 (440 aa)	1783	0.574713	1.128	14	1902	0.56338	1.084	14
NCU02887T0	44443	voltage-gated potassium channel beta-2 subunit (400 aa)	5169	1.21065	1.094	14	4649	1.25203	1.086	13
NCU02888T0	27905	hypothetical protein (250 aa)	5297	16.6694	18.23	17	5027	9.19118	5.963	16
NCU02895T0	17606	MutT/nudix family protein (158 aa)	2655	171.91	46.42	15	2939	127.845	18.43	16
NCU02896T0	110720	hypothetical protein (991 aa)	922	1.54202	1.251	3	821	4.27168	5.55	3
NCU02899T0	56533	hypothetical protein (526 aa)	744	0.584454	1.15	5	939	0.505561	1.116	4
NCU02905T0	14690	60S ribosomal protein L23 (140 aa)	3407	0.496032	1.121	7	4054	0.489956	1.069	6
NCU02930T0	36125	hypothetical protein (330 aa)	178	3.11042	4.045	3	164	5.61482	3.95	5
NCU02936T0	59170	proline oxidase (551 aa)	528	53.2481	2.538	8	547	268.456	202.8	10
NCU02948T0	21537	non-anchored cell wall protein-4 (206 aa)	4119	1.29634	1.122	7	4092	1.24828	1.211	9
NCU02950T0	48214	hypothetical protein (452 aa)	479	3.79363	1.326	3	540	3.97614	1.314	3
NCU02952T0	54417	hypothetical protein (529 aa)	467	1.80473	1.14	4	589	1.87864	1.211	3
NCU02954T0	38076	homoisocitrate dehydrogenase (358 aa)	2836	0.821018	1.179	13	2701	0.794281	1.117	10
NCU02955T0	73001	elongation factor G 1 (658 aa)	913	0.600601	1.328	7	662	0.631313	1.198	6
NCU02960T0	70459	peroxisomal targeting signal receptor (638 aa)	1619	0.469263	1.158	5	1339	0.522193	1.094	6
NCU02966T0	54341	pre-mRNA splicing factor prp46 (505 aa)	548	0.698812	1.033	2	594	0.661376	1.101	2
NCU02967T0	25979	ankyrin repeat domain-containing protein (238 aa)	366	15.6323	34.94	2	346	0.688231	1.046	2
NCU02970T0	13531	hypothetical protein (122 aa)	429	0.730994	1.098	2	371	0.721501	1.063	4
NCU02972T0	91257	hypothetical protein (764 aa)	189	0.146306	32.71	3	234	0.763359	1.215	2
NCU02978T0	125366	cytoskeleton assembly control protein SLA1p (1169 aa)	1749	1.53163	2.376	5	1284	1.35833	8.738	8
NCU02979T0	113108	AMP deaminase (1009 aa)	1910	37.0645	847.2	14	2147	11.3494	249	15
NCU02982T0	32379	26S proteasome regulatory subunit S5A (304 aa)	890	0.775194	1.192	6	825	0.782473	1.14	5
NCU02984T0	20743	translation machinery-associated protein 22 (188 aa)	210	0.984252	2.051	2	338	0.68918	1.12	2
NCU02998T0	32822	nicotinate-nucleotide pyrophosphorylase (308 aa)	1426	1.21227	1.092	7	1422	1.15915	1.07	7
NCU03004T0	40908	pyruvate dehydrogenase E1 component (380 aa)	3968	0.74239	1.112	10	4923	0.784929	1.148	11
NCU03006T0	42430	sterol 24-C-methyltransferase (380 aa)	598	0.126279	5.733	5	578	0.0464037	6.378	5
NCU03009T0	50582	zuotin (446 aa)	3644	0.703235	1.083	17	3951	0.67659	1.093	15
NCU03010T0	130623	L-aminoadipate-semialdehyde dehydrogenase large subunit (1175 aa)	13154	3.27118	17.63	43	13863	2.79642	27.43	43
NCU03020T0	83659	IdgA domain-containing protein (783 aa)	496	0.380952	1.035	1	398	11.0156	256.6	3
NCU03023T0	73424	phenol 2-monooxygenase (657 aa)	1210	0.521105	1.176	2	1116	0.0577034	63.65	7
NCU03024T0	94885	GARP complex subunit Vps53 (858 aa)	222	0.142167	38.54	3	238	0.100392	50.05	3
NCU03028T0	43984	deubiquitination-protection protein dph1 (432 aa)	726	0.0611621	87.18	5	818	0.786782	1.33	4
NCU03038T0	16862	40S ribosomal protein S13 (152 aa)	2145	0.444247	1.124	10	2240	0.42517	1.109	8
NCU03039T0	64778	splicing factor u2af large subunit (585 aa)	398	0.686813	1.185	4	438	0.636132	1.14	5
NCU03042T0	135158	U2 snRNP component prp10 (1216 aa)	1159	0.697837	6.165	5	743	0.568505	3.504	4
NCU03050T0	36441	ARP2/3 complex 34 kDa subunit (320 aa)	1546	0.426985	1.125	8	2016	0.317662	2.297	6
NCU03061T0	68449	translation initiation factor RLI1 (608 aa)	3025	0.874126	1.167	19	3170	0.967118	2.574	18
NCU03064T0	70457	RSC complex subunit Rsc7 (649 aa)	1050	2.10659	9.756	6	1166	1.25376	1.118	3
NCU03065T0	111153	mitotic control protein dis3 (985 aa)	654	5.71429	48.96	3	785	0.608643	1.312	3
NCU03066T0	60283	GTP-binding protein (551 aa)	836	0.515198	1.027	1	682	0.630517	1.682	3
NCU03068T0	26578	glycerol-3-phosphate phosphatase 1 (249 aa)	2106	4.84496	28.08	8	2314	12.5109	9.667	11
NCU03071T0	155197	MAP kinase kinase kinase SskB (1368 aa)	395	0.571102	1.043	1	334	0.697837	1.599	4
NCU03076T0	65922	delta-1-pyrroline-5-carboxylate dehydrogenase (602 aa)	2624	40.5351	152	19	3184	203.957	802.4	17
NCU03081T0	25866	hypothetical protein (237 aa)	446	0.58309	1.528	3	501	0.544366	1.478	2
NCU03084T0	48085	inosine-uridine preferring nucleoside hydrolase (439 aa)	1082	0.881834	1.063	9	1364	0.867303	1.07	11
NCU03086T0	29517	HpcH/HpaI aldolase/citrate lyase family protein (277 aa)	385	0.227066	3.218	2	288	0.239234	1.913	3
NCU03087T0	34951	diploid state maintenance protein chpA (319 aa)	1168	0.654022	1.137	8	1344	2.68456	14.77	6
NCU03089T0	44453	hypothetical protein (453 aa)	609	0.784929	1.088	4	391	0.827815	1.355	2
NCU03092T0	45135	nuclear localization sequence binding protein (429 aa)	728	2.67523	1.035	2	674	4.49438	2.008	3
NCU03098T0	78160	glycosyl hydrolase (680 aa)	266	1.23747	1.077	2	830	1.38026	1.096	5
NCU03100T0	54191	6-phosphogluconate dehydrogenase (493 aa)	22740	0.598086	6.102	36	23379	0.604961	6.439	31
NCU03101T0	76305	hypothetical protein (717 aa)	637	0.821693	1.008	2	610	0.69541	1.052	2
NCU03102T0	18417	40S ribosomal protein S11 (162 aa)	6779	0.502513	1.103	14	6380	0.505817	1.117	14
NCU03112T0	37618	NADH-cytochrome b5 reductase 2 (344 aa)	2033	12.9702	133.7	11	2118	2.53165	1.072	9
NCU03116T0	204665	Ras GTPase activating protein (1800 aa)	277	0.483559	1.053	1	310	0.478927	1.057	1
NCU03117T0	57123	inosine-5'-monophosphate dehydrogenase IMD2 (537 aa)	5991	0.814332	1.127	16	5560	0.838223	1.09	17
NCU03118T0	40851	hypothetical protein (373 aa)	13004	2.85551	2.184	21	12702	2.19732	2.23	21
NCU03124T0	39614	casein kinase II subunit alpha (337 aa)	2340	1.06758	1.147	12	2141	1.09194	1.08	8
NCU03125T0	89525	NIMA-interacting protein TinC (796 aa)	3303	0.44287	1.159	14	4296	0.283768	2.724	14
NCU03126T0	35363	hypothetical protein (315 aa)	433	1.02459	1.117	4	476	0.919963	1.197	4
NCU03130T0	32391	hypothetical protein (291 aa)	579	0.732064	1.103	4	506	0.745712	1.068	4
NCU03131T0	48178	FAD dependent oxidoreductase superfamily (440 aa)	967	2.00602	1.094	8	883	1.01916	7.649	7
NCU03138T0	32533	transcription initiation factor TFIID (321 aa)	123	0.639795	1.061	2	83	0.788022	1.292	2
NCU03139T0	93778	histidine-3 (871 aa)	10120	2.66028	1.142	30	10458	2.6441	1.109	31
NCU03148T0	16556	nascent polypeptide-associated complex beta subunit (153 aa)	5782	0.615006	1.09	11	6306	0.70028	3.086	12
NCU03150T0	17601	60S ribosomal protein L24 (157 aa)	2014	0.506842	1.131	6	1963	0.551876	1.264	6
NCU03151T0	17803	peroxisomal membrane protein (167 aa)	1945	1.51355	1.074	5	1992	1.51768	1.152	5
NCU03154T0	59537	pantothenate kinase (553 aa)	408	1.27616	1.034	3	547	1.22234	1.256	2
NCU03156T0	10524	NUO (95 aa)	155	1.07724	1.072	2	185	1.16063	1.043	2
NCU03166T0	34198	phosphoribosylaminoimidazole-succinocarboxamide synthase (308 aa)	7005	21.8675	89.52	20	7028	22.1926	82.76	19
NCU03173T0	50571	HAD superfamily hydrolase (459 aa)	465	8.5034	10.3	4	381	1.09685	1.157	2
NCU03194T0	69118	phosphoribosylaminoimidazole carboxylase (634 aa)	5070	3.52237	7.101	22	5510	1.67673	17.64	24
NCU03200T0	100067	serine/threonine-protein kinase sck1 (912 aa)	1562	0.947867	1.058	3	1662	1.02701	1.261	7
NCU03204T0	62249	iron-sulfur cluster assembly associated protein Nar1 (582 aa)	305	3.71471	1.351	1	294	7.34754	3.773	2
NCU03207T0	46077	ran GTPase activating protein 1 (420 aa)	1631	0.252398	9.936	7	1513	0.798085	1.067	7
NCU03226T0	18118	Y14 protein (174 aa)	213	0.903342	1.06	2	168	1.00827	1.111	3
NCU03229T0	58954	translocase of inner mitochondrial membrane 44 (527 aa)	822	0.73692	1.186	7	613	0.692042	1.021	3
NCU03232T0	21639	RNA binding protein Pym (199 aa)	237	0.449843	1.044	1	155	0.465983	1.092	1
NCU03234T0	244665	ubiquitin-protein ligase E3 component (2157 aa)	855	1.3552	1.101	3	838	0.101092	905.2	3
NCU03241T0	50743	FK506-binding protein 4 (468 aa)	546	0.451264	2.436	4	601	0.426985	83.71	7
NCU03245T0	11445	hypothetical protein (106 aa)	270	0.924214	1.069	3	341	0.968992	1.107	3
NCU03255T0	66426	3-phytase A (600 aa)	499	27.3598	4.117	5	432	16.9434	2.437	5
NCU03258T0	59301	oxysterol-binding protein (530 aa)	403	1.13688	1.159	3	612	2.57202	3.671	3
NCU03282T0	20544	3-hydroxyanthranilate 3,4-dioxygenase (181 aa)	1006	2.3218	1.183	4	992	2.15983	1.367	4
NCU03283T0	26734	2-keto-4-pentenoate hydratase (242 aa)	1305	1.73641	1.162	7	1654	1.75408	1.066	6
NCU03290T0	83219	dipeptidyl peptidase (752 aa)	3044	6.28536	25.22	13	2716	4.93097	9.277	15
NCU03291T0	72532	double-strand-break repair protein rad21 (659 aa)	80	6.51466	13.93	1	182	9.74659	22.17	1
NCU03297T0	39793	cytochrome c peroxidase (359 aa)	2388	15.3327	2.558	11	2029	47.8469	123.9	11
NCU03300T0	27950	DNA damage checkpoint protein rad24 (248 aa)	8997	0.610501	1.129	14	9525	0.598086	1.122	15
NCU03302T0	11549	60S ribosomal protein L36 (105 aa)	1960	0.362319	5.812	8	1693	0.477327	1.115	7
NCU03303T0	57299	hypothetical protein (531 aa)	717	0.908265	1.4	3	610	0.884173	1.268	3
NCU03304T0	22510	proteasome component PUP3 (206 aa)	844	0.598086	1.066	4	669	0.580046	1.089	4
NCU03306T0	13191	hypothetical protein (121 aa)	1028	0.852515	1.115	2	897	0.84674	1.164	1
NCU03309T0	8763	Nedd8-like protein (79 aa)	323	2.47709	1.056	3	380	2.40269	1.048	2
NCU03311T0	33567	polyadenylation factor subunit CstF64 (323 aa)	667	1.06394	1.103	2	530	1.05274	1.051	3
NCU03313T0	18189	hypothetical protein (170 aa)	1645	1.66196	120.7	3	1405	0.177999	2.147	4
NCU03314T0	30898	hypothetical protein (276 aa)	1101	0.646831	1.058	4	1017	0.691563	1.135	4
NCU03335T0	39961	ER associated DnaJ chaperone (360 aa)	110	0.388954	1.039	1	146	0.412712	1.045	1
NCU03339T0	53977	glutathione reductase (504 aa)	2715	0.85034	1.124	11	2183	0.823723	1.096	11
NCU03343T0	27926	37S ribosomal protein S25 (241 aa)	78	0.564972	85.06	1	185	3.03767	6.676	2
NCU03347T0	52531	kynurenine-oxoglutarate transaminase 1 (466 aa)	1990	2.05423	1.379	12	1516	1.82315	1.295	10
NCU03348T0	51716	aldehyde dehydrogenase (480 aa)	415	0.698324	1.187	2	1182	0.769231	1.134	5
NCU03350T0	150763	xanthine dehydrogenase (1376 aa)	140	0.884956	1.03	3	733	0.869565	1.14	5
NCU03357T0	124446	ubiquitin conjugation factor E4 (1103 aa)	1344	1.00281	1.054	5	1310	1.0686	1.082	6
NCU03358T0	37706	ketoreductase (347 aa)	1720	0.69735	1.1	11	2094	0.704225	1.136	10
NCU03363T0	124404	FRQ-interacting RNA helicase (1107 aa)	472	0.682128	1.485	3	536	0.928505	1.086	3
NCU03366T0	60532	hypothetical protein (588 aa)	2517	2.41429	9.862	8	2622	0.926784	1.232	8
NCU03367T0	82591	hypothetical protein (735 aa)	858	1.56764	18.69	3	789	14.9098	5.905	3
NCU03368T0	10662	hypothetical protein (98 aa)	581	0.473709	1.172	3	747	0.448229	1.101	2
NCU03370T0	19901	hypothetical protein (184 aa)	3888	1.20875	1.147	7	3626	1.30959	1.127	8
NCU03387T0	91670	vesicular-fusion protein SEC18 (854 aa)	1143	0.407332	1.118	7	1276	0.39557	1.138	9
NCU03393T0	31481	ribosome-associated protein (291 aa)	5939	0.507099	1.064	9	6101	0.540541	1.092	14
NCU03396T0	66041	nucleolar protein nop-58 (598 aa)	1167	0.685871	1.728	4	1463	1.0322	1.039	4
NCU03399T0	49589	hypothetical protein (472 aa)	983	0.306185	3.004	8	885	0.0867303	85.43	5
NCU03401T0	15998	hypothetical protein (137 aa)	527	0.849618	1.072	4	421	0.823045	1.122	4
NCU03415T0	53939	aldehyde dehydrogenase (495 aa)	11671	0.142511	29.12	33	12022	0.138754	4.779	35
NCU03425T0	61471	threonine synthase (554 aa)	7168	2.43132	1.136	20	7330	2.39349	1.158	20
NCU03436T0	42896	serine/threonine-protein phosphatase ppe1 (389 aa)	519	0.731529	1.034	3	505	0.747384	1.012	3
NCU03479T0	94019	endoribonuclease ysh-1 (851 aa)	96	0.454339	1.468	2	105	5.13347	46.42	2
NCU03482T0	49780	RuvB-like helicase 1 (459 aa)	239	1.10522	1.083	3	792	1.2012	1.235	5
NCU03486T0	53910	hypothetical protein (489 aa)	422	0.931099	1.072	2	290	0.824402	1.028	2
NCU03488T0	43876	pyrimidine-4 (398 aa)	4751	1.3289	1.113	18	3747	1.32223	1.1	13
NCU03491T0	64461	Paddle-1 (572 aa)	657	0.711744	1.048	3	644	0.674764	1.091	3
NCU03493T0	101808	heterokaryon incompatibility- c (958 aa)	198	1.02754	1.47	3	202	0.880282	1.775	2
NCU03500T0	57581	aminotransferase (518 aa)	2213	0.643915	1.101	13	2109	0.664452	1.131	14
NCU03515T0	38634	cell division control protein 10 (338 aa)	3684	0.571102	1.08	6	3863	0.564334	1.067	8
NCU03526T0	72797	ubiquitin-activating enzyme E1 3 (663 aa)	253	1.04091	1.091	2	285	0.995025	1.091	2
NCU03538T0	55985	deoxyribonuclease tatD (509 aa)	19	0.994036	1.052	2	162	0.947867	1.059	3
NCU03539T0	103738	unknown-24 (930 aa)	1158	0.406009	1.038	3	1578	0.178571	2.976	5
NCU03543T0	41769	hypothetical protein (383 aa)	61	0.446828	1.077	1	103	0.477783	1.143	3
NCU03548T0	64047	hypothetical protein (591 aa)	2790	5.22739	124.9	15	2803	2.04792	1.281	15
NCU03559T0	46953	ubiquinol-cytochrome c reductase complex core protein 2 precursor (455 aa)	1465	1.21803	1.229	6	1343	1.22279	1.249	6
NCU03565T0	15322	ribosomal protein L26 (137 aa)	3132	0.511247	1.097	9	3049	0.497512	1.108	9
NCU03572T0	63775	SWI-SNF complex subunit (571 aa)	232	1.03103	1.119	4	221	1.38677	1.353	2
NCU03575T0	124135	isoleucyl-tRNA synthetase (1080 aa)	11504	4.31779	6.109	55	12216	6.32511	15.8	57
NCU03578T0	276949	hypothetical protein (2510 aa)	87	1.49858	7.263	3	52	0.0482393	22.82	2
NCU03606T0	68582	replication factor-A protein 1 (611 aa)	1286	0.520291	1.156	10	1463	0.497265	1.09	10
NCU03608T0	44596	ketol-acid reductoisomerase (403 aa)	32374	1.86637	1.108	25	31435	1.94818	3.161	24
NCU03610T0	20889	NEDD8-conjugating enzyme UBC12 (186 aa)	132	0.631313	1.08	3	156	0.631712	1.151	2
NCU03611T0	102627	chitin synthase (918 aa)	581	0.135704	3.977	2	529	0.00670241	222.7	3
NCU03625T0	12763	small nuclear ribonucleoprotein Sm D3 (117 aa)	585	0.766871	1.162	5	811	0.800641	1.256	4
NCU03632T0	64611	farnesyltransferase/geranylgeranyltransferase type I alpha subunit (566 aa)	803	1.5949	3.883	3	818	5.45256	15.92	3
NCU03633T0	58030	mevalonate kinase (529 aa)	428	2.44499	27.47	3	349	4.32152	30.27	2
NCU03634T0	25731	hypothetical protein (234 aa)	267	0.976562	2.49	4	223	0.668896	1.14	4
NCU03635T0	9143	60S ribosomal protein L38 (81 aa)	1410	0.541126	1.13	5	1467	0.511247	1.151	5
NCU03648T0	96209	glutaminase A (860 aa)	843	1.69319	1.303	3	999	1.6518	1.371	2
NCU03651T0	73353	NADP-dependent malic enzyme (660 aa)	1026	0.640205	1.055	4	916	0.549451	1.181	5
NCU03662T0	84132	hypothetical protein (746 aa)	819	0.444444	1.134	5	1026	0.538793	8.196	6
NCU03676T0	36112	hypothetical protein (345 aa)	1368	1.32679	1.131	5	963	1.22309	1.067	4
NCU03690T0	104842	importin beta-2 subunit (945 aa)	1452	0.773994	1.131	8	1276	0.775194	1.145	7
NCU03693T0	29105	oxidoreductase (287 aa)	306	0.315259	39.93	2	342	0.000698324	67.94	2
NCU03696T0	29497	nitroreductase (270 aa)	154	0.0324675	9.074	1	112	0.0740192	2.612	1
NCU03702T0	33792	rRNA 2'-O-methyltransferase fibrillarin (324 aa)	95	1.46649	1.204	2	301	1.44425	1.134	3
NCU03703T0	20751	60S ribosomal protein L17 (187 aa)	3785	0.529661	1.063	7	3499	0.526593	1.073	7
NCU03704T0	37039	ubiquitin carboxyl-terminal hydrolase 2 (332 aa)	1023	0.59453	1.058	5	980	3.41997	21.98	6
NCU03711T0	23113	GTP-binding protein ypt7 (206 aa)	399	0.622665	1.247	2	524	0.60423	1.079	4
NCU03717T0	31557	translation initiation factor 4E (283 aa)	469	3.22269	82.1	3	325	1.54895	38.66	4
NCU03731T0	27493	HAD superfamily hydrolase (251 aa)	1464	0.49776	1.164	8	1328	0.463392	1.151	7
NCU03737T0	47818	elongation factor Tu (438 aa)	4099	0.577367	1.131	16	3973	0.549149	1.108	15
NCU03738T0	6496	40S ribosomal protein S29 (57 aa)	1138	0.472367	1.254	7	1107	0.453721	1.152	7
NCU03739T0	39258	ERP38 protein (370 aa)	1856	0.90009	1.332	13	1812	0.746269	1.125	12
NCU03741T0	68854	NAD kinase/ATP NAD kinase (613 aa)	681	5.16796	1.927	3	610	4.86145	2.052	3
NCU03748T0	49028	saccharopine dehydrogenase (449 aa)	8265	1.09721	1.133	24	8026	0.898473	3.895	25
NCU03749T0	31318	hydroxyacylglutathione hydrolase (283 aa)	556	1.24378	1.083	8	815	1.27584	1.081	6
NCU03753T0	7318	clock controlled protein CCG-1 (72 aa)	2675	1.54751	1.07	6	2743	1.4537	1.1	6
NCU03755T0	54098	flavin dependent monooxygenase (478 aa)	2399	0.919118	1.03	4	1989	0.978474	1.107	5
NCU03757T0	38790	60S ribosomal protein L4-A (362 aa)	13479	0.517598	1.09	26	13754	0.501002	1.102	26
NCU03764T0	52271	microtubule associated protein (488 aa)	599	0.0335683	171.6	4	436	0.088574	10.91	1
NCU03766T0	9111	small nuclear ribonucleoprotein (85 aa)	153	0.535332	3.231	1	107	0.949668	1.101	1
NCU03768T1	64323	lysophospholipase (596 aa)	2609	22.4316	59.31	17	2820	41.0172	120.3	9
NCU03770T0	52680	cell wall glycosyl hydrolase Dfg5 (490 aa)	41	0.42735	1.113	1	66	0.455996	1.062	1
NCU03774T0	17878	hypothetical protein (158 aa)	156	3.08928e-05	1.282	1	143	4.10678e-05	1.524	1
NCU03777T0	56292	mitochondrial 3-hydroxyisobutyryl-CoA hydrolase (509 aa)	1167	0.598444	1.135	7	1113	0.211372	9.888	8
NCU03778T0	13509	small nuclear ribonucleoprotein Sm D2 (120 aa)	671	0.69541	1.074	4	758	0.672043	1.146	3
NCU03779T0	68065	dihydroxyacetone kinase-1 (650 aa)	1880	0.812348	1.081	6	1788	0.818331	1.09	6
NCU03781T0	42399	CobW domain-containing protein (387 aa)	248	0.382117	1.181	3	277	0.412712	1.1	4
NCU03786T0	76169	serine/threonine protein phosphatase 2A (671 aa)	1074	0.784314	1.143	9	1141	0.831255	1.194	9
NCU03795T0	44530	cell division control protein 12 (386 aa)	3773	0.525486	1.079	13	3371	0.535906	1.109	14
NCU03797T0	134287	ubiquitin C-terminal hydrolase (1163 aa)	2260	0.86881	1.087	9	2375	0.865801	1.089	12
NCU03803T0	31307	sorbitol utilization protein SOU2 (293 aa)	800	0.162022	2.573	7	863	0.292997	1.074	6
NCU03804T0	63873	serine/threonine-protein phosphatase 2B catalytic subunit (559 aa)	1300	0.653168	1.27	9	1236	0.595948	1.206	9
NCU03806T0	16587	ribosomal protein L27a.e (150 aa)	4112	0.496524	1.089	10	4570	0.481696	1.106	8
NCU03813T0	40931	formate dehydrogenase (376 aa)	2337	0.375657	1.106	11	2333	0.379075	1.117	9
NCU03814T0	109785	leucine-5 (995 aa)	260	1.83251	11.35	3	166	0.331345	1.24	2
NCU03819T0	222355	COPII coat assembly protein sec-16 (2085 aa)	1068	0.444642	23.47	4	956	0.93633	53.17	4
NCU03823T0	85212	ABC1 protein (775 aa)	299	1.21256	1.046	2	326	0.911577	1.631	3
NCU03826T0	45712	elongation factor 1-gamma (409 aa)	16474	1.0321	1.871	33	16205	1.02041	1.112	32
NCU03830T0	41755	hypothetical protein (385 aa)	472	39.4011	11.75	3	388	11.2994	14.81	2
NCU03833T0	19757	calcineurin B-1 (175 aa)	325	1.10412	1.312	2	210	0.744602	1.351	2
NCU03837T0	51857	Snf1 kinase complex beta-subunit Gal83 (482 aa)	295	9.30233	21.99	2	364	12.3793	37.19	2
NCU03853T0	40546	peptidyl-prolyl cis-trans isomerase (376 aa)	1731	0.538793	1.128	9	1359	0.536769	1.065	5
NCU03857T0	51816	hypothetical protein (463 aa)	13982	0.557103	69.42	32	13716	0.373832	16.05	33
NCU03859T0	40882	MYG1 protein (367 aa)	1087	0.702247	1.468	9	993	0.67981	1.141	7
NCU03860T0	18086	cAMP-regulated phosphoprotein family protein Igo1 (168 aa)	1414	0.620732	1.101	2	896	0.725163	1.12	1
NCU03870T1	86470	hypothetical protein (834 aa)	6103	1.99402	1.143	14	5762	1.96889	1.238	16
NCU03875T0	128450	chromatin remodelling complex ATPase chain ISW1 (1127 aa)	182	1.03157	1.085	3	242	0.938086	1.227	3
NCU03876T0	38773	eukaryotic translation initiation factor 3 subunit 2 (347 aa)	3417	0.763359	1.176	14	3602	0.760456	1.125	14
NCU03877T0	100853	C-1-tetrahydrofolate synthase (942 aa)	8302	1.41864	1.094	29	8955	1.3289	1.144	33
NCU03882T0	17202	hypothetical protein (162 aa)	1714	0.737463	1.064	6	1894	0.702247	1.114	5
NCU03886T0	54514	PH domain-containing protein (499 aa)	157	1.19318	1.123	2	907	1.03907	1.115	2
NCU03888T0	43029	DUF500 and SH3 domain-containing protein (414 aa)	720	3.9604	18.5	2	819	0.652742	1.055	2
NCU03891T0	26614	peptide methionine sulfoxide reductase msrB (238 aa)	144	1.50353	1.34	2	113	1.17302	1.349	2
NCU03893T0	38762	short-chain dehydrogenase/reductase SDR (365 aa)	1173	0.392465	1.303	7	1584	0.358809	1.136	6
NCU03897T0	140271	RNA binding effector protein Scp160 (1284 aa)	6296	0.377644	33.99	48	7018	0.283046	7.719	46
NCU03904T0	8133	hypothetical protein (76 aa)	43	0.832639	1.062	2	88	0.888099	1.069	3
NCU03905T0	63002	hypothetical protein (578 aa)	279	0.128966	5.31	2	190	0.0468384	2.741	2
NCU03906T0	48956	BSD domain-containing protein (453 aa)	1871	4.11523	10.27	5	1590	0.888099	1.241	6
NCU03910T0	14604	microsomal cytochrome b5 (140 aa)	781	0.905797	1.155	4	633	0.859107	1.028	2
NCU03911T0	29979	F-actin-capping protein subunit alpha (274 aa)	3004	0.485909	1.123	10	3088	0.469263	1.121	8
NCU03922T0	50156	hydroxymethylglutaryl-CoA synthase (455 aa)	4001	0.276014	1.096	14	4265	0.276167	1.14	12
NCU03926T0	46656	37S ribosomal protein Rsm24 (405 aa)	336	0.610874	1.054	2	357	0.583431	1.194	5
NCU03935T0	38639	homoserine dehydrogenase (366 aa)	4933	0.825764	1.12	15	4745	0.821018	1.049	13
NCU03936T0	33712	tRNA methyltransferase (294 aa)	470	0.816327	1.122	2	695	0.780031	1.179	2
NCU03944T0	64377	WD repeat containing protein 2 (619 aa)	3612	0.481696	1.166	10	3736	0.471032	1.154	11
NCU03946T0	23750	polyadenylate-binding protein 2 (216 aa)	385	1.15513	1.042	2	349	0.804505	1.52	1
NCU03947T0	92572	ubiquitin ligase (818 aa)	1434	0.808407	1.306	6	1241	0.715308	1.049	3
NCU03963T0	33698	5'-methylthioadenosine phosphorylase (311 aa)	2266	0.769231	1.297	5	2093	0.841751	1.136	4
NCU03970T0	26525	riboflavin kinase (238 aa)	54	1.44781	1.199	2	506	1.45582	1.097	2
NCU03972T0	54321	proteasome regulatory particle (493 aa)	2221	0.584454	1.092	12	2174	0.26469	10.47	12
NCU03973T0	62506	alanine aminotransferase (567 aa)	1717	0.729395	3.729	7	2433	1.12259	1.171	6
NCU03974T0	180939	hypothetical protein (1627 aa)	41	1.46735	1.025	1	35	1.32503	2.871	4
NCU03979T0	48068	biotin synthase (440 aa)	941	0.859107	1.088	6	1117	0.777001	1.155	7
NCU03980T0	59969	T-complex protein 1 subunit epsilon (551 aa)	2997	0.518672	1.095	17	2547	0.507614	1.083	16
NCU03982T0	72287	glucose regulated protein 78 (662 aa)	4130	1.76305	26.87	23	4450	1.0653	5.675	21
NCU03988T0	20590	60S ribosomal protein L18 (184 aa)	4374	0.505306	1.17	12	4844	0.4914	2.941	11
NCU03990T0	23944	hypothetical protein (200 aa)	339	0.805153	1.064	6	665	0.829187	1.074	5
NCU03992T0	72136	fimbrin (650 aa)	6446	0.635324	1.143	23	5772	0.636537	1.108	24
NCU04009T0	41409	exosome complex exonuclease Rrp4 (388 aa)	340	1.05932	1.086	2	219	1.0618	1.184	3
NCU04016T0	34048	phosphoglycerate mutase (306 aa)	8359	738.007	422.9	20	9000	675.676	313.5	20
NCU04017T0	30281	heterochromatin protein (267 aa)	202	1.07619	1.075	2	348	0.864304	1.07	2
NCU04020T0	70669	lysyl-tRNA synthetase (619 aa)	10716	2.07684	1.127	29	10158	3.78931	16.1	29
NCU04024T0	164607	hypothetical protein (1467 aa)	36	0.491884	1.047	1	31	0.4914	1.037	1
NCU04036T0	12774	hypothetical protein (126 aa)	205	2.56805	1.393	2	176	1.96773	1.021	1
NCU04039T0	21112	GNAT family N-acetyltransferase (186 aa)	1608	72.0461	47.31	10	1336	42.1585	6.171	9
NCU04044T0	54206	NADH2 dehydrogenase flavoprotein 1 (494 aa)	316	0.98912	1.228	2	213	0.933707	1.01	2
NCU04047T0	51996	hypothetical protein (503 aa)	98	2.40442	1.022	1	71	2.18007	1.096	1
NCU04051T0	82530	GCN20 (750 aa)	997	0.523834	1.129	2	1131	0.519481	1.2	2
NCU04054T0	49836	tubulin beta chain (448 aa)	15682	0.615764	1.131	20	15493	0.603136	1.111	21
NCU04059T0	235054	hypothetical protein (2123 aa)	2682	0.188218	23.87	12	2589	0.76746	1.138	12
NCU04063T0	33365	protein transporter sec-13 (305 aa)	1934	0.562746	1.147	8	1542	0.567215	1.209	9
NCU04069T0	45284	3'-phosphoadenosine 5'-phosphatase isoform B (429 aa)	3987	0.545852	1.114	18	4763	0.531915	1.097	13
NCU04071T0	41302	carboxymuconate cyclase (367 aa)	1026	0.57241	1.101	4	1266	0.651042	1.276	3
NCU04072T0	33378	catechol dioxygenase (298 aa)	8487	0.447227	6.503	16	8881	0.478698	1.17	10
NCU04077T0	112828	assimilatory sulfite reductase (1031 aa)	12650	3.18979	20.12	32	11986	2.59134	1.16	32
NCU04078T0	54240	NAD-dependent methanol dehydrogenase (502 aa)	563	0.329272	1.086	2	570	0.127356	3.983	2
NCU04087T0	36343	Aha1 domain-containing protein (327 aa)	1885	0.859107	1.221	12	2105	0.877193	1.282	12
NCU04097T0	32837	ABC transporter (298 aa)	1213	0.821693	1.037	4	1216	0.8726	1.216	7
NCU04098T0	18168	monothiol glutaredoxin-5 (166 aa)	328	0.54407	1.243	3	554	0.50813	1.115	2
NCU04100T0	78036	vacuolar sorting protein 1 (707 aa)	3185	0.688231	1.166	19	3037	0.673854	1.193	21
NCU04104T0	107423	chromosome segregation protein Cse1 (960 aa)	2216	0.539084	1.158	8	2152	0.475059	1.127	12
NCU04109T0	33045	theta class glutathione S-transferase (291 aa)	1342	1.3541	1.246	6	1257	1.33351	1.068	6
NCU04115T0	25932	clathrin light chain (245 aa)	1238	0.759301	1.421	7	1216	0.657462	1.117	7
NCU04118T0	56968	aspartokinase (523 aa)	2442	1.7316	1.185	11	2030	1.75531	1.242	11
NCU04120T0	16986	calmodulin A (150 aa)	4143	0.58072	8.034	10	3281	4.88759	329.7	9
NCU04121T0	91943	AP-1 complex subunit gamma-1 (843 aa)	1215	0.640615	1.111	5	1304	0.589971	1.223	9
NCU04127T0	7804	hypothetical protein (71 aa)	316	0.364431	1.703	1	258	0.371058	1.961	1
NCU04129T0	37249	gamma-tocopherol methyltransferase (337 aa)	606	0.267523	4.495	5	573	0.0415282	38.89	5
NCU04130T0	63377	acylase ACY 1 (604 aa)	2962	2.50438	1.692	14	3658	2.15008	1.122	12
NCU04137T0	64061	vacuolar protein sorting-associated protein Vps5 (581 aa)	1110	0.925069	1.138	9	1124	0.789889	1.3	11
NCU04140T0	19217	FK506 resistant-2 (176 aa)	4466	0.352858	1.151	10	4408	0.343879	1.124	10
NCU04142T0	80139	heat shock protein 80 (706 aa)	14109	0.503271	3.013	39	13965	0.466853	3.054	38
NCU04164T0	37907	hypothetical protein (341 aa)	2235	0.69735	1.186	6	2152	0.8	1.081	7
NCU04166T0	72953	nucleolar GTP-binding protein 2 (654 aa)	592	1.74186	4.229	2	465	0.110595	17.59	1
NCU04172T0	26590	hsp70-like protein (247 aa)	951	2.918	3.205	4	679	3.42818	4.568	3
NCU04173T0	41581	actin (376 aa)	18390	0.440917	1.127	18	18463	0.408998	3.618	20
NCU04185T0	45101	protein kinase gsk3 (395 aa)	2808	0.634921	1.071	13	3108	0.602047	1.136	15
NCU04187T0	92594	cap binding protein (830 aa)	903	0.0998004	46.73	7	769	0.637755	1.087	2
NCU04189T0	58903	glucan synthesis regulatory protein (533 aa)	337	0.823045	42.37	5	395	0.565611	1.287	3
NCU04192T0	58100	vacuolar aspartyl aminopeptidase Lap4 (536 aa)	2300	1.41323	3.2	13	2436	1.70648	1.09	10
NCU04196T0	56733	tRNA (adenine-N(1)-)-methyltransferase catalytic subunit trm61 (507 aa)	80	0.853242	1.352	2	202	1.1854	1.027	2
NCU04197T0	14485	CipC protein (125 aa)	64	7.29927	1.089	2	653	12.6342	1.356	5
NCU04202T0	16890	nucleoside diphosphate kinase-1 (153 aa)	8386	0.30021	1.112	11	7950	0.299312	1.1	9
NCU04213T0	13178	progesterone binding protein (122 aa)	345	1.16754	1.294	4	282	1.06621	1.183	3
NCU04216T0	59943	amidophosphoribosyltransferase (547 aa)	1720	0.906618	1.049	7	1500	0.861326	1.049	7
NCU04221T0	85915	trehalase-2 (745 aa)	353	0.212721	2.754	3	518	0.314564	1.219	4
NCU04227T0	37591	hypothetical protein (366 aa)	1861	2.65604	1.262	5	1765	1.19689	3.648	9
NCU04228T0	36682	phytanoyl-CoA dioxygenase (330 aa)	305	0.142248	5.017	2	317	22.8571	37.92	3
NCU04230T0	61175	isocitrate lyase (549 aa)	10373	0.636943	1.11	27	10774	0.607533	1.139	26
NCU04238T0	50839	histone H1-binding protein (472 aa)	1421	1.3048	1.164	9	1250	1.28667	1.14	8
NCU04242T0	119696	ATP-dependent helicase NAM7 (1091 aa)	816	1.19717	1.259	5	921	14.9589	41.14	5
NCU04245T0	69040	translocase of outer mitochondrial membrane 70 (623 aa)	179	1.074	1.082	2	186	0.870322	1.261	2
NCU04251T0	100325	chitin synthase 3 (889 aa)	291	0.375094	1.303	2	305	0.325627	1.569	2
NCU04256T0	50589	hypothetical protein (467 aa)	702	3.74672	1.183	3	868	3.59195	1.053	3
NCU04260T0	45612	oxidoreductase domain-containing protein (407 aa)	248	26.9833	3.382	4	323	16.3559	2.326	4
NCU04264T0	100170	extracellular developmental signal biosynthesis protein FluG (899 aa)	1327	0.117938	1.938	10	1487	0.108542	2.072	8
NCU04265T0	75255	hypothetical protein (696 aa)	15376	2.39292	1.096	13	15510	4.12031	31.12	18
NCU04266T0	9558	hypothetical protein (92 aa)	366	0.861326	1.062	2	481	0.87184	1.075	2
NCU04277T0	38635	homoserine kinase (359 aa)	3611	2.44141	1.133	15	3585	2.2237	1.173	13
NCU04279T0	87881	protein kinase domain-containing protein (823 aa)	149	2.25378	51.56	3	91	0.0645995	33.38	2
NCU04280T0	87302	aconitate hydratase (810 aa)	1921	0.963391	1.272	11	1776	1.00786	1.193	10
NCU04287T0	24214	hypothetical protein (228 aa)	691	0.558971	1.16	5	796	0.503778	1.111	5
NCU04288T0	39146	Poly(A)+ RNA export protein (358 aa)	1031	2.45038	4.849	3	620	1.07852	1.183	2
NCU04289T0	50857	hypothetical protein (453 aa)	923	0.517866	1.043	4	1042	0.506586	1.024	2
NCU04292T0	47806	branched-chain-amino-acid aminotransferase (435 aa)	13425	114.995	60.11	28	13860	88.7311	36.65	29
NCU04303T0	65568	asparagine synthetase 2 (582 aa)	12547	3.27547	1.175	30	12913	8.01282	41.51	27
NCU04304T0	29981	outer mitochondrial membrane protein porin (284 aa)	205	0.49975	1.005	2	518	0.507357	1.053	5
NCU04306T0	47701	methionine aminopeptidase 2B (438 aa)	2179	1.58028	1.178	11	2696	1.50693	1.145	9
NCU04314T0	15422	hypothetical protein (141 aa)	2502	0.0511509	16.68	6	2303	0.0728332	3.017	7
NCU04315T0	35387	dre-2 (334 aa)	1673	0.966184	7.031	10	1322	1.10241	1.383	10
NCU04317T0	23101	DUF431 domain-containing protein (208 aa)	612	1.0582	1.283	7	465	1.17288	1.278	4
NCU04323T0	38915	dihydroorotase (358 aa)	1753	0.887311	1.145	5	1542	0.903342	1.105	7
NCU04331T0	34391	cytoplasmic ribosomal protein-4 (302 aa)	14943	0.558347	1.106	19	15677	0.526316	1.127	22
NCU04333T0	105303	ubiquitin C-terminal hydrolase (980 aa)	1134	18.9609	549.5	8	1531	9.81354	485.4	9
NCU04334T0	11127	chaperonin (105 aa)	1291	0.660502	1.095	5	1194	0.623053	1.119	7
NCU04335T0	83721	protein kinase (758 aa)	506	6.68896	65.96	4	326	0.798085	1.038	3
NCU04337T0	41798	survival factor 1 (382 aa)	1561	0.492854	1.119	9	1792	0.502765	1.083	8
NCU04342T0	35754	hypothetical protein (322 aa)	3310	2.79877	1.163	16	3447	1.55521	4.931	15
NCU04343T0	98963	DUF323 domain-containing protein (877 aa)	4208	0.0919963	11.1	24	4007	0.0679348	10.58	27
NCU04344T0	37721	translation initiation factor eIF-2B alpha subunit (345 aa)	2719	3.36927	1.744	11	2835	4.2517	2.686	11
NCU04352T0	199563	chitin synthase C (1799 aa)	156	0.0154202	8.104	2	105	0.0463822	26.15	2
NCU04363T0	76903	hypothetical protein (691 aa)	94	1.35648	1.157	2	260	1.93798	3.104	4
NCU04368T0	47845	glutathione S-transferase Gst3 (420 aa)	972	1.01184	1.146	9	1319	0.956938	1.107	9
NCU04370T0	114964	ubiquitin-activating enzyme E1 1 (1036 aa)	7936	1.0022	11.32	32	7955	0.826446	1.213	28
NCU04380T0	76509	acyl-CoA synthetase (707 aa)	617	0.561482	1.076	2	958	0.242131	4.058	4
NCU04385T0	84746	3-isopropylmalate dehydratase (780 aa)	5988	0.440141	3.996	29	6372	0.525486	1.094	27
NCU04387T0	13809	vacuolar membrane ATPase-7 (125 aa)	446	0.839631	1.031	2	667	0.791766	1.053	2
NCU04388T0	19329	phosphatidylglycerol/phosphatidylinositol transfer protein (178 aa)	48	0.805802	1.024	1	44	1.05452	1.018	1
NCU04404T0	106329	coatomer beta subunit (958 aa)	2923	0.538213	1.202	15	2308	0.284414	10.24	18
NCU04407T0	52361	RNA methylase (470 aa)	28	0.416667	1.129	1	81	0.0930233	25.35	2
NCU04409T0	22371	ankyrin repeat protein (208 aa)	724	4.19463	1.399	3	843	3.9185	1.099	3
NCU04410T0	95475	tRNA ligase (841 aa)	2793	2.92227	1.137	19	3014	1.69981	5.423	19
NCU04411T0	46791	anthranilate phosphoribosyltransferase (437 aa)	1269	2.79799	1.079	4	1431	2.63435	1.046	5
NCU04412T0	37294	hypothetical protein (348 aa)	151	1.63399	8.228	3	94	11.0632	94.55	2
NCU04414T0	51410	hypothetical protein (461 aa)	2167	0.595593	1.11	15	2460	0.588928	1.133	15
NCU04415T0	61818	hypothetical protein (562 aa)	715	3.22997	1.175	3	432	3.33667	1.058	3
NCU04428T0	91964	hypothetical protein (826 aa)	50	1.23993	1.281	2	88	0.176336	31.68	2
NCU04442T0	40890	GAL10 (376 aa)	2050	0.75358	1.121	5	1866	0.729927	1.186	8
NCU04443T0	36212	quinone oxidoreductase (337 aa)	1458	0.285063	1.191	7	1222	0.272554	1.087	4
NCU04448T0	61400	T-complex protein 1 subunit alpha (567 aa)	2110	0.455996	1.155	16	2196	0.430293	1.092	14
NCU04449T0	63084	prolyl-tRNA synthetase (559 aa)	6426	4.9505	2.187	24	6950	4.10341	1.137	24
NCU04452T0	41578	12-oxophytodienoate reductase 1 (380 aa)	2163	0.971817	1.081	9	2013	0.890472	1.092	12
NCU04460T0	44861	galactose-1-phosphate uridylyltransferase (393 aa)	514	1.23153	1.174	3	629	1.09385	1.176	4
NCU04463T0	158261	non-repetitive nucleoporin (1442 aa)	160	1.0017	1.013	3	1526	0.921659	1.192	7
NCU04466T0	27591	cyanamide hydratase (248 aa)	2206	135.483	2.569	10	2557	131.492	3.776	8
NCU04474T0	59474	sulfite oxidase (519 aa)	287	1.16986	1.084	4	1126	0.981354	1.079	7
NCU04479T0	45170	LAP2 (403 aa)	3424	2.08681	2.359	10	2972	2.30256	1.067	8
NCU04493T0	17788	hypothetical protein (173 aa)	52	1.43926	1.064	2	427	1.48943	1.046	2
NCU04510T0	36260	aldose reductase (327 aa)	2786	0.410341	1.082	11	3076	0.402091	1.111	9
NCU04511T0	77889	bud site selection protein 7 (692 aa)	1544	0.732064	1.144	4	994	0.636132	1.031	2
NCU04513T0	21886	ubiquitin conjugating enzyme Ubc14 (205 aa)	930	0.864304	1.044	4	729	0.905797	1.052	4
NCU04522T0	26477	hypothetical protein (238 aa)	217	0.760456	1.156	3	331	0.013101	255.8	5
NCU04533T0	22737	abundant perithecial protein (208 aa)	433	0.858369	1.386	3	529	0.881834	1.5	3
NCU04538T0	131488	hypothetical protein (1253 aa)	1437	1.45033	1.405	6	7315	1.34012	1.144	27
NCU04552T0	13537	cytoplasmic ribosomal protein-5 (120 aa)	1638	0.74129	4.323	3	1518	0.548847	1.231	3
NCU04553T0	17727	ubiquitin/cytoplasmic ribosomal protein-6 (155 aa)	6603	0.794281	2.56	12	6270	0.789266	1.92	11
NCU04566T0	87283	protein kinase SNF1 (778 aa)	469	6.56168	116.5	4	415	80.1925	286.9	4
NCU04569T0	150477	5-oxoprolinase (1376 aa)	7727	1.61603	1.134	28	7280	2.65534	79.13	29
NCU04579T0	63937	dihydroxy-acid dehydratase (597 aa)	8071	3.07692	1.13	26	8006	3.01841	1.121	27
NCU04583T0	28535	acetyltransferase (251 aa)	13418	325.627	47.8	21	13135	227.79	68.68	25
NCU04592T0	31615	3-oxoacyl-(acyl-carrier-protein) reductase (297 aa)	1243	0.460617	1.219	3	1201	0.414422	1.165	5
NCU04594T0	26990	4-carboxymuconolactone decarboxylase (244 aa)	1523	1.76398	1.098	6	1412	1.83419	1.118	6
NCU04600T0	47254	protein phosphatase 2C isoform gamma (440 aa)	4830	0.988142	1.095	15	5185	0.949668	1.099	16
NCU04610T0	106888	oxysterol binding protein (987 aa)	51	0.740741	1.078	2	350	1.02229	1.131	2
NCU04611T0	163334	transcription elongation factor spt-6 (1408 aa)	1035	0.739098	1.138	10	894	0.219491	17.03	10
NCU04612T0	56325	mitogen activated protein kinase kinase 2 (512 aa)	542	0.691563	1.164	5	562	0.617284	1.071	2
NCU04612T1	43882	mitogen activated protein kinase kinase 2 (393 aa)	1132	0.691563	1.164	5	1204	0.335345	2.881	3
NCU04633T0	91792	RING finger protein (830 aa)	33	1.16185	1.025	1	33	1.26008	1.022	1
NCU04635T0	19084	hypothetical protein (183 aa)	1543	1.70707	1.081	1	1232	2.11461	1.536	2
NCU04636T0	55199	cysteine desulfurase (506 aa)	714	0.70922	1.109	5	896	0.776398	1.113	4
NCU04640T0	35510	eukaryotic translation initiation factor 2 beta subunit (324 aa)	1386	0.749064	1.209	12	1545	0.702247	1.123	12
NCU04642T0	66589	adenosine deaminase (592 aa)	235	0.968054	1.021	2	354	0.841751	1.155	3
NCU04645T0	46921	DUF124 domain-containing protein (446 aa)	373	0.769231	1.423	2	395	0.987167	1.007	2
NCU04655T0	30975	hypothetical protein (284 aa)	387	0.769823	1.233	3	534	0.742942	1.108	3
NCU04656T0	61150	MFS transporter (551 aa)	136	56.2114	6.269	3	248	64.7668	1.953	4
NCU04667T0	32935	hypothetical protein (328 aa)	1120	6.38978	1.593	4	1121	5.58036	1.381	5
NCU04674T0	103256	alpha-glucosidase (929 aa)	468	0.629327	1.138	8	3095	0.648508	1.116	21
NCU04676T0	30008	glutathione S-transferase (267 aa)	690	0.570125	1.089	7	795	0.524934	1.608	10
NCU04727T0	44097	glucosamine-6-phosphate deaminase (411 aa)	397	0.907441	1.579	3	355	0.694444	1.808	3
NCU04730T0	104345	post-transcriptional silencing protein QDE-2 (939 aa)	2472	12.4938	7.058	14	2884	65.3168	953.4	12
NCU04743T0	93871	tubulin-tyrosine ligase (855 aa)	302	0.881834	1.19	4	233	0.772201	1.162	4
NCU04754T0	44911	branched-chain-amino-acid aminotransferase (406 aa)	4957	5.02008	12.97	15	4637	11.7192	9.908	16
NCU04757T0	116241	hypothetical protein (1072 aa)	2678	0.958773	1.128	13	2694	0.574053	19.48	14
NCU04759T0	13718	nuclear transport factor 2 (125 aa)	3039	0.643087	1.076	5	2858	0.731529	1.168	5
NCU04766T0	235277	Ccr4-Not transcription complex subunit (2099 aa)	2219	0.657895	1.116	12	2708	0.64433	1.068	9
NCU04770T0	27562	TATA-binding protein (258 aa)	153	0.925069	1.175	2	149	1.01781	1.011	2
NCU04775T0	31432	nicotinamide N-methyltransferase (283 aa)	333	1.09914	1.439	3	211	1.15101	1.17	3
NCU04779T0	29349	60S ribosomal protein L8 (263 aa)	5946	0.494805	1.408	22	5662	0.508906	1.1	20
NCU04780T0	44019	VEG136 protein (404 aa)	458	1.31891	1.087	1	125	1.61655	1.417	2
NCU04783T0	66681	EH domain binding protein epsin 2 (598 aa)	909	0.614628	1.041	3	610	0.660502	1.119	2
NCU04784T0	191490	hypothetical protein (1845 aa)	205	1.03745	1.016	2	599	1.15101	1.174	3
NCU04790T0	79303	eukaryotic peptide chain release factor GTP-binding subunit (730 aa)	3930	0.729927	5.593	24	3607	0.895255	1.164	22
NCU04791T0	34880	short chain dehydrogenase/reductase (337 aa)	1844	2.68384	1.123	3	1627	2.59067	1.062	6
NCU04796T0	43618	3-ketoacyl-CoA thiolase (420 aa)	37	0.540833	1.042	2	1537	0.656599	1.278	6
NCU04797T0	38330	fructose-1,6-bisphosphatase (351 aa)	2622	0.385356	3.83	11	2608	0.12279	25.65	12
NCU04799T0	82266	polyadenylate-binding protein (765 aa)	10014	0.919118	1.104	26	9556	0.881057	1.118	28
NCU04803T0	35558	2-nitropropane dioxygenase family oxidoreductase (331 aa)	175	0.0896057	3.276	2	404	0.112296	2.446	2
NCU04807T0	74652	universal stress protein family domain-containing protein (692 aa)	429	6.52742	27.65	2	556	1.00766	1.085	4
NCU04815T0	40368	lactoylglutathione lyase (353 aa)	1484	1.09469	1.189	8	1157	1.14995	1.149	10
NCU04823T0	39687	NADP-dependent alcohol dehydrogenase C (365 aa)	642	2.0842	1.086	3	626	2.06654	1.105	3
NCU04826T0	152765	hypothetical protein (1423 aa)	5580	0.542005	1.174	34	5596	0.536481	1.112	32
NCU04843T0	32196	hypothetical protein (324 aa)	6820	17.3822	2.432	14	6028	45.3515	86.14	14
NCU04855T0	62015	C2HC5 finger protein (579 aa)	866	10.6146	4.017	5	941	9.23361	3.122	3
NCU04856T0	40777	glutamine synthetase (367 aa)	1713	0.732064	1.247	10	2098	0.986193	3.378	10
NCU04857T0	45666	2-hydroxyacid dehydrogenase (412 aa)	1364	1.53894	1.243	6	1014	1.53233	1.293	5
NCU04865T0	281070	polyketide synthase-3 (2579 aa)	472	0.00350877	69.61	11	564	0.002442	14.01	11
NCU04899T0	35496	malate dehydrogenase (337 aa)	10791	0.553097	1.101	22	11361	0.541712	1.123	25
NCU04904T0	41302	hypothetical protein (371 aa)	248	1.03552	1.096	4	706	1	1.103	5
NCU04905T0	39782	hypothetical protein (353 aa)	640	0.630517	1.078	2	679	0.081103	11.48	4
NCU04907T0	41707	hypothetical protein (377 aa)	1792	0.724113	1.124	9	1453	0.707214	1.106	7
NCU04909T0	42240	hypothetical protein (380 aa)	1483	0.1239	80.4	9	1493	0.277085	32.52	10
NCU04910T0	40719	hypothetical protein (366 aa)	1505	0.905797	1.147	7	1254	0.96432	1.156	6
NCU04923T0	37509	Gld1 (332 aa)	3794	0.308547	1.073	16	4730	0.302024	1.107	17
NCU04924T0	58307	hypothetical protein similar to phosphatidyl synthase (527 aa)	3327	0.130124	8.472	14	3254	0.0761035	10.22	15
NCU04930T0	61632	hypothetical protein (563 aa)	1349	1.72921	1.135	9	1637	1.79244	1.131	8
NCU04936T0	73158	UDP-glucose 6-dehydrogenase (683 aa)	95	0.00528541	113.9	1	103	0.0636537	4.154	1
NCU04996T0	24645	hypothetical protein (228 aa)	1432	1.68492	1.081	8	1414	1.74216	1.092	7
NCU05005T0	26759	HHE domain-containing protein (233 aa)	175	48.7805	4.86	2	195	20.1005	1.765	2
NCU05007T0	69411	spindle poison sensitivity protein Scp3 (667 aa)	2075	1.09613	1.091	5	2173	0.917431	1.232	4
NCU05008T0	14448	hypothetical protein (135 aa)	262	0.914913	1.096	3	239	0.884956	1.098	2
NCU05032T0	6071	60S ribosomal protein L40 (53 aa)	109	0.453309	1.068	1	76	0.419992	1.083	1
NCU05041T0	112832	trehalose-phosphatase (1016 aa)	8608	1.67785	1.114	34	9027	1.58278	1.122	33
NCU05056T0	64018	hypothetical protein (578 aa)	23	0.406504	1.099	1	23	0.457875	1.197	1
NCU05069T0	59843	FAD dependent oxidoreductase (541 aa)	431	18.5322	3.363	6	812	15.1172	2.016	6
NCU05095T0	57886	phenylalanyl-tRNA synthetase subunit alpha (518 aa)	7265	1.89394	1.104	23	7066	1.6129	3.125	26
NCU05118T0	13040	vacuolar membrane ATPase-10 (116 aa)	717	0.887311	1.21	3	947	0.821018	1.134	3
NCU05120T0	145311	DNA-dependent RNA polymerase II RPB140 (1288 aa)	1281	0.627746	1.218	9	807	0.592768	1.13	6
NCU05129T0	64067	anthranilate synthase component I (583 aa)	5640	2.24014	1.132	13	4514	2.1575	2.033	16
NCU05137T0	75631	non-anchored cell wall protein-1 (692 aa)	1644	0.0126695	10.03	9	1182	0.0261233	3.62	9
NCU05143T0	51152	rds1 (471 aa)	293	51.5464	1.703	1	319	51.4139	1.904	1
NCU05160T0	55240	ATP-dependent Zn protease (487 aa)	402	1.14956	1.214	3	713	1.21521	1.143	5
NCU05164T0	25629	short chain dehydrogenase/reductase SDR (240 aa)	1739	1.65044	1.117	5	1800	1.69119	1.131	4
NCU05169T0	58225	catalase 2 (517 aa)	679	1.16945	1.223	2	1333	1.16795	1.157	14
NCU05185T0	123617	bifunctional P-450:NADPH-P450 reductase (1109 aa)	49	0.550055	1.008	1	66	0.504286	1.009	1
NCU05188T0	83613	FAD monooxygenase (754 aa)	273	0.00448833	35.56	5	247	0.040032	1.793	5
NCU05194T0	105375	DNA replication licensing factor mcm6 (969 aa)	649	4.33839	12.29	4	838	2.20119	1.072	1
NCU05200T0	113240	Pro-apoptotic serine protease nma-111 (1027 aa)	1227	0.655308	11.04	3	571	0.714286	2.669	2
NCU05204T0	88924	cullin-1 (777 aa)	432	4.86145	47.52	3	306	0.247893	2.707	5
NCU05219T0	133302	hypothetical protein (1249 aa)	747	0.873362	1.059	3	884	0.900901	1.153	5
NCU05221T0	24458	NADH:ubiquinone oxidoreductase 21kD subunit (219 aa)	31	0.00215796	1.408	1	86	0.0329707	3.425	2
NCU05224T0	53324	uridine-cytidine kinase 2 (475 aa)	277	0.188288	5.856	2	527	0.558347	1.148	2
NCU05226T0	75977	ABC transporter (695 aa)	1638	1.1374	3.606	9	1449	0.983284	3.177	7
NCU05234T0	23394	GTP-binding protein ryh1 (214 aa)	918	2.26963	31.9	5	759	0.433651	1.159	2
NCU05238T0	168954	sulfite reductase beta subunit (1539 aa)	22334	2.59	13.23	58	20511	2.85551	6.586	58
NCU05248T0	22813	hypothetical protein (215 aa)	528	0.0173671	297.2	3	518	0.399521	1.434	5
NCU05252T0	35305	deoxyhypusine hydroxylase (325 aa)	1394	1.27049	1.096	9	1298	1.22911	1.115	7
NCU05254T0	52267	ribose-phosphate pyrophosphokinase (486 aa)	645	0.84317	1.071	2	550	0.87108	1.032	2
NCU05259T0	53702	acyl-CoA desaturase 1 (478 aa)	359	0.0190803	175.8	4	515	0.0357526	1.973	4
NCU05261T0	121125	ATP-dependent protease La (1108 aa)	1622	0.47824	4.543	8	1577	0.417014	4.107	7
NCU05264T0	28320	pyrimidine 5'-nucleotidase (245 aa)	2613	43.7063	250.7	14	2854	43.6681	48.17	14
NCU05266T0	108622	KH domain-containing protein (973 aa)	326	0.000937207	126.7	1	304	0.0120294	34.26	2
NCU05269T0	78625	heat shock protein 88 (708 aa)	12676	0.796178	1.119	38	11969	0.778816	1.124	36
NCU05270T0	121403	mitochondrial translation initiation factor IF-2 (1103 aa)	3974	0.464253	1.118	17	4360	0.455581	1.13	17
NCU05274T0	18024	eukaryotic initiation factor 5A (164 aa)	8912	1.02333	1.206	9	7616	0.994036	1.158	8
NCU05279T0	23774	hypothetical protein (222 aa)	387	1.35704	1.057	4	572	1.43658	1.102	3
NCU05285T0	47859	C2H2 transcription factor RfeC (450 aa)	401	0.568828	1.079	2	397	0.607533	1.346	2
NCU05288T0	51370	rab GDP-dissociation inhibitor (466 aa)	11953	0.411184	1.097	25	9360	0.584795	6.336	24
NCU05289T0	75512	nucleolar GTP-binding protein 1 (667 aa)	582	1.16077	13.18	8	677	1.8498	38.71	4
NCU05290T0	25131	orotate phosphoribosyltransferase (234 aa)	2564	0.643087	1.176	11	2649	0.613874	1.093	10
NCU05291T0	28060	polyamine acetyltransferase (254 aa)	184	0.799361	1.056	1	369	0.726216	1.165	2
NCU05292T0	47740	DNA damage-inducible protein 1 (440 aa)	1263	0.498008	1.144	7	1226	0.49505	1.157	7
NCU05295T0	26857	proteasome component PUP2 (246 aa)	3791	0.657462	1.08	12	3743	0.656168	1.088	12
NCU05301T0	96059	methyltransferase (856 aa)	2210	0.753012	1.148	12	2342	0.705716	1.177	14
NCU05304T0	54682	nuclear segregation protein (486 aa)	1858	0.563063	1.211	18	2011	0.565611	1.18	15
NCU05306T0	34925	hypothetical protein (316 aa)	694	1.42755	1.187	3	722	1.28452	1.056	3
NCU05309T0	49297	Cut9 interacting protein Scn1 (443 aa)	228	1.77274	1.465	4	141	1.00949	1.455	4
NCU05342T0	41894	hypothetical protein (393 aa)	583	0.935454	1.328	4	605	1.17137	1.164	5
NCU05343T0	69816	R3H domain-containing protein (646 aa)	738	0.239349	3.742	3	517	0.0877193	11.59	2
NCU05345T0	32113	zearalenone lactonase (296 aa)	325	0.76864	1.089	3	246	0.733138	1.066	3
NCU05347T0	15278	histone H2A.Z (144 aa)	226	1.27243	1.414	2	188	1.50716	1.015	2
NCU05363T0	43557	26S protease regulatory subunit 8 (390 aa)	2714	0.530786	1.175	10	2299	0.498753	1.211	10
NCU05364T0	115062	tyrosine-protein phosphatase non-receptor type 6 (1059 aa)	885	1.10096	1.148	6	558	1.11309	1.188	7
NCU05375T0	184360	hypothetical protein (1694 aa)	612	1.93274	3.883	4	684	0.753012	1.406	5
NCU05387T0	51480	hydrolase (477 aa)	5080	47.259	185.3	21	5031	9.79432	4.983	18
NCU05400T0	112946	hypothetical protein (1038 aa)	2544	0.32175	2.29	14	2643	0.382848	1.099	12
NCU05410T0	49377	acetylornithine aminotransferase (462 aa)	6467	21.6263	32.72	22	6316	19.1644	18.17	22
NCU05420T0	45956	aromatic-3 (433 aa)	6459	9.84252	47.33	23	5814	10.1926	48.23	20
NCU05421T0	48289	lipoyltransferase and lipoate-protein ligase (434 aa)	71	12.9099	1.414	2	208	83.1947	14.02	2
NCU05425T0	117401	2-oxoglutarate dehydrogenase E1 component (1044 aa)	4880	0.799361	1.134	24	4917	0.762777	1.107	23
NCU05429T0	80473	1,4-alpha-glucan branching enzyme (706 aa)	5874	0.454959	1.117	26	5442	0.4363	1.113	25
NCU05430T0	55499	ATP synthase beta subunit (520 aa)	9973	1.38102	1.099	20	10452	1.37684	1.097	21
NCU05452T0	70278	splicing factor 3b (630 aa)	324	0.826446	1.208	3	438	0.881057	1.099	3
NCU05485T0	37084	casein kinase II regulatory beta subunit-1 (334 aa)	1352	0.959693	1.097	5	1217	0.979432	1.078	7
NCU05488T0	30304	RNA-binding protein Vip1 (284 aa)	4888	0.637755	1.153	16	5048	0.643087	1.096	15
NCU05490T0	7674	hypothetical protein (72 aa)	243	1.12397	1.331	1	274	0.961538	1.098	2
NCU05495T0	12914	CVNH domain-containing protein (112 aa)	279	0.316156	1.147	2	324	0.415628	1.119	1
NCU05498T0	19738	hypothetical protein (181 aa)	3740	0.0240038	12.56	14	3756	0.0277546	21.15	14
NCU05499T0	51527	homogentisate 1,2-dioxygenase (468 aa)	1410	2.86451	1.143	6	1728	2.98954	2.544	12
NCU05512T0	11472	copper resistance protein Crd2 (113 aa)	1439	1.0826	1.101	4	1392	1.13895	1.065	3
NCU05516T0	77848	biotin apo-protein ligase (709 aa)	1184	2.79408	1.331	9	1400	2.5413	1.222	8
NCU05517T0	36441	mitochondrial genome maintenance protein MGM101 (338 aa)	364	1.43082	1.124	2	399	1.30107	1.012	3
NCU05518T0	78771	peroxisomal copper amine oxidase (704 aa)	1226	50.0751	1.907	15	1472	950.57	500.3	18
NCU05526T0	46296	lysine-5 (426 aa)	21962	3.25945	1.183	24	18608	4.40141	4.931	22
NCU05535T0	33572	hypothetical protein (309 aa)	117	0.798085	1.067	2	633	0.733138	1.143	3
NCU05537T0	46490	fumarylacetoacetase (430 aa)	339	2.16638	11.9	2	359	11.1894	1.133	2
NCU05542T0	23254	xanthine phosphoribosyltransferase 1 (211 aa)	1320	1.24085	1.196	4	1557	1.14824	1.11	6
NCU05548T0	40507	phospho-2-dehydro-3-deoxyheptonate aldolase (380 aa)	5259	3.0003	1.137	21	5595	2.95247	1.705	21
NCU05553T0	73049	hypothetical protein (676 aa)	293	9.06618	52.79	2	259	0.269542	2.996	3
NCU05554T0	23862	60S ribosomal protein L13 (215 aa)	7128	0.518941	1.077	13	7067	0.510725	1.088	12
NCU05558T0	43917	3-ketoacyl-CoA thiolase (421 aa)	1963	0.580383	1.088	5	1807	0.403226	55.27	6
NCU05574T0	29391	hypothetical protein (265 aa)	159	42.5351	5.589	5	206	13.3976	15.55	5
NCU05577T0	92051	beta-glucosidase (850 aa)	114	0.779423	1.085	2	352	0.94162	1.09	3
NCU05594T0	47884	L-galactose dehydrogenase (434 aa)	2460	0.751315	11.96	11	2826	0.537634	13.4	10
NCU05599T0	7716	40S ribosomal protein S28 (69 aa)	4145	0.519751	1.078	4	3795	0.539665	1.083	4
NCU05608T0	284681	phosphatidylinositol 3-kinase tor2 (2510 aa)	259	1.53516	553.3	2	389	0.0224517	4.643	4
NCU05620T0	221710	proteasome activator subunit 4 (1956 aa)	2192	0.765111	55.45	13	2280	0.665336	1.166	10
NCU05622T0	105851	beta-Ala-His dipeptidase (959 aa)	106	42.9738	274.1	2	139	8.74891	74.11	2
NCU05642T0	94894	cysteinyl-tRNA synthetase (854 aa)	7211	13.7137	52.48	31	7769	7.76398	2.652	36
NCU05650T0	120622	karyopherin Kap123 (1095 aa)	3214	0.958773	1.089	20	3801	0.971817	1.133	16
NCU05667T0	21870	anchored cell wall protein-3 (220 aa)	261	1.4341	1.128	3	252	1.3077	1.353	3
NCU05680T0	57810	alpha-1,2-mannosyltransferase Kre5 (504 aa)	315	0.172265	4.448	4	262	0.265252	3.513	2
NCU05683T0	68432	dihydroxy-acid dehydratase (641 aa)	1557	3.00933	5.261	9	1346	5.06842	20.12	9
NCU05685T0	44691	hypothetical protein (402 aa)	155	2.39063	1.304	3	183	2.61712	1.217	3
NCU05689T0	20600	cytochrome c oxidase polypeptide IV (187 aa)	691	0.637349	1.015	3	577	0.661813	1.039	4
NCU05693T0	85056	interferon-induced GTP-binding protein Mx2 (751 aa)	364	0.0769823	3.561	4	472	0.0854701	3.013	4
NCU05706T0	29607	glutathione S-transferase (265 aa)	1208	85.4701	38.52	10	1111	19.5886	21.13	11
NCU05708T0	67998	phenol 2-monooxygenase (607 aa)	1157	0.482859	1.132	3	994	0.404858	1.124	3
NCU05716T0	33528	hypothetical protein (301 aa)	116	0.594884	1.199	2	220	0.664011	1.097	1
NCU05721T0	87627	arrestin domain-containing protein (795 aa)	213	17.5408	17.7	2	354	12.8353	4.42	2
NCU05723T0	132282	hypothetical protein (1197 aa)	115	0.117069	386.8	3	102	0.578369	1.027	2
NCU05752T0	55947	indoleamine 2,3-dioxygenase (506 aa)	1007	1.09182	1.288	4	1181	1.09182	1.114	4
NCU05770T0	83328	peroxidase/catalase 2 (754 aa)	3248	0.907441	11.75	14	3544	1.66639	1.111	17
NCU05777T0	86679	ubiquitin carboxyl-terminal hydrolase 14 (789 aa)	1506	0.592768	1.128	7	1289	1.43246	5.364	6
NCU05780T0	27072	glutathione transferase (237 aa)	441	0.0500501	6.904	3	627	0.233263	1.088	2
NCU05797T0	38244	U5 snRNP complex subunit (355 aa)	436	0.536481	1.491	2	705	4.30293	28.95	3
NCU05800T0	23453	zinc knuckle domain-containing protein (226 aa)	1308	1.53351	1.2	5	862	1.5108	1.116	4
NCU05802T0	166848	ATP-dependent RNA helicase A (1492 aa)	679	0.733676	5.688	4	575	0.583431	4.956	6
NCU05803T0	292156	translational activator (2693 aa)	4294	0.468165	2.466	24	3893	0.589971	1.105	17
NCU05804T0	22334	60S ribosomal protein L19 (193 aa)	7039	0.52356	1.104	9	7303	0.523013	1.112	10
NCU05805T0	59648	serine hydroxymethyltransferase (547 aa)	3390	9.22509	292	14	3320	2.19394	2.43	14
NCU05807T0	125938	isochorismatase family (1167 aa)	304	47.8469	4.099	2	443	4.55789	12.97	3
NCU05810T0	35095	cross pathway control-2 (317 aa)	15911	0.419639	4.773	21	15714	0.419639	4.196	21
NCU05828T0	102528	hypothetical protein (957 aa)	898	8.77963	1.544	9	1117	11.2714	2.052	11
NCU05832T0	44185	hypothetical protein (401 aa)	767	1.21936	8.085	2	629	0.156887	1.899	2
NCU05841T0	43001	UMTA (388 aa)	497	2.30734	439.1	4	456	0.0217439	19.6	4
NCU05850T0	65449	rubredoxin-NAD(+) reductase (612 aa)	3403	0.380084	1.114	14	4009	0.364564	1.13	12
NCU05881T0	73064	DUF500 and UBA/TS-N domain-containing protein (702 aa)	1297	0.625	1.139	7	1267	0.591017	1.113	4
NCU05886T0	52935	DUF895 domain membrane protein (484 aa)	42	8474.58	2.122	1	64	2808.99	2.487	1
NCU05889T0	51018	eukaryotic translation initiation factor 3 subunit 6 (444 aa)	3756	0.639795	1.151	13	4227	0.605694	1.123	18
NCU05897T0	51998	l-fucose permease (472 aa)	86	0.236351	45.99	2	91	0.655308	44.85	2
NCU05937T0	49841	GDP-mannose pyrophosphorylase (452 aa)	2550	0.335121	6.146	14	2407	0.366972	5.77	12
NCU05942T0	27917	proteasome component Y13 (252 aa)	2846	0.665779	1.065	9	2807	1.66778	73.46	9
NCU05943T0	116993	hypothetical protein (1051 aa)	122	0.785546	1.017	2	192	0.701262	1.106	3
NCU05970T0	55078	hypothetical protein (498 aa)	500	0.524109	1.076	1	384	0.536769	1.093	2
NCU05983T0	25790	3,4-dihydroxy-2-butanone 4-phosphate synthase (237 aa)	1447	0.884956	1.02	3	1086	0.95057	1.133	4
NCU05999T0	59510	CaaX farnesyltransferase beta subunit Ram1 (544 aa)	301	1.52625	1.158	3	293	1.66973	1.14	3
NCU06003T0	40028	mannose-1-phosphate guanyltransferase (365 aa)	1860	0.143431	6.773	12	1702	0.248633	1.124	11
NCU06013T0	244935	polyketide synthase-1 (2258 aa)	40	0.035137	1.344	2	48	0.00162813	41.58	1
NCU06017T0	36588	thiosulfate sulfurtransferase (334 aa)	553	0.682128	1.644	4	504	1.02124	1.613	6
NCU06022T0	37299	quinate-X (341 aa)	787	3.82263	1.139	4	969	4.12541	1.131	6
NCU06023T0	18260	quinate-2 (174 aa)	4304	1.68862	1.071	4	3535	1.59185	1.125	3
NCU06024T0	40468	quinate-4 (360 aa)	659	2.12134	1.116	3	483	5.9952	11.88	3
NCU06025T0	35184	quinate-3 (322 aa)	1790	0.380662	1.142	10	2261	0.374672	6.19	10
NCU06031T0	25097	mitochondrial peroxiredoxin PRX1 (226 aa)	7912	0.754148	1.552	15	8039	0.698324	1.24	16
NCU06035T0	25320	elongation factor 1-beta (232 aa)	10722	0.901713	1.103	9	11259	0.845309	1.145	8
NCU06042T0	60264	FAD dependent oxidoreductase (572 aa)	651	0.00169434	27.48	8	668	0.00302206	22.12	9
NCU06047T0	28739	40S ribosomal protein S2 (266 aa)	12139	0.516796	1.094	17	13000	0.595238	13.99	17
NCU06048T0	6890	40S ribosomal protein S30 (64 aa)	298	2.72035	1.076	1	295	2.6448	1.152	1
NCU06052T0	56484	DnaJ domain-containing protein (515 aa)	986	0.796178	1.173	7	782	0.716332	1.138	4
NCU06059T0	40191	hypothetical protein (356 aa)	313	11.4679	33.52	2	586	7.48503	20.74	2
NCU06067T0	102603	rho guanyl nucleotide exchange factor (932 aa)	562	0.58548	1.545	3	1142	0.963391	1.274	3
NCU06075T0	57834	pyruvate kinase (528 aa)	15323	0.531067	1.102	32	13955	0.532765	1.111	33
NCU06083T0	27968	hypothetical protein (249 aa)	88	0.00303306	55.63	2	17	0.00262123	22.98	1
NCU06086T0	30087	regulatory protein suaprga1 (275 aa)	1332	0.666667	1.037	4	1542	0.758725	1.373	4
NCU06099T0	73932	hypothetical protein (677 aa)	1862	0.550055	1.112	7	2058	0.576037	1.115	9
NCU06101T0	28374	hypothetical protein (264 aa)	742	2.63992	1.012	2	737	2.66596	1.241	3
NCU06105T0	69772	ADP-ribosylation factor-binding protein GGA1 (648 aa)	380	0.76864	1.142	2	624	0.628141	1.057	3
NCU06107T0	12080	hypothetical protein (115 aa)	356	0.896861	1.065	2	512	0.863558	1.184	2
NCU06108T0	39284	UPF0135 protein (359 aa)	362	0.644745	1.112	3	469	0.615385	1.274	3
NCU06110T0	36841	thiazole biosynthetic enzyme (345 aa)	25572	0.194704	3.527	16	22574	0.243072	4.996	16
NCU06112T0	58794	glutamate decarboxylase (546 aa)	1811	69.0608	232.7	12	1603	505.817	991.1	9
NCU06123T0	93453	phosphoketolase (828 aa)	995	0.161473	4.048	12	1026	0.190259	3.696	8
NCU06131T0	47827	hypothetical protein (446 aa)	328	0.911577	1.062	3	242	1.13302	1.061	2
NCU06145T0	38410	RING-6 (368 aa)	725	0.924214	1.051	3	664	0.830565	1.096	6
NCU06149T0	63695	ATP-dependent RNA helicase dhh-1 (570 aa)	1267	0.791766	1.128	11	1402	2.80584	12.91	6
NCU06171T0	164671	actin cytoskeleton-regulatory complex protein pan-1 (1534 aa)	1714	0.786782	13.2	9	1819	0.328407	18.72	14
NCU06174T0	29000	DUF1649 domain-containing protein (272 aa)	195	1.16009	1.047	1	52	1.08542	1.133	1
NCU06187T0	54344	adenylosuccinate lyase (483 aa)	6134	0.878735	1.091	20	6407	1.03061	4.236	25
NCU06191T0	56061	glutathione synthetase large subunit (515 aa)	774	4.16493	12.61	3	783	0.696379	1.106	4
NCU06194T0	67676	MBOAT family protein (604 aa)	22	280.034	13.37	1	73	118.526	4.573	1
NCU06198T0	42721	GDP-mannose transporter (393 aa)	305	2.30415	15.46	2	329	0.050226	5.793	1
NCU06199T0	131753	RNA binding protein Jsn1 (1219 aa)	1391	0.674309	1.255	4	1208	0.247463	4.14	6
NCU06202T0	120430	serine/threonine protein kinase (1118 aa)	1075	0.560538	1.029	2	743	0.437445	1.479	5
NCU06203T0	28331	hypothetical protein (256 aa)	26	3.96354	1.107	1	22	4.05186	1.014	1
NCU06205T0	66045	regulator of conidiation-1 (605 aa)	1984	0.82713	1.131	10	1744	0.766871	1.178	12
NCU06210T0	15970	hypothetical protein (151 aa)	3238	0.526593	1.068	10	3961	0.513875	1.12	10
NCU06211T1	34388	malate dehydrogenase (332 aa)	10082	0.478927	1.134	17	9750	0.471254	1.106	19
NCU06216T0	139226	nuclear condensin complex subunit 3 (1263 aa)	118	0.394477	1.018	1	72	0.497265	1.505	2
NCU06223T0	55068	hypothetical protein (513 aa)	262	0.0143885	300.1	4	301	0.0258532	412.7	2
NCU06226T0	17109	60S ribosomal protein L25 (157 aa)	6773	0.519211	1.056	9	7890	0.514668	1.085	10
NCU06228T0	26105	hypothetical protein (235 aa)	1162	0.868056	1.016	5	1108	0.858369	1.06	4
NCU06232T0	38637	leucine-1 (369 aa)	6155	0.855432	1.138	14	6312	0.8285	1.138	15
NCU06240T0	60346	protein kinase A catalytic subunit-1 (537 aa)	540	0.719424	1.169	4	678	0.70028	1.158	6
NCU06247T0	144234	hypothetical protein (1354 aa)	5397	0.778816	1.276	19	5560	0.71582	1.248	17
NCU06251T0	39538	KH domain RNA-binding protein (372 aa)	3681	1.00261	1.21	15	3278	1.02155	1.198	19
NCU06257T0	98707	hypothetical protein (906 aa)	70	1.53681	1.47	1	57	1.91424	1.105	1
NCU06259T0	68814	sorting nexin-41 (620 aa)	653	0.742942	618.5	3	449	2.28467	6.577	3
NCU06261T0	24003	uracil phosphoribosyltransferase (228 aa)	653	0.631313	1.101	4	638	0.668003	1.089	4
NCU06265T0	98364	hypothetical protein (888 aa)	65	1.48633	1.452	3	1535	1.57332	1.082	5
NCU06268T0	95830	vacuolar protein sorting-associated protein (865 aa)	98	1.11957	1.086	2	346	1.09123	1.072	4
NCU06270T0	63002	mitochondrial processing peptidase (578 aa)	973	0.640205	1.096	3	975	0.653168	1.191	6
NCU06272T0	195952	rRNA biogenesis protein RRP5 (1799 aa)	808	0.302389	1.913	2	961	0.166251	3.774	2
NCU06278T0	119126	elongation factor 2 (1084 aa)	520	1.38677	1.272	4	615	1.55424	1.023	3
NCU06279T0	54432	eukaryotic translation initiation factor 3 (475 aa)	3415	0.704722	1.108	15	3592	0.653595	1.175	17
NCU06284T0	99271	vacuolar protein sorting-associated protein 35 (882 aa)	1435	0.734754	1.253	6	1259	0.716846	1.231	9
NCU06290T0	49723	hypothetical protein (463 aa)	1624	2.41663	1.064	8	1577	2.3359	1.073	9
NCU06300T0	23908	guanylate kinase (216 aa)	1576	0.714286	1.154	7	1509	0.687758	1.13	7
NCU06301T0	18372	hypothetical protein (169 aa)	4240	134.989	119.7	12	4041	147.623	180.8	11
NCU06303T0	40680	alcohol dehydrogenase (376 aa)	190	1.21227	1.026	2	271	15.4083	27.1	2
NCU06307T0	44320	multisynthetase complex auxiliary component p43 (420 aa)	6001	1.74186	1.05	14	6444	1.70678	1.131	16
NCU06311T0	33422	GMP synthase (308 aa)	2057	5.12821	2.296	9	2317	4.63392	2.135	12
NCU06314T0	53403	hypothetical protein (492 aa)	172	0.00230574	208.2	2	136	2.70124	3.338	2
NCU06315T0	46275	inositol hexaphosphate kinase 3 (420 aa)	404	1.63026	1.142	2	499	1.68011	1.062	3
NCU06342T0	111240	phospholipase D (979 aa)	666	0.67981	1.167	5	556	0.651466	1.209	3
NCU06344T0	91134	disulfide isomerase (814 aa)	688	0.124224	355.7	6	545	0.153046	3.159	7
NCU06346T0	11057	hypothetical protein (102 aa)	3366	0.904977	1.085	7	3448	0.868056	1.107	9
NCU06347T0	44947	actin cytoskeleton-regulatory complex protein end-3 (397 aa)	1437	0.810373	1.124	8	1524	0.777605	1.121	5
NCU06348T0	33009	myo-inositol-1-monophosphatase (306 aa)	735	0.230203	2.064	3	978	0.362056	1.144	2
NCU06353T0	27694	hypothetical protein (253 aa)	801	9.37207	29.94	8	487	22.4719	2.038	6
NCU06355T0	109163	karyopherin (973 aa)	1613	0.792393	1.114	7	1766	0.791766	1.097	9
NCU06360T0	43556	histidinol-phosphate aminotransferase (402 aa)	5998	24.5218	15.31	16	6883	14.4928	2.063	17
NCU06361T0	35723	cwl1 (330 aa)	210	0.113636	8.169	2	312	0.0636132	14.65	3
NCU06365T0	131778	DEAD/DEAH box helicase (1176 aa)	93	1.10742	3.855	1	61	0.521648	1.036	1
NCU06372T0	27097	ubiquitin hydrolase L3 (254 aa)	1415	0.866551	1.141	7	1251	0.868056	1.125	9
NCU06376T0	66516	hypothetical protein (608 aa)	1216	3021.15	405	16	898	2061.86	306.6	12
NCU06397T0	13954	profilin (134 aa)	5318	0.749064	1.174	7	5678	0.735294	1.12	7
NCU06404T0	22541	GTP-binding protein SAS1 (206 aa)	668	0.396668	1.023	2	411	0.378215	1.078	4
NCU06410T0	25045	GTP-binding protein YPT52 (237 aa)	613	0.691085	1.036	5	594	0.643915	1.089	5
NCU06417T0	42908	uracil-5-carboxylate decarboxylase (395 aa)	493	0.791766	9.547	3	569	0.728332	1.101	2
NCU06419T0	55504	MAP kinase kinase (519 aa)	1584	0.792393	1.045	3	1442	1.85185	7.584	4
NCU06428T0	99443	pseudouridine synthase TruD/Pus7 (892 aa)	520	0.483559	1.053	1	600	0.0775795	45.63	2
NCU06429T0	112912	alpha-actinin (1028 aa)	455	0.645578	1.175	2	575	3.26371	14.3	2
NCU06431T0	14811	40S ribosomal protein S22 (131 aa)	4283	0.488759	1.217	7	4354	0.488281	1.145	7
NCU06432T0	16219	40S ribosomal protein S12 (148 aa)	3205	0.504286	1.109	12	3054	0.531915	1.123	11
NCU06440T0	29584	proteasome component PRE6 (270 aa)	1932	0.681199	1.105	6	1833	0.646831	1.141	8
NCU06441T0	60785	D-lactate dehydrogenase 2 (552 aa)	2502	1.74429	1.112	9	2675	1.7762	1.09	11
NCU06446T0	55749	hypothetical protein (490 aa)	707	0.67659	1.292	2	622	0.750188	1.189	4
NCU06448T0	32187	enoyl-CoA hydratase (300 aa)	1037	0.754717	1.162	7	1154	0.684463	1.099	7
NCU06452T0	40686	cysteine synthase (377 aa)	2378	1.39101	1.076	4	2357	1.50083	1.122	8
NCU06457T0	66101	asparaginyl-tRNA synthetase (581 aa)	8437	2.87604	1.158	27	8653	2.86041	1.151	25
NCU06459T0	85716	differentiation regulator (799 aa)	1096	0.630517	1.168	3	1043	3.88048	20.34	2
NCU06464T0	19015	hypothetical protein (171 aa)	3617	0.671141	1.132	11	4206	0.834028	3.633	12
NCU06468T0	557515	midasin (4993 aa)	284	2.65957	3.453	4	210	1.3328	1.275	1
NCU06469T0	18406	54S ribosomal protein L12 (177 aa)	434	0.649773	1.036	3	558	0.646412	1.052	4
NCU06472T0	57660	histone acetyltransferase type B catalytic subunit (509 aa)	325	0.434594	1.21	2	235	0.412712	1.348	2
NCU06482T0	46110	pyruvate dehydrogenase E1 component alpha subunit (418 aa)	3500	0.762777	1.114	17	3541	0.738552	1.097	14
NCU06488T0	168127	SNF2-family ATP dependent chromatin remodeling factor snf21 (1483 aa)	779	1.97316	4.114	5	872	0.411184	7.778	3
NCU06503T0	90050	C2H2 finger domain-containing protein (809 aa)	39	1.54131	1.593	1	39	2.18245	1.042	1
NCU06506T0	42520	hypothetical protein (407 aa)	1161	1.20627	1.187	5	964	1.1812	1.229	5
NCU06512T0	86259	methionine synthase (770 aa)	73364	0.270636	2.263	59	72009	0.258532	3.985	62
NCU06524T0	28152	protease inhibitor (265 aa)	771	0.00602047	18.9	3	681	0.00625	18.04	3
NCU06534T0	177490	hypothetical protein (1601 aa)	1911	1.3328	1.193	8	2199	0.559597	5.446	13
NCU06536T0	116025	hypothetical protein (1050 aa)	385	0.0293772	1.851	3	393	0.0246427	2.44	3
NCU06540T0	92211	topisomerase II associated protein (828 aa)	1395	0.8285	1.042	9	1278	1.41743	7.664	8
NCU06543T0	47233	acyl-CoA dehydrogenase (434 aa)	1427	0.812348	1.119	6	1207	0.801925	1.07	3
NCU06544T0	127891	protein kinase C-like protein (1143 aa)	1978	0.740192	1.149	12	1458	0.910747	2.172	13
NCU06549T0	27029	pyridoxine 2 (253 aa)	8224	18.8644	22.99	19	8172	10.9963	2.037	19
NCU06550T0	32334	pyridoxine 1 (309 aa)	35890	8.73362	30.96	25	33490	6.72948	21.54	26
NCU06554T0	28464	phosphoserine phosphatase (259 aa)	1996	1.12549	1.146	9	2309	0.664894	9.711	10
NCU06556T0	16066	thioredoxin II (148 aa)	2473	1.17137	1.056	7	2400	1.21212	1.092	8
NCU06558T0	40848	D-amino-acid oxidase (381 aa)	874	16.4069	3.673	7	802	3.17259	15.27	8
NCU06561T0	22459	rho-gdp dissociation inhibitor (202 aa)	2614	0.576037	1.104	6	3043	0.631712	4.245	8
NCU06576T0	43222	hypothetical protein (410 aa)	950	0.652316	1.779	6	718	0.612745	1.743	4
NCU06578T0	114300	KapG (1032 aa)	2184	0.739098	1.068	3	1909	0.661813	1.133	5
NCU06597T0	9369	hypothetical protein (98 aa)	839	1.38122	1.266	2	767	1.48588	1.016	2
NCU06603T0	25664	ThiJ/PfpI family protein (243 aa)	4655	2.83286	1.093	13	4339	2.8169	1.108	13
NCU06605T0	128567	DNA damage-binding protein 1 (1159 aa)	102	0.785546	1.304	3	480	0.912409	1.082	2
NCU06615T0	22246	hypothetical protein (204 aa)	213	0.855432	1.219	2	171	0.876424	1.111	3
NCU06617T0	15516	myosin regulatory light chain cdc4 (140 aa)	1696	0.716846	1.128	10	1273	0.677048	1.131	10
NCU06622T0	28066	U2 small nuclear ribonucleoprotein A' (253 aa)	603	1.22594	2.659	3	473	0.682128	1.135	2
NCU06630T0	37267	protein phosphatase-1 (328 aa)	1190	0.726744	1.307	12	1018	0.317662	40.8	9
NCU06643T0	13386	oleate-induced peroxisomal protein (127 aa)	660	0.521648	1.066	3	996	0.521648	1.097	5
NCU06644T0	142628	hypothetical protein (1385 aa)	1350	1.90949	13.76	11	1579	0.821693	16.98	10
NCU06652T0	40072	S-(hydroxymethyl)glutathione dehydrogenase (381 aa)	5576	1.43926	1.112	11	5903	1.41223	1.096	11
NCU06653T0	14840	hypothetical protein (131 aa)	453	1.4556	1.31	3	516	1.07515	1.147	3
NCU06661T0	14201	60S ribosomal protein L22 (127 aa)	4507	0.602773	2.191	9	4804	0.547645	1.139	10
NCU06664T0	26935	recombination hotspot-binding protein (240 aa)	416	1.00604	1.14	5	569	0.867303	1.014	2
NCU06666T0	58731	inositol-3-phosphate synthase (538 aa)	10487	0.52356	5.173	25	10168	0.365097	1.097	18
NCU06672T0	78135	autophagy ubiquitin-activating enzyme ApgG (700 aa)	1235	77.7605	529.6	8	1210	2.14133	1.205	6
NCU06676T0	98060	hypothetical protein (876 aa)	565	0.547945	1.058	2	543	0.592768	1.192	3
NCU06678T0	163272	exonuclease Kem1 (1451 aa)	2980	4.50248	11.87	20	3018	1.48368	31.44	15
NCU06679T0	50369	histone acetyltransferase type B subunit 2 (447 aa)	524	0.604595	1.203	6	455	0.600962	1.097	5
NCU06684T0	65521	RNA binding protein (614 aa)	1484	0.805153	1.133	10	1192	0.856164	1.175	9
NCU06687T0	80856	glycogen synthase-1 (707 aa)	3442	0.649773	1.126	15	3287	0.618429	1.094	17
NCU06688T0	76549	F-box domain-containing protein (707 aa)	740	0.631313	1.078	3	950	0.667557	1.129	3
NCU06695T0	16794	cytochrome c oxidase polypeptide VI (149 aa)	487	1.21492	1.089	3	642	1.02754	1.036	3
NCU06698T0	75655	glycogenin (687 aa)	3881	3.07598	7.89	10	3657	1.91205	3.722	8
NCU06702T0	19010	yop-1 (169 aa)	214	0.327761	1.035	3	254	0.332779	1.182	3
NCU06711T0	26499	hypothetical protein (246 aa)	3642	19.4137	222.2	7	3505	4.49035	1.147	6
NCU06712T0	29020	proteasome component PRE5 (266 aa)	2169	0.573066	1.143	7	2224	0.643087	1.178	9
NCU06715T0	160172	hypothetical protein (1455 aa)	258	0.705219	1.854	3	246	1.3328	1.275	1
NCU06717T0	37451	arsenical pump-driving ATPase (340 aa)	769	0.613497	1.143	4	831	0.582411	1.129	4
NCU06720T0	63653	carboxypeptidase cpdS (578 aa)	588	27.0197	2.585	5	569	53.8793	5.569	6
NCU06722T0	55359	tryptophanyl-tRNA synthetase (492 aa)	3103	1.72473	1.18	20	2931	1.68947	1.117	16
NCU06724T0	40347	glutamine synthetase (363 aa)	6769	1.26727	1.137	20	6067	1.23381	1.157	19
NCU06726T0	33138	nitrilase (307 aa)	634	0.266738	6.962	3	713	0.160205	10.59	2
NCU06727T0	33054	spermidine-3 (292 aa)	4539	0.787402	1.077	16	4565	0.814996	1.117	17
NCU06732T0	74770	leukotriene A-4 hydrolase (668 aa)	1730	1.31527	1.174	10	1534	3.41647	6.824	8
NCU06738T0	133936	protein transporter sec-31 (1257 aa)	4191	0.542888	1.085	17	3950	0.543183	1.12	21
NCU06741T0	10044	cytochrome c oxidase subunit VIb (85 aa)	250	0.929368	1.367	4	283	0.965251	1.111	4
NCU06743T0	18420	hypothetical protein (164 aa)	2400	0.538503	1.178	10	2722	0.521648	1.204	10
NCU06760T0	49969	pyruvate dehydrogenase kinase (438 aa)	451	1.08743	2.848	2	567	1.96812	1.157	3
NCU06764T0	30950	20S proteasome subunit Y7 (287 aa)	1597	0.765111	1.171	7	1555	0.651042	1.184	5
NCU06783T0	52937	ATP citrate lyase (488 aa)	8588	0.43535	2.044	22	8348	0.498753	5.398	24
NCU06785T0	72581	ATP-citrate synthase subunit 1 (671 aa)	15483	0.390778	1.14	27	16685	0.376506	1.142	26
NCU06804T0	71194	phenol 2-monooxygenase (642 aa)	2887	0.769823	1.153	13	2510	0.739645	1.124	13
NCU06836T0	73720	acetyl-coenzyme A synthetase (668 aa)	7580	0.352609	1.089	31	8201	0.311818	4.263	34
NCU06842T0	102353	RCM-1 (918 aa)	1145	0.777001	1.077	5	1160	0.710227	1.431	7
NCU06843T0	44008	60S ribosomal protein L3 (393 aa)	10110	0.504032	1.118	26	10769	0.497018	1.081	20
NCU06844T0	18640	hypothetical protein (170 aa)	552	2.24719	1.179	4	508	2.03376	1.229	3
NCU06854T0	52211	RuvB-like helicase 2 (482 aa)	960	0.0680735	60.48	4	978	0.784929	1.131	6
NCU06863T0	24161	histone H1 (237 aa)	541	0.702247	268.6	2	734	5.04541	5.336	2
NCU06868T0	114926	Sec23/Sec24 family protein (1053 aa)	1921	0.575374	1.148	10	2202	0.554631	1.177	9
NCU06871T0	223279	1,3-beta-glucan synthase component GLS1 (1956 aa)	384	3.97456	30.07	2	368	0.0839631	174.9	3
NCU06875T0	22649	hypothetical protein (203 aa)	2160	1.02459	1.149	7	1406	1.10988	1.047	5
NCU06876T0	15446	adenosine 5'-monophosphoramidase (141 aa)	814	0.55371	1.125	5	601	0.508647	1.102	3
NCU06877T0	55040	CRAL/TRIO domain-containing protein (492 aa)	513	0.96432	1.049	4	510	0.918274	1.052	5
NCU06878T0	26462	hypothetical protein (249 aa)	52	0.301386	1.054	1	34	0.283527	1.052	1
NCU06880T0	20698	AhpC/TSA family protein (197 aa)	1731	1.12145	9.303	6	1555	1.60823	11.38	6
NCU06881T0	55242	succinyl-CoA:3-ketoacid-coenzyme A transferase subunit A (517 aa)	3050	0.968992	3.581	13	3120	1.56299	11.75	12
NCU06882T0	61849	RING-5 (538 aa)	395	0.179727	1.017	1	269	0.0745156	325.3	3
NCU06892T0	13217	40S ribosomal protein S20 (118 aa)	1188	0.544366	1.083	8	1224	0.527704	1.103	6
NCU06914T0	60759	histidyl-tRNA synthetase (547 aa)	4056	1.76429	1.129	21	4271	1.6218	5.017	24
NCU06915T0	39388	hypothetical protein (350 aa)	1456	1.241	1.119	7	1578	1.22026	1.071	6
NCU06922T0	16168	endosomal cargo receptor (139 aa)	189	0.113792	3.875	1	100	0.144592	4.688	1
NCU06923T0	41549	methionine aminopeptidase 1 (378 aa)	1513	1.00634	1.177	10	1873	0.94162	1.184	7
NCU06936T0	40155	hypothetical protein (365 aa)	143	27.9486	1.347	1	121	32.0821	1.324	1
NCU06940T0	25469	hypothetical protein (238 aa)	184	0.00241313	51.74	3	347	0.0045208	16.68	4
NCU06941T0	14212	prefoldin subunit 6 (127 aa)	305	0.747384	1.173	5	301	0.69735	1.101	3
NCU06942T0	48582	vacuolar protein sorting-associated protein VPS4 (442 aa)	471	0.658328	1.168	2	340	0.529101	1.209	2
NCU06945T0	33015	hypothetical protein (310 aa)	599	0.124891	3.666	2	505	0.101874	1.987	2
NCU06948T0	16858	efhand domain-containing protein (151 aa)	843	1.09721	1.077	4	776	1.78063	4.792	6
NCU06959T0	85438	hypothetical protein (762 aa)	235	0.904977	1.114	4	261	0.956938	1.036	2
NCU06966T0	20796	hypothetical protein (189 aa)	1063	1.61134	1.125	5	883	1.7963	1.122	6
NCU06974T0	36015	histidinol-phosphatase (317 aa)	1797	7.22543	2.45	8	1624	10.2934	2.884	9
NCU06976T0	497627	dynein heavy chain (4390 aa)	1226	0.558659	12.07	7	1314	1.20831	85.53	11
NCU06989T0	54251	hypothetical protein (519 aa)	507	3.33222	10.8	2	741	14.8148	10.63	4
NCU06997T0	32453	hypothetical protein (296 aa)	939	1.90913	1.047	4	862	0.163372	90.68	3
NCU07001T0	55202	methionine-5 (506 aa)	2392	2.64271	1.2	12	2392	2.38777	1.214	12
NCU07002T0	281596	THO complex component (2574 aa)	455	0.0257467	242.8	3	421	0.0288018	419.4	3
NCU07008T0	59389	carotenoid oxygenase-1 (527 aa)	86	0.157555	3.153	1	100	0.0512821	1.511	2
NCU07010T0	193167	cortical actin cytoskeleton protein asp1 (1769 aa)	960	2.15471	1.177	3	937	2.16638	1.095	4
NCU07012T0	130352	hypothetical protein (1201 aa)	1913	0.87108	1.116	12	1892	0.439754	24.53	11
NCU07014T0	16932	cytoplasmic ribosomal protein-3 (147 aa)	6437	0.538793	1.074	8	6438	0.530223	1.094	8
NCU07018T0	130226	histone deacetylase HosB (1213 aa)	258	0.672495	1.915	2	218	0.634518	2.213	2
NCU07019T0	54011	COP9 signalosome complex subunit 6 (498 aa)	873	1.04167	1.076	3	1141	0.0467946	134.1	3
NCU07020T0	72764	vacuolar protein sorting-associated protein vps17 (663 aa)	593	0.934579	1.117	4	714	0.772798	1.104	3
NCU07024T0	41217	osmotic sensitive-2 (359 aa)	2509	0.949668	1.125	8	2397	0.977517	1.096	10
NCU07027T0	100731	glycogen phosphorylase (888 aa)	8551	0.197433	35.68	35	8966	0.201369	174.6	40
NCU07064T0	50594	L-galactonate dehydratase (452 aa)	267	0.0749625	1.148	2	211	10.3306	1.816	1
NCU07067T0	77849	mannosyl-oligosaccharide alpha-1,2-mannosidase (711 aa)	489	0.749064	1.172	4	619	0.488043	2.973	6
NCU07069T0	36520	pre-mRNA splicing factor (316 aa)	669	0.909091	1.059	4	793	0.905797	1.059	5
NCU07082T0	104082	aspartyl-tRNA synthetase (916 aa)	191	1.00888	1.63	2	162	1.02859	2.322	2
NCU07110T0	62782	hypothetical protein (535 aa)	457	26.8097	2.177	6	382	19.7044	1.692	5
NCU07117T0	58213	ornithine-N5-oxygenase (527 aa)	858	0.0530223	2.175	7	771	0.0282406	14.13	11
NCU07120T0	28776	DUF1264 domain-containing protein (253 aa)	143	1.05064	1.123	3	670	1.10339	1.118	3
NCU07126T0	27061	hypothetical protein (248 aa)	5782	105.619	2.876	12	5802	1034.13	273	12
NCU07127T0	27747	dienelactone hydrolase (257 aa)	245	0.567215	1.339	2	301	0.874891	1.176	4
NCU07133T0	44288	metallo-beta-lactamase superfamily protein (402 aa)	406	1.15848	8.204	3	413	0.213767	2.059	2
NCU07153T0	58963	glutamate carboxypeptidase (534 aa)	8760	1.8622	1.107	21	7719	1.77462	1.107	21
NCU07156T0	59674	imidazole glycerol phosphate synthase hisHF (554 aa)	9748	16.4989	7.82	25	10505	14.6864	7.822	29
NCU07165T0	50332	mannose-6-phosphate isomerase (460 aa)	1275	0.688231	1.148	8	1520	0.644745	1.094	7
NCU07167T0	38068	isoflavone reductase (344 aa)	1465	1.16496	3.262	10	1551	0.734214	1.045	6
NCU07171T0	44487	actin-6 (396 aa)	1599	1.4881	296.6	11	1935	0.477099	1.252	7
NCU07173T0	20834	ADP-ribosylation factor 6 (185 aa)	168	0.707714	1.179	1	214	0.687285	1.054	2
NCU07182T0	15553	40S ribosomal protein S24 (137 aa)	2829	0.647668	6.435	10	2574	0.517598	1.147	9
NCU07192T0	91419	hypothetical protein (839 aa)	1142	0.326904	2.377	5	1058	0.55371	1.082	2
NCU07197T0	17937	arsenate reductase (163 aa)	301	25.4388	2.225	3	267	16.2338	1.505	4
NCU07232T0	25581	heat shock protein 30 (233 aa)	79	0.134644	11.58	2	94	0.515198	1.079	1
NCU07240T0	39033	aflatoxin B1 aldehyde reductase member 2 (351 aa)	2832	2.91545	1.121	14	2898	2.32883	5.136	15
NCU07242T0	29792	short-chain dehydrogenase/oxidoreductase (272 aa)	355	0.66313	1.176	2	104	0.561482	1.84	3
NCU07253T0	49595	1,3-beta-glucanosyltransferase gel1 (467 aa)	232	2.46124	1.11	2	136	4.03714	2.563	4
NCU07258T0	66845	phosphoglycerate mutase (621 aa)	344	2.13311	4.591	4	411	1.06146	2.018	3
NCU07264T0	19935	ubiquitin-conjugating enzyme E2 15 (176 aa)	294	1.09794	1.009	2	474	1.00281	1.061	2
NCU07267T0	22674	blue light-induced-3 (210 aa)	2084	1.38217	1.1	7	2540	1.42045	1.346	8
NCU07273T0	18185	hypothetical protein (160 aa)	1022	1.71116	1.047	2	892	2.05212	1.273	4
NCU07280T0	71468	serine/threonine-protein kinase gad8 (645 aa)	2390	0.734214	1.128	13	3003	0.677507	1.159	10
NCU07281T0	61360	glucose-6-phosphate isomerase (562 aa)	10112	0.410846	2.804	22	9844	0.349406	1.139	21
NCU07282T0	100122	hypothetical protein (965 aa)	6965	0.783699	1.188	17	7227	0.760456	1.151	18
NCU07287T0	24509	hypothetical protein (227 aa)	4585	0.453721	1.153	13	4701	0.441112	1.13	14
NCU07296T0	67975	colonial temperature sensitive-1 (599 aa)	1349	0.601685	6.785	11	1445	0.465766	1.115	9
NCU07307T0	232306	fatty acid synthase beta subunit dehydratase (2093 aa)	21238	0.146994	23.97	90	23269	0.131527	7.253	83
NCU07308T0	204804	fatty acid synthase alpha subunit reductase (1865 aa)	12472	0.120642	7.933	64	11910	0.162681	5.728	50
NCU07319T0	96515	coatomer beta' subunit (865 aa)	2954	0.519481	1.105	11	3314	0.514933	1.13	13
NCU07320T0	44900	phosphatidylinositol transporter (401 aa)	696	0.838223	1.224	5	736	0.821693	1.049	3
NCU07322T0	37487	glyoxalase (328 aa)	106	1.01502	1.06	2	1637	0.948767	1.111	9
NCU07325T0	8563	conidiation-10 (87 aa)	2360	27.5862	1.707	4	2485	25.6805	1.532	4
NCU07345T0	21091	hypothetical protein (194 aa)	146	26.7666	11.26	1	319	9.60615	3.557	2
NCU07352T0	34877	hypothetical protein (318 aa)	479	0.00430478	30.32	9	536	0.0237812	2.654	7
NCU07361T0	47897	CSN-4 (441 aa)	1152	0.76746	1.057	3	812	0.742942	1.06	3
NCU07362T0	56303	L-lactate ferricytochrome c oxidoreductase (521 aa)	175	0.378358	17.03	2	97	2.18245	1.042	1
NCU07365T0	29940	20S proteasome subunit (269 aa)	1665	0.643501	1.48	8	2313	0.501505	2.788	7
NCU07366T0	77914	glucosamine-fructose-6-phosphate aminotransferase (701 aa)	6583	0.490677	1.116	25	6374	0.468384	1.13	28
NCU07367T0	43598	proteasome 26S subunit (391 aa)	1509	0.536769	1.205	9	1626	0.52687	1.175	11
NCU07380T0	64925	eukaryotic translation initiation factor 3 (592 aa)	4048	0.628141	1.124	13	4631	0.656168	1.097	14
NCU07382T0	11489	U6 snRNA-associated Sm-like protein LSm2 (101 aa)	292	0.0484496	55.1	2	520	0.839631	1.015	3
NCU07386T0	34214	Fe superoxide dismutase (311 aa)	430	0.67981	1.012	2	539	0.611621	1.086	2
NCU07400T0	93929	hypothetical protein (873 aa)	439	0.027027	405.5	3	438	0.0483559	87.17	4
NCU07404T0	124464	alpha-mannosidase (1090 aa)	1990	2.66738	1.173	12	1980	2.38379	1.097	7
NCU07408T0	33513	60S ribosomal protein P0 (314 aa)	8715	0.521376	1.095	11	8479	0.49776	9.711	11
NCU07409T0	61784	hypothetical protein (568 aa)	606	0.938086	1.041	2	524	0.825764	1.039	2
NCU07414T0	45288	hypothetical protein similar to protein mitochondrial targeting protein Mas5 (415 aa)	1381	0.691085	1.204	8	1466	0.786164	1.105	5
NCU07415T0	53902	proline iminopeptidase (483 aa)	127	1.6284	1.071	2	417	1.41965	1.146	2
NCU07418T0	80784	CCCH zinc finger and SMR domain-containing protein (748 aa)	132	0.454339	1.038	1	208	0.471032	1.08	1
NCU07420T0	44816	eIF4A (398 aa)	18506	0.740741	1.115	28	18842	0.74184	1.105	28
NCU07421T0	36754	hypothetical protein (333 aa)	721	0.626566	1.257	4	620	0.612745	1.145	5
NCU07422T0	45537	hypothetical protein (425 aa)	573	51.8403	115.8	5	422	43.3839	30.85	4
NCU07430T0	24301	MADS box protein (225 aa)	474	0.739098	1.069	2	768	0.725689	1.079	2
NCU07435T0	48843	chitin biosynthesis protein CHS5 (455 aa)	537	0.635728	1.211	4	715	0.650195	1.099	4
NCU07437T0	17654	eukaryotic translation initiation factor 1A (158 aa)	462	1.15554	1.263	4	447	1.213	1.234	4
NCU07438T0	66161	WASP-like protein las17p (637 aa)	290	0.725689	1.062	2	376	0.737463	1.049	2
NCU07439T0	8298	hypothetical protein (78 aa)	2796	0.318066	16.23	5	2797	0.926784	1.149	5
NCU07446T0	25732	vacuolar membrane ATPase-4 (231 aa)	2512	0.791766	1.15	10	2645	0.739098	1.088	9
NCU07451T0	74273	methionyl-tRNA synthetase (664 aa)	7429	2.77316	1.254	28	6721	2.75179	1.156	28
NCU07453T0	38661	hypothetical protein (354 aa)	493	6.58328	15.76	4	399	1.01709	1.166	2
NCU07456T0	27352	riboflavin synthase subunit alpha (256 aa)	699	1.64528	1.21	3	684	1.59847	1.385	3
NCU07458T0	59783	N-acetylglucosamine-phosphate mutase (548 aa)	4796	0.351124	72	19	5314	0.200602	17.7	20
NCU07459T0	39692	protein arginine N-methyltransferase 1 (347 aa)	1617	0.568828	1.128	11	1760	0.552181	1.167	10
NCU07466T0	19563	cystathionine beta-synthase (176 aa)	254	0.887311	1.035	3	329	0.866551	1.045	5
NCU07468T0	42138	NAD dependent epimerase/dehydratase (376 aa)	520	0.928505	1.079	6	778	0.960615	1.142	5
NCU07471T0	31639	F-actin-capping protein subunit beta (290 aa)	1200	0.497265	1.147	6	2171	0.510465	1.141	7
NCU07489T0	58249	phosphatase-Z-like-1 (532 aa)	434	0.269906	6.041	4	438	0.494071	2.96	3
NCU07493T0	43020	hypothetical protein (415 aa)	318	0.52356	1.016	2	448	0.408497	1.342	2
NCU07494T0	35407	hypothetical protein (318 aa)	108	0.311333	1.864	2	221	0.0181488	118.5	2
NCU07503T0	17413	hypothetical protein (171 aa)	709	1.0322	1.068	3	780	0.957854	1.063	2
NCU07506T0	31818	fumarylacetoacetate hydrolase (292 aa)	1318	1.66945	12.36	4	1411	0.0392003	19.81	7
NCU07539T0	42901	hypothetical protein (383 aa)	571	0.733676	1.566	3	361	0.748503	69.9	2
NCU07542T0	39962	rad23-like (384 aa)	2842	1.31492	1.185	13	3299	1.365	1.081	13
NCU07547T0	28311	60S acidic ribosomal protein P0 (253 aa)	932	0.90009	1.122	3	458	0.967118	1.068	2
NCU07548T0	45363	hypothetical protein (416 aa)	156	0.119689	16.67	2	119	0.651466	1.086	2
NCU07550T0	27217	triosephosphate isomerase (249 aa)	5079	0.309789	1.078	10	5458	0.303674	1.18	12
NCU07554T0	138472	chromosome segregation protein SudA (1206 aa)	306	1.52323	8.019	2	531	0.498008	1.264	1
NCU07556T0	210222	TBP associated factor (1894 aa)	578	0.631313	1.606	2	482	0.531632	1.226	2
NCU07562T0	10126	60S ribosomal protein L43 (93 aa)	4011	0.510465	1.055	7	3586	0.50226	1.063	6
NCU07567T0	59276	T-complex protein 1 subunit theta (548 aa)	4138	0.457875	1.116	21	4659	0.441306	1.197	25
NCU07568T0	38165	hypothetical protein (354 aa)	328	1.18147	1.103	1	279	1.03252	1.386	1
NCU07574T0	55858	hypothetical protein (528 aa)	4195	0.170097	21.33	13	3401	0.191608	15.64	15
NCU07580T0	38788	cyclin-dependent protein kinase (338 aa)	451	0.581058	1.047	5	540	0.606428	1.11	4
NCU07585T0	30707	siroheme synthase (279 aa)	1469	1.89358	1.076	7	1540	1.91424	1.139	5
NCU07589T0	21085	acetyltransferase (192 aa)	5187	334.56	215.5	11	5411	254.453	177.7	12
NCU07590T0	78082	Ser/Thr protein phosphatase (711 aa)	1990	2.51953	1.133	14	2365	5.13084	83.95	16
NCU07608T0	29860	ribose 5-phosphate isomerase A (284 aa)	3712	15.3257	126.5	11	4385	28.0034	126.1	15
NCU07623T0	57868	2,2-dialkylglycine decarboxylase (536 aa)	300	104.822	4.749	6	196	34.6141	1.083	2
NCU07659T0	48590	pyruvate dehydrogenase complex (459 aa)	7738	0.757002	1.125	19	7384	0.748503	1.088	17
NCU07668T0	64035	MFS multidrug transporter (585 aa)	28	0.0200401	2.601	1	29	0.0075358	14.71	1
NCU07670T0	69354	CYT-19 DEAD-box protein (627 aa)	1091	0.605327	1.091	5	1028	2.36574	13.94	4
NCU07683T0	13934	small nuclear ribonucleoprotein (131 aa)	600	1.06168	1.054	2	586	1.05175	1.022	3
NCU07685T0	89029	hypothetical protein (816 aa)	785	0.829187	1.181	3	591	0.91659	1.411	3
NCU07690T0	69817	methylenetetrahydrofolate reductase 1 (614 aa)	3859	0.308261	1.131	19	3620	0.224618	3.455	20
NCU07693T0	123559	stu-1 (1137 aa)	165	0.987167	1.147	4	244	1.03231	1.084	2
NCU07697T0	40960	isocitrate dehydrogenase subunit 2 (380 aa)	4249	0.63857	1.144	15	4470	0.637349	1.144	15
NCU07700T0	93203	colonial temperature-sensitive-3 (845 aa)	35511	0.555556	2.835	50	37811	0.494805	2.538	52
NCU07702T0	367642	hypothetical protein (3310 aa)	63	0.331236	4.635	4	69	0.307031	4.473	2
NCU07703T0	42555	hypothetical protein (400 aa)	30	0.443656	1.038	1	27	0.448632	1.028	1
NCU07719T0	29315	isopentenyl-diphosphate delta-isomerase (256 aa)	1199	0.597372	1.052	3	1385	0.601323	1.041	2
NCU07721T0	100188	26S proteasome regulatory subunit rpn1 (903 aa)	5387	0.652316	1.129	24	5152	0.666667	1.191	23
NCU07725T0	30982	chorismate mutase (270 aa)	1667	1.78031	1.145	8	1518	1.82249	1.121	7
NCU07731T0	78688	hypothetical protein (720 aa)	272	0.914913	1.147	5	369	81.367	38.42	3
NCU07732T0	49324	arginine-2 (454 aa)	2649	2.46914	3.862	14	3056	3.69276	89.36	14
NCU07733T0	27557	electron transfer flavoprotein beta-subunit (257 aa)	1509	1.04976	1.177	11	1381	1.09158	1.189	11
NCU07734T0	41093	zinc finger protein gcs1 (391 aa)	1013	1.19005	7.832	7	1003	0.956023	1.126	6
NCU07735T0	37838	Grp1p (355 aa)	7266	0.894454	1.112	19	7965	0.875657	1.153	19
NCU07737T0	48807	salicylate hydroxylase (451 aa)	269	0.0016728	15.17	8	450	0.00460405	21.34	9
NCU07738T0	35040	hypothetical protein (317 aa)	1243	0.960615	1.117	6	1364	1.04679	1.103	5
NCU07755T0	44545	tyrosyl-tRNA synthetase (410 aa)	2129	3.68053	2.461	12	2323	2.54647	1.101	13
NCU07767T0	113396	hypothetical protein (1017 aa)	50	3.00481	20.25	2	34	0.40833	1.033	1
NCU07773T0	33736	thymidylate kinase (310 aa)	270	0.440917	3.56	3	439	0.874126	1.308	2
NCU07779T0	88696	glucose-repressible alcohol dehydrogenase transcriptional effector (794 aa)	1022	0.686813	1.118	5	1087	0.65445	1.072	3
NCU07787T0	14603	clock controlled protein CCG-14 (139 aa)	127	0.450857	1.09	2	195	0.0485909	24.86	2
NCU07791T0	37590	hypothetical protein (341 aa)	365	67.6133	2.795	4	365	51.9481	2.099	5
NCU07794T0	20991	2Fe-2S iron-sulfur cluster binding domain-containing protein (192 aa)	93	0.410509	13.25	2	115	2.21631	1.229	2
NCU07807T0	39864	fructose bisphosphate aldolase (363 aa)	22680	0.389712	1.171	23	21540	0.380807	1.128	22
NCU07808T0	12082	hypothetical protein (107 aa)	3875	0.561482	1.137	6	2977	0.533618	1.109	6
NCU07814T0	53378	DUF89 domain-containing protein (478 aa)	615	0.99108	1.112	6	463	0.959693	1.026	6
NCU07826T0	16660	40S ribosomal protein S19 (150 aa)	3598	0.554631	1.113	11	3298	0.535332	1.141	12
NCU07829T0	28670	60S ribosomal protein L7 (249 aa)	6145	0.45106	1.222	17	6603	0.423012	1.221	14
NCU07830T0	15987	cytoplasmic ribosomal protein-2 (151 aa)	13677	0.510725	1.066	10	13369	0.494071	1.107	10
NCU07831T0	98339	eukaryotic translation initiation factor 3 (873 aa)	8080	0.699301	1.133	28	9175	0.628141	1.402	26
NCU07832T0	274693	pre-mRNA processing splicing factor 8 (2375 aa)	1838	11.0852	56.53	9	1411	2.58799	18.64	10
NCU07839T0	60162	ATP-dependent RNA helicase dbp-2 (563 aa)	2548	0.517598	1.119	18	3121	0.503778	1.135	16
NCU07849T0	58395	thiamine-4 (539 aa)	864	7.52445	21.64	2	1031	4.28266	4.23	5
NCU07851T0	34448	superoxide dismutase 1 copper chaperone (326 aa)	489	3.06466	5.514	4	541	1.21684	1.087	3
NCU07853T0	33018	uricase (296 aa)	1885	0.269251	2.502	9	1778	0.407	1.066	10
NCU07857T0	13186	60S ribosomal protein L34 (118 aa)	1177	0.542299	1.089	6	1170	0.506329	1.111	6
NCU07859T0	59754	cyclopropane-fatty-acyl-phospholipid synthase (526 aa)	684	0.0911577	3.561	5	487	0.0516262	1.075	2
NCU07866T0	162253	DEAD helicase superfamily protein (1434 aa)	1139	0.0327225	66.38	4	824	0.694444	1.06	4
NCU07868T0	165094	hypothetical protein (1552 aa)	9591	0.75188	8.46	41	8964	1.08237	42.23	39
NCU07872T0	105019	protein kinase Yak1 (939 aa)	893	0.0546448	43.24	5	633	0.719942	1.127	3
NCU07874T0	52204	nuclear and cytoplasmic polyadenylated RNA-binding protein pub1 (481 aa)	1307	0.86881	1.088	7	1487	0.843882	1.137	9
NCU07893T0	64670	RSC complex subunit Sfh1 (592 aa)	258	0.0940734	43.19	3	218	0.00212089	21.91	1
NCU07895T0	52162	hypothetical protein (468 aa)	1682	2.06868	1.173	3	1209	1.98059	1.039	2
NCU07901T0	68450	hypothetical protein (617 aa)	94	5.76701	1.229	1	37	1.49633	3.378	2
NCU07907T0	38419	hypothetical protein (348 aa)	182	0.256871	1.062	1	150	0.254842	1.075	1
NCU07913T0	10408	hypothetical protein (92 aa)	494	1.20831	1.055	3	299	1.20861	1.036	3
NCU07914T0	45029	phosphoglycerate kinase (419 aa)	20536	0.316056	2.934	32	20129	0.330579	4.271	36
NCU07922T0	117036	elongation factor 3 (1057 aa)	31539	1.01471	6.03	61	31554	0.947867	5.879	61
NCU07925T0	30253	LRP16 (284 aa)	235	0.94697	1.666	3	238	0.777001	1.348	2
NCU07926T0	73983	glutaminyl-tRNA synthetase (652 aa)	3580	2.91121	1.12	20	3517	2.91886	1.115	19
NCU07929T0	40345	eukaryotic translation initiation factor 3 subunit 3 (360 aa)	2714	0.714796	1.112	14	2494	0.729927	1.161	12
NCU07930T0	49049	adenosylhomocysteinase (450 aa)	24757	0.490196	1.496	25	24297	0.490196	1.563	27
NCU07931T0	39591	glyoxylate reductase (364 aa)	713	0.0590319	190	2	657	0.0929368	43.99	3
NCU07936T0	83721	NMDA receptor-regulated protein 1 (735 aa)	1344	0.579374	2.147	16	1292	2.85959	200.7	17
NCU07941T0	52357	aspartate aminotransferase (483 aa)	3471	1.56642	1.13	13	3365	1.57332	1.098	11
NCU07947T0	22553	glycolipid transfer protein HET-C2 (207 aa)	2421	0.175346	3.4	4	2035	0.669344	14.3	8
NCU07952T0	76440	C2H2 type zinc finger domain-containing protein (711 aa)	1269	1.19289	1.445	2	1324	1.23747	1.048	2
NCU07954T0	30237	hypothetical protein (275 aa)	1767	1.12196	1.104	7	1654	1.07527	1.097	9
NCU07958T0	33266	sporulation protein SPS19 (318 aa)	298	0.464253	1.417	3	294	0.550964	1.028	1
NCU07962T0	23112	hypothetical protein (235 aa)	112	3.53982	1.056	2	190	3.20513	1.044	2
NCU07972T0	7157	hypothetical protein (69 aa)	376	0.793651	1.067	2	464	0.75188	1.086	2
NCU07982T0	74574	acetolactate synthase (690 aa)	9947	9.05797	17.32	29	10098	33.4448	179.4	28
NCU07987T0	49129	cystathionine beta-lyase (458 aa)	990	7.54148	8.948	5	887	18.5736	18.88	5
NCU07991T0	32548	DUF292 domain-containing protein (300 aa)	793	0.856164	1.088	3	936	0.979432	1.186	4
NCU07996T0	130026	F-box and WD domain-containing protein (1200 aa)	561	2.06825	1.044	2	545	1.9425	1.053	2
NCU07997T0	37876	hypothetical protein (342 aa)	1204	2.01979	1.132	10	1306	2.00682	1.135	11
NCU08001T0	112126	vacuolar protein-sorting protein bro-1 (1013 aa)	35	0.638162	1.053	2	296	0.905797	1.492	4
NCU08002T0	72743	carnitine acetyl transferase (644 aa)	2265	0.619195	1.164	18	2274	0.622665	1.15	15
NCU08003T0	74821	RSC complex subunit (691 aa)	1977	1.78827	7.147	10	2156	1.62496	9.365	9
NCU08004T0	36027	electron transfer flavoprotein alpha-subunit (349 aa)	2742	1.21892	1.093	9	3355	1.23487	1.097	8
NCU08008T0	56212	adenylyl cyclase-associated protein (523 aa)	1160	0.280348	1.119	7	843	0.303767	1.1	8
NCU08009T0	105076	DNA replication licensing factor mcm3 (945 aa)	638	2.76014	7.666	4	635	0.75815	1.243	4
NCU08018T0	30944	fumarylacetoacetate hydrolase (291 aa)	1379	0.943396	1.112	6	1497	0.887311	1.121	5
NCU08022T0	66546	poly(A) polymerase (600 aa)	1661	15.5788	4.814	14	1840	14.6028	2.143	14
NCU08023T0	156521	cytohesin-2 (1417 aa)	447	0.59988	1.106	4	383	0.540833	1.273	4
NCU08030T0	17150	UDP-glucose 4-epimerase Gal10 (153 aa)	1127	1.41183	1.097	3	782	1.49209	1.014	3
NCU08034T0	27373	small nuclear ribonucleoprotein U (248 aa)	640	0.678426	1.092	2	870	0.026469	324.8	3
NCU08040T0	59940	NEDD8-activating enzyme E1 regulatory subunit (543 aa)	400	0.0515464	119.9	4	324	0.0249626	382.6	3
NCU08044T0	37309	oxidoreductase (349 aa)	1505	0.427533	1.118	11	1569	0.263435	3.018	9
NCU08046T0	32344	eukaryotic translation initiation factor 3 (298 aa)	2081	0.752445	1.07	8	1855	0.772201	1.07	9
NCU08053T0	15959	hypothetical protein (146 aa)	590	0.0819001	221.5	4	672	0.0647668	26.3	4
NCU08092T0	37768	nipsnap family protein (332 aa)	1194	0.961538	1.029	3	1158	0.907441	1.139	4
NCU08094T0	39731	dihydrofolate reductase (361 aa)	1133	1.0983	1.909	6	813	1.53186	1.105	5
NCU08111T0	47696	arginine N-methyltransferase 2 (430 aa)	407	1.60565	1.115	3	396	1.53822	1.143	5
NCU08119T0	92141	DNA replication licensing factor mcm7 (825 aa)	163	0.0276091	22.36	3	262	0.0177873	72.13	4
NCU08130T0	16868	hypothetical protein (163 aa)	1098	0.379795	1.224	9	1091	0.395726	1.081	4
NCU08133T0	32037	carbonic anhydrase 2 (284 aa)	1910	1.04493	1.175	10	1870	1.06769	1.133	9
NCU08137T0	14020	hypothetical protein (131 aa)	143	1.07875	1.02	2	246	1.04712	1.086	2
NCU08162T0	52296	argininosuccinate lyase (467 aa)	13268	10.6326	18.71	31	13751	6.03865	2.493	33
NCU08163T0	22568	hypothetical protein (193 aa)	170	3.85802	1.034	2	178	3.68732	1.021	2
NCU08167T0	57561	aerobactin siderophore biosynthesis protein iucB (515 aa)	242	0.925069	1.163	5	187	1.00685	1.123	2
NCU08183T0	31849	hypothetical protein (284 aa)	3723	57.6037	23.61	12	3195	49.6524	22.15	13
NCU08195T0	81766	arginyl-tRNA synthetase (735 aa)	13631	5.20833	5.023	35	14801	6.96864	27.61	36
NCU08216T0	57029	cystathionine beta-synthase (529 aa)	4671	1.06259	1.128	14	4575	1.207	1.507	13
NCU08269T0	33594	pyridoxamine 5'-phosphate oxidase (299 aa)	1099	1.54297	1.257	6	1194	1.68719	1.141	6
NCU08272T0	55910	cytochrome b2 (502 aa)	945	0.568828	1.213	7	1056	0.541126	1.157	6
NCU08274T1	13494	hypothetical protein (123 aa)	299	25.7268	4.011	3	288	37.1333	2.99	3
NCU08275T0	55808	aromatic-L-amino-acid decarboxylase (509 aa)	1234	2.16873	1.138	6	1002	2.17108	1.08	5
NCU08277T0	35278	eukaryotic translation initiation factor 2 alpha subunit (311 aa)	2724	0.799361	1.102	13	2549	0.782473	1.09	14
NCU08287T0	202548	pyrABCN (1833 aa)	16637	1.24069	6.624	64	16293	0.846024	5.232	68
NCU08291T0	46901	ferrochelatase (422 aa)	981	0.652316	1.054	2	1193	0.610874	1.06	4
NCU08295T0	41675	RNA-binding La domain-containing protein (377 aa)	2190	1.1909	1.303	8	1570	1.29567	1.118	8
NCU08297T0	52109	cell division control protein 3 (459 aa)	4637	0.561798	1.157	17	4706	0.565931	1.066	19
NCU08299T0	48017	60S ribosomal protein L3 (440 aa)	413	0.205339	5.096	3	245	0.64433	1.495	2
NCU08315T0	49039	monooxygenase (446 aa)	1873	0.378358	1.122	10	1731	0.398883	1.17	11
NCU08324T0	40074	DNA-binding protein HGH1 (356 aa)	406	1.00806	1.068	2	390	0.480307	2.542	3
NCU08330T0	31533	hypothetical protein (291 aa)	5761	0.262467	1.132	8	6055	0.260417	1.175	10
NCU08332T0	19115	hexagonal-1 (177 aa)	2725	1.07296	1.08	9	2817	1.05552	1.108	10
NCU08333T0	57228	bleomycin hydrolase (517 aa)	757	1.39978	1.167	5	777	1.31614	1.093	3
NCU08336T0	70960	succinate dehydrogenase flavoprotein subunit (649 aa)	3004	2.07039	1.143	9	3335	1.86637	1.168	5
NCU08340T0	20966	ADP-ribosylation factor 1 (186 aa)	2928	1.4839	5.612	10	2679	0.664894	1.069	8
NCU08342T0	44514	COP9 signalosome complex subunit 7a (418 aa)	330	1.07515	1.157	2	289	1.19033	1.338	2
NCU08344T0	14057	60s ribosomal protein (123 aa)	2254	0.535619	1.102	11	2029	0.53135	1.093	11
NCU08352T0	35860	cysteine-9 (335 aa)	2678	0.834028	1.046	7	2771	0.76864	1.099	9
NCU08355T0	30709	hypothetical protein (275 aa)	975	8.56164	2.227	6	754	1.78317	294.3	7
NCU08357T0	77891	chromatin assembly factor 1 protein (733 aa)	275	3.3389	15.34	3	227	7.18907	26.94	2
NCU08374T0	40445	hypothetical protein (386 aa)	149	0.254842	1.054	1	86	0.249563	1.009	1
NCU08380T0	42992	plasma membrane phosphatase required for sodium stress response (397 aa)	68	0.839631	1.199	1	60	0.830565	1.021	1
NCU08384T0	36325	xylose reductase (323 aa)	1550	0.0192271	2.783	16	1164	0.0235073	2.017	13
NCU08385T0	43190	protein phosphatase PP1 regulatory subunit sds22 (386 aa)	428	0.899281	1.161	2	338	0.421585	2.095	2
NCU08389T0	20330	60S ribosomal protein L20 (175 aa)	3756	0.483793	1.121	11	3957	0.463607	1.142	14
NCU08390T0	26880	hypothetical protein (239 aa)	12166	659.631	243.3	24	11816	777.605	238.8	24
NCU08402T0	40033	zinc-binding alcohol dehydrogenase (369 aa)	340	1.65453	1.183	5	380	1.56715	1.138	4
NCU08409T0	76403	tryptophan synthetase (709 aa)	10252	2.26193	1.107	19	10683	2.19106	1.13	21
NCU08410T0	31432	50S ribosomal protein L24 (275 aa)	104	3.55745	21.11	2	151	4.19639	20.73	2
NCU08411T1	47097	aspartate aminotransferase (429 aa)	7703	2.77162	1.097	21	8124	2.70051	1.111	22
NCU08418T0	63274	tripeptidyl-peptidase (588 aa)	247	0.00610128	33.94	2	395	0.01276	7.986	3
NCU08423T0	117535	hypothetical protein (1082 aa)	788	0.709723	1.061	3	873	0.733138	1.124	6
NCU08434T0	45440	5-methyltetrahydropteroyltriglutamate-homocysteine methyltransferase (402 aa)	4292	0.41632	1.168	18	3808	0.443066	1.12	18
NCU08436T0	61172	alpha/beta hydrolase (553 aa)	740	0.285144	1.831	5	726	0.412031	1.33	6
NCU08457T0	10868	easily wettable (109 aa)	200	1.5647	1.094	2	1071	1.3113	1.143	3
NCU08471T0	48180	succinyl-CoA ligase beta-chain (448 aa)	5422	0.914913	1.116	18	5243	0.931966	1.127	20
NCU08475T0	34977	hypothetical protein (329 aa)	285	0.0931966	1.069	2	216	0.244439	1.366	3
NCU08477T0	22462	small GTP-binding protein (204 aa)	1088	0.36846	1.142	8	1110	0.340368	1.12	7
NCU08480T0	63572	HSF-type DNA-binding domain-containing protein (580 aa)	351	5.21376	26.6	2	392	2.09732	8.439	3
NCU08484T0	98291	chromosome segregation protein (880 aa)	198	0.0249688	1.213	1	91	0.00393546	62.24	1
NCU08499T0	101521	GTPase-activating protein GYP5 (927 aa)	804	0.528262	1.077	3	933	0.373972	1.102	2
NCU08500T0	22997	40S ribosomal protein S8 (203 aa)	4089	0.513875	1.11	11	3986	0.607165	3.443	12
NCU08501T0	453389	E3 ubiquitin-protein ligase TOM1-like protein (4077 aa)	2607	0.253165	16.23	18	2359	0.567215	1.141	11
NCU08502T0	27314	40S ribosomal protein S6 (240 aa)	4908	0.486855	1.157	16	4959	0.49776	1.126	15
NCU08505T0	18259	DUF866 domain-containing protein (161 aa)	633	0.927644	1.087	3	607	0.856898	1.02	3
NCU08507T0	50531	zinc finger protein zpr1 (456 aa)	1880	1.26695	1.066	12	2590	1.18624	1.181	11
NCU08515T0	56773	vacuolar membrane ATPase-2 (514 aa)	5162	0.595593	1.124	20	4572	0.739645	3.797	21
NCU08518T0	48614	hypothetical protein (439 aa)	370	0.238892	4.287	3	472	0.313578	3.066	3
NCU08535T0	254404	acetyl-CoA carboxylase (2276 aa)	11821	0.243072	9.558	73	12416	0.125723	10.23	76
NCU08549T0	31472	UDP-galactose 4-epimerase (286 aa)	97	0.893655	1.358	3	613	1.09721	1.139	8
NCU08550T0	31704	hypothetical protein (288 aa)	711	0.643087	1.141	5	567	0.660502	1.259	4
NCU08553T0	14368	DNA directed RNA polymerase II 15 kDa subunit (131 aa)	410	0.74239	1.014	2	456	3.33667	12.52	2
NCU08554T0	20602	peptidyl-prolyl cis-trans isomerase ssp-1 (183 aa)	2120	0.230256	19.61	7	2307	0.696864	1.109	8
NCU08557T0	10239	hypothetical protein (102 aa)	187	1470.59	440.1	5	355	8196.72	354.4	4
NCU08568T0	31491	ADP-ribose pyrophosphatase (281 aa)	1113	1.40469	1.035	3	814	1.37155	1.019	4
NCU08578T0	45739	oxysterol binding protein (419 aa)	1598	2.39063	14.59	8	1736	0.591366	1.351	5
NCU08595T0	38872	ribosome biogenesis protein (342 aa)	103	3.14762	1.092	1	103	1.68011	3.013	3
NCU08597T0	164344	hypothetical protein (1514 aa)	209	0.494315	1.062	2	212	0.484966	1.043	1
NCU08603T0	217930	ankyrin repeat protein (1927 aa)	42	5.47645	95.4	2	34	0.168748	40.82	2
NCU08604T0	160354	hypothetical protein (1519 aa)	1305	0.391696	6.471	4	1369	1.74917	5.607	7
NCU08616T0	138513	unknown-18 (1235 aa)	352	0.589623	1.097	2	191	0.495786	1.114	2
NCU08620T0	15714	40S ribosomal protein S16 (143 aa)	4032	0.547945	1.12	10	4241	0.522466	1.087	9
NCU08627T0	9655	cytoplasmic ribosomal protein-7 (88 aa)	3728	0.556793	1.107	6	3784	0.552181	1.086	7
NCU08641T0	82203	hypothetical protein (719 aa)	526	1.9253	1.067	3	495	2.18866	1.332	3
NCU08663T0	58334	nonsense-mediated mRNA decay protein 3 (520 aa)	189	11.3109	5.29	2	287	5.95593	18.67	2
NCU08669T0	51017	betaine aldehyde dehydrogenase 2 (468 aa)	2587	0.320513	14.85	10	2716	0.327976	15.05	10
NCU08671T0	48323	phosphomevalonate kinase (452 aa)	925	0.543183	1.208	2	915	0.239751	4.894	6
NCU08677T0	9024	hypothetical protein (83 aa)	998	0.887311	1.087	5	822	0.82713	1.098	5
NCU08678T0	24024	translation machinery-associated protein 20 (218 aa)	1175	0.648929	1.196	4	1114	0.490677	2.245	4
NCU08685T0	147285	phosphoribosylformylglycinamidine synthase (1358 aa)	9960	2.457	18.02	34	9925	1.87477	1.142	35
NCU08687T0	57880	galactokinase (537 aa)	476	1.08968	1.039	4	597	1.17233	1.178	3
NCU08688T0	63546	hypothetical protein (580 aa)	36	0.256871	1.062	1	30	0.254842	1.075	1
NCU08693T0	72687	heat shock protein 70-5 (669 aa)	11832	0.866551	1.108	33	12489	0.772201	2.01	34
NCU08695T0	37176	hypothetical protein (345 aa)	245	0.749625	1.039	2	371	0.762777	1.028	2
NCU08699T0	44606	bli-4 protein (413 aa)	206	14.782	2.704	2	122	22.6244	2.68	3
NCU08755T0	95562	beta-glucosidase 1 (876 aa)	3112	44.964	50.4	24	3090	40.7166	86.53	24
NCU08764T0	39739	hypothetical protein (343 aa)	189	0.345901	1.267	1	201	0.383877	1.116	1
NCU08767T0	61780	serine/threonine-protein kinase RIO1 (544 aa)	448	11.7564	16.78	3	580	4.40335	15.67	7
NCU08769T0	9944	conidiation-6 (94 aa)	3855	14.979	4.071	6	4378	28.3286	40.49	7
NCU08770T0	10154	hypothetical protein (94 aa)	346	23.1107	1.748	3	320	24.9004	2.356	4
NCU08771T0	65619	acetolactate synthase (609 aa)	2366	1.34626	6.763	12	2038	6.09013	526.7	9
NCU08772T0	40275	cyclin-dependent protein kinase complex component (370 aa)	230	0.332447	1.065	1	219	0.353982	1.01	1
NCU08787T0	78232	hypothetical protein (706 aa)	111	0.513347	1.084	1	90	0.524109	1.042	1
NCU08791T0	85462	catalase-1 (766 aa)	1555	1.51469	1.087	4	6357	1.49768	1.282	27
NCU08809T0	53194	hypothetical protein (481 aa)	291	0.682128	1.098	2	286	0.750188	1.024	2
NCU08811T0	52398	arf GTPase-activating protein (497 aa)	959	0.509424	1.099	7	1192	0.465549	1.145	6
NCU08824T0	31848	molybdopterin binding domain-containing protein (290 aa)	788	1.15594	1.236	4	1019	1.3132	1.133	4
NCU08828T0	96265	peroxisomal hydratase-dehydrogenase-epimerase (895 aa)	4161	0.10777	27.29	22	4986	0.0432526	13.6	24
NCU08840T0	81460	chromatin remodeling complex subunit (752 aa)	758	0.814332	1.149	7	907	0.919118	1.156	5
NCU08847T0	61689	hypothetical protein (568 aa)	3814	0.830565	1.148	17	3120	0.778816	1.286	18
NCU08859T0	33903	hypothetical protein (311 aa)	941	0.830565	1.231	3	870	0.859107	1.13	3
NCU08869T0	120620	hypothetical protein (1094 aa)	481	0.0118624	147.4	3	526	0.65703	1.159	4
NCU08875T0	146341	Cullin binding protein CanA (1349 aa)	2329	0.449438	1.146	18	2666	0.408163	1.117	16
NCU08877T0	18196	glycine cleavage system H protein (170 aa)	3661	1.28783	1.316	7	3211	0.550661	15.97	7
NCU08882T0	40890	NAD binding Rossmann fold oxidoreductase (371 aa)	4559	2.72702	1.046	14	4464	2.57268	1.092	14
NCU08888T0	69110	phenylalanyl-tRNA synthetase subunit beta (609 aa)	7744	2.04918	1.612	30	7508	1.85014	1.116	26
NCU08892T0	44663	hypothetical protein (411 aa)	165	3.0012	8.472	5	229	10.3252	11.22	4
NCU08894T0	72677	glutamyl-tRNA synthetase (637 aa)	3698	0.992063	1.167	26	3542	0.97371	1.133	25
NCU08898T0	83853	homoaconitase (785 aa)	1270	1.01812	1.126	8	1032	0.845309	1.144	8
NCU08920T0	68278	ATP-binding cassette sub-family F member 2 (614 aa)	4960	0.629327	1.115	20	4578	0.610874	1.149	19
NCU08923T0	19026	zinc knuckle domain-containing protein (184 aa)	3764	0.892857	1.176	8	3636	1.10558	1.102	6
NCU08924T0	58376	acyl-CoA dehydrogenase (523 aa)	1788	0.319081	1.356	11	1878	0.330033	1.16	7
NCU08925T0	59763	amine oxidase (549 aa)	225	10.6474	5.647	2	277	17.7651	4.303	2
NCU08931T0	54826	merozoite capping protein-1 (493 aa)	780	0.132837	4.886	7	655	0.49334	1.054	2
NCU08935T0	56994	peroxisomal-coenzyme A synthetase (523 aa)	1160	0.609756	1.289	8	886	0.704225	1.052	5
NCU08936T0	43088	clock-controlled gene-15 (412 aa)	1864	1.62048	1.764	5	1651	2.12359	1.124	5
NCU08939T0	44420	mannan polymerase II complex ANP1 subunit (391 aa)	191	0.43573	1.259	3	286	0.413052	1.227	2
NCU08940T0	14044	ubiquinol-cytochrome c reductase complex protein (124 aa)	273	1.44051	1.021	1	348	1.60746	1.04	1
NCU08944T0	26485	N-acetyltransferase complex ARD1 subunit (237 aa)	2172	0.694927	1.082	5	1909	0.692521	1.161	8
NCU08952T0	44321	translation regulator GCD7 (413 aa)	888	2.02799	1.172	2	1061	3.19081	2.424	5
NCU08954T0	22439	hypothetical protein (202 aa)	711	0.459559	1.108	3	1013	0.454133	1.12	6
NCU08955T0	34812	UBX domain-containing protein (318 aa)	835	0.64433	1.141	2	1057	0.925069	1.601	3
NCU08957T0	157777	hypothetical protein (1402 aa)	939	2.56937	1.951	2	951	2.52589	1.185	2
NCU08960T0	11037	hypothetical protein (110 aa)	6890	0.635324	1.071	3	7447	0.618047	1.046	3
NCU08962T0	73675	hypothetical protein (685 aa)	790	0.946074	1.152	7	900	0.968992	1.221	7
NCU08963T0	11695	60S ribosomal protein L30 (110 aa)	2897	0.466418	1.149	8	2716	0.48216	1.102	9
NCU08964T0	25309	60S ribosomal protein L10 (222 aa)	5567	0.510725	1.123	14	5538	0.505306	1.122	12
NCU08973T0	22325	SNARE protein Ykt6 (199 aa)	375	0.463392	1.132	5	479	0.44603	1.246	5
NCU08981T0	60843	dml-1 (541 aa)	267	1.95236	1.036	3	234	6.11995	7.31	3
NCU08983T0	71285	Poly(A) polymerase (633 aa)	302	0.518672	1.619	3	270	0.525762	1.519	3
NCU08990T0	6262	60S ribosomal protein L39 (52 aa)	177	0.461255	1.051	1	254	0.413223	1.125	1
NCU08991T0	19898	hypothetical protein (172 aa)	1297	0.940734	1.147	5	1277	0.958773	1.362	5
NCU08993T0	225126	HEAT repeat containing protein (2085 aa)	252	0.177873	10.71	5	251	0.551572	1.507	3
NCU08997T0	63210	repressible alkaline phosphatase (588 aa)	1374	1.6889	1.326	7	1608	1.65399	1.054	5
NCU09004T0	26498	eukaryotic translation initiation factor 6 (247 aa)	2226	1.96348	1.433	6	2352	3.08261	3.084	7
NCU09006T0	51509	NEDD8-activating enzyme E1 regulatory subunit (478 aa)	89	0.728863	1.067	3	527	0.737463	1.065	1
NCU09013T0	16724	UPF0047 domain-containing protein (149 aa)	281	1.07619	1.143	4	311	1.0012	1.177	4
NCU09014T0	29789	cleavage and polyadenylation specificity factor subunit 5 (265 aa)	836	0.798085	1.027	5	788	0.765111	1.081	6
NCU09032T0	96433	hypothetical protein (894 aa)	46	0.0227687	1.045	2	88	0.00100654	150.3	2
NCU09039T0	66709	hypothetical protein (594 aa)	66	19.478	10.02	2	64	6.30517	4.603	2
NCU09040T0	39045	oxidoreductase (363 aa)	1711	1.06247	2.21	4	1674	0.666223	2.812	6
NCU09041T0	28787	L-xylulose reductase (272 aa)	2212	0.0884173	2.6	11	2237	0.108483	1.859	10
NCU09043T0	34164	caleosin domain-containing protein (300 aa)	157	0.84246	1.052	2	348	0.819001	1.119	4
NCU09056T0	81902	hypothetical protein (771 aa)	299	0.659631	2.561	5	524	1.00837	1.004	2
NCU09057T0	26909	hypothetical protein (274 aa)	1281	0.94697	1.351	3	1224	1.67842	4.119	2
NCU09058T0	37245	enoyl-CoA hydratase (344 aa)	1004	1.23168	1.216	6	1057	1.1439	1.048	5
NCU09065T0	129203	hypothetical protein (1139 aa)	80	0.904977	1.171	1	110	1.09721	1.054	1
NCU09076T0	49120	ATP-dependent RNA helicase (435 aa)	4251	0.714796	1.104	20	3755	0.71582	1.118	21
NCU09089T0	6906	hypothetical protein (63 aa)	1222	0.343643	2.198	3	1539	0.434028	1.148	3
NCU09090T0	48347	phosphopantothenate-cysteine ligase (441 aa)	849	0.407997	1.196	6	932	16.3452	114.9	5
NCU09097T0	104546	hypothetical protein (945 aa)	567	0.00596659	41.88	6	337	0.006035	34.8	6
NCU09101T0	65632	hypothetical protein (593 aa)	34	0.693001	2.072	2	30	0.654022	2.259	2
NCU09109T0	12171	60S ribosomal protein L33 (110 aa)	2198	0.487567	1.129	7	1852	0.496278	1.149	8
NCU09111T0	58052	glucose-6-phosphate 1-dehydrogenase (507 aa)	8291	1.02585	1.108	30	7867	1.0321	1.114	29
NCU09112T0	140946	hypothetical protein (1261 aa)	61	8.726	1.393	1	110	0.0425894	9.203	2
NCU09116T0	61778	aromatic aminotransferase Aro8 (561 aa)	19509	489.716	122.9	33	18700	540.541	149.8	34
NCU09119T0	32265	ATP synthase subunit gamma (300 aa)	1156	0.903342	1.277	6	931	1.14705	1.17	2
NCU09123T0	46416	Ca/CaM-dependent kinase-1 (414 aa)	2447	0.615764	1.117	12	2495	0.623053	1.13	13
NCU09132T0	50225	alpha tubulin (455 aa)	9538	0.320821	4.067	24	9576	0.342818	4.053	21
NCU09138T0	34240	peroxisomal dehydratase (311 aa)	624	0.763359	1.081	2	522	0.643501	1.234	4
NCU09141T0	36278	pyridoxal reductase (329 aa)	10324	1.42755	1.096	21	11067	1.45285	1.106	22
NCU09174T0	64084	hypothetical protein (583 aa)	476	0.0763359	1.904	6	464	0.0637349	1.713	6
NCU09183T0	54140	kynureninase (486 aa)	224	3.72301	217.6	2	134	40.1123	1.028	1
NCU09191T0	121573	hypothetical protein (1098 aa)	749	1.02155	1.127	3	512	1.71703	23.38	4
NCU09194T0	35648	nuclease S1 (325 aa)	615	2.80741	1.03	3	588	1.68805	1.895	2
NCU09202T0	57363	protein kinase dsk1 (514 aa)	1260	0.729395	1.134	4	796	0.755287	1.015	4
NCU09203T0	48404	transcription factor iws-1 (431 aa)	329	0.704722	1.106	2	441	0.514668	1.274	2
NCU09212T0	68596	serine/threonine-protein kinase (613 aa)	1276	0.899281	1.178	5	1246	0.793021	1.132	9
NCU09223T0	54799	protein disulfide-isomerase (506 aa)	3146	0.664011	1.126	22	3424	0.623053	1.102	21
NCU09228T0	108899	aminopeptidase 2 (972 aa)	10333	1.27146	46.77	41	10370	0.845309	1.538	37
NCU09230T0	44109	cysteine-16 (418 aa)	1194	1.8379	1.13	3	1170	1.95122	1.112	4
NCU09237T0	50451	KH domain RNA binding protein (482 aa)	1261	0.565931	1.213	7	1523	1.29534	13.58	11
NCU09239T0	28630	proliferating cell nuclear antigen (260 aa)	1300	0.781861	1.123	8	946	0.75188	1.104	7
NCU09243T0	43521	hypothetical protein (389 aa)	563	5.6338	29.54	2	717	0.699301	1.32	3
NCU09249T0	13451	prefoldin subunit 2 (118 aa)	318	1.18568	1.107	4	314	1.08578	1.15	3
NCU09259T0	67864	hypothetical protein (626 aa)	1361	1.04987	1.048	7	1130	1.00573	1.092	5
NCU09265T0	62230	calreticulin (566 aa)	589	2.23264	4.739	3	491	4.69704	13.47	3
NCU09266T0	62212	methylmalonate-semialdehyde dehydrogenase (584 aa)	1676	1.59642	31.25	10	1786	0.773994	1.143	11
NCU09267T0	116863	copper radical oxidase (1106 aa)	129	2.35183	1.124	1	230	2.33536	1.025	1
NCU09269T0	24260	ran-like (216 aa)	3823	0.63857	1.118	11	3481	0.633714	1.111	9
NCU09281T0	99384	alpha-glucosidase (891 aa)	241	1.04134	1.08	6	1405	1.03029	1.041	5
NCU09285T0	37272	zinc-containing alcohol dehydrogenase (347 aa)	7176	0.84317	1.104	18	8341	0.823045	6.123	19
NCU09290T0	24818	proteasome component PRE3 (230 aa)	998	0.665336	1.094	6	965	0.650195	1.062	7
NCU09309T0	32151	proteasome component PRE2 (292 aa)	2567	0.657462	1.477	10	2820	1.30804	9.41	7
NCU09311T0	53186	Met-10 (476 aa)	349	0.666223	1.236	3	410	0.811688	1.307	4
NCU09320T0	36141	ATP phosphoribosyltransferase (338 aa)	6988	1.89179	1.232	16	7365	1.75223	1.113	19
NCU09331T0	17224	HMF1 (163 aa)	4344	0.897666	1.075	6	4118	0.877963	1.097	6
NCU09345T0	38174	no message in thiamine-1 (343 aa)	21953	0.110828	3.51	23	21637	0.103983	4.31	24
NCU09347T0	51418	fructose-2,6-bisphosphatase (448 aa)	1760	2.31803	1.833	10	1758	2.07771	1.346	12
NCU09352T0	61430	far upstream element-binding protein 2 (580 aa)	276	0.761035	1.119	3	210	0.745712	1.074	2
NCU09356T0	61653	hypothetical protein (555 aa)	233	0.506842	1.71	5	165	0.49776	1.918	3
NCU09357T0	258111	stage V sporulation protein K (2308 aa)	127	0.0440723	5.326	3	330	0.0222173	2.108	6
NCU09366T0	29093	proteasome component C5 (266 aa)	1834	0.678426	1.185	8	1796	0.634518	1.183	9
NCU09370T0	98357	hypothetical protein (925 aa)	207	3.93236	734	2	455	0.00791766	214.9	3
NCU09371T0	21190	6,7-dimethyl-8-ribityllumazine synthase (204 aa)	2273	0.591017	1.217	6	2182	1.27992	5.715	5
NCU09377T0	54331	B-regulatory subunit-1 (482 aa)	1230	0.563698	1.141	8	1500	0.555247	1.13	7
NCU09381T0	25931	RWD domain-containing protein (228 aa)	637	1.12233	1.122	2	618	1.25141	1.189	6
NCU09403T0	33737	NmrA family protein (305 aa)	262	193.05	6.351	2	303	485.673	5.903	2
NCU09409T0	35063	arylesterase/monooxygenase (323 aa)	433	0.492126	1.096	2	634	0.39968	1.255	1
NCU09425T0	89490	NdvB protein (792 aa)	1675	4.62107	5.208	8	1442	2.55885	1.601	4
NCU09429T0	73766	flavin-containing monooxygenase (667 aa)	1185	0.084674	1.628	13	1444	0.0708215	2.136	10
NCU09435T0	128411	mRNA 3'-end-processing protein RNA-14 (1168 aa)	960	1.22745	1.037	3	963	12.1183	10.48	5
NCU09436T0	30160	histone chaperone asf-1 (272 aa)	204	0.914077	1.049	2	112	0.921659	1.044	2
NCU09450T0	127886	26S proteasome regulatory subunit rpn2 (1189 aa)	3964	0.492854	1.198	17	4584	0.510725	1.193	17
NCU09463T0	126319	leucine-6 (1124 aa)	13610	2.08464	7.815	50	12528	2.4426	1.121	49
NCU09468T0	49934	tubulin alpha-2 (450 aa)	11522	0.777605	1.184	19	11103	0.791139	1.164	22
NCU09469T0	134535	EF hand domain-containing protein (1286 aa)	3169	0.669344	1.124	17	3116	0.342466	12.45	19
NCU09474T0	31277	acetyltransferase (279 aa)	533	1.36036	2.594	3	640	0.841043	3.627	6
NCU09475T0	23665	40s ribosomal protein s5 (214 aa)	10789	0.430849	1.683	16	13134	0.534474	1.767	14
NCU09476T0	10791	40S ribosomal protein S25 (98 aa)	1004	0.536193	1.178	2	919	0.544959	1.255	3
NCU09477T0	33867	ADP, ATP carrier protein (314 aa)	760	0.687285	1.088	6	633	0.74129	1.172	4
NCU09485T0	108761	chaperone dnaK (1006 aa)	493	0.956938	1.198	4	577	0.841043	1.134	6
NCU09496T0	127434	C2H2 transcription factor (1165 aa)	220	1.54131	1.593	1	217	0.658762	7.966	2
NCU09512T0	10878	U6 small nuclear ribonucleoprotein (98 aa)	504	0.942507	1.116	2	540	0.942507	1.051	2
NCU09513T0	70490	GTP-binding protein 1 (651 aa)	4046	31.25	62.61	28	3449	31.0752	3.79	25
NCU09521T0	53771	ribosome biogenesis protein (491 aa)	1115	0.576369	1.493	3	1047	0.777001	1.426	4
NCU09533T0	45957	NAD binding Rossmann fold oxidoreductase (418 aa)	826	0.754148	1.009	2	1013	32.8731	279.8	4
NCU09534T0	26001	peroxiredoxin HYR1 (230 aa)	374	0.609013	1.174	4	405	2.849	8.738	4
NCU09536T0	102334	hypothetical protein (892 aa)	2319	25.2908	4.953	15	1976	22.4568	3.568	13
NCU09537T0	97738	rho-GTPase-activating protein 8 (880 aa)	2734	0.541712	1.103	11	2914	0.541419	1.162	13
NCU09538T0	50756	microsomal dipeptidase (463 aa)	495	1.24969	17.27	2	342	13.7043	2.255	3
NCU09540T0	67424	hypothetical protein (602 aa)	136	1.59261	1.18	2	300	0.649773	4.984	3
NCU09541T0	46176	hypothetical protein (438 aa)	654	29.9312	679.3	6	526	41.3565	3.498	4
NCU09545T0	76086	methylenetetrahydrofolate reductase 2 (682 aa)	514	0.693481	1.128	3	569	0.75358	1.109	3
NCU09546T0	38783	translation initiation factor eIF4E3 (356 aa)	443	4.78011	10.17	3	439	0.807103	1.033	2
NCU09559T0	96274	clock-controlled gene-9 (866 aa)	809	0.934579	1.238	8	1179	0.83682	1.056	3
NCU09560T0	24741	superoxide dismutase (229 aa)	1535	0.608643	1.204	7	1724	0.615385	1.291	8
NCU09570T0	32492	glutathione transferase (288 aa)	522	52.8541	2.586	5	568	92.081	3.334	5
NCU09572T0	22093	ARP2/3 complex 21 kDa subunit (193 aa)	347	0.501002	1.225	3	384	0.253165	13.27	4
NCU09600T0	32245	dienelactone hydrolase (296 aa)	1038	1.04866	1.063	3	930	0.953289	1.11	3
NCU09602T0	70510	heat shock protein 70-1 (647 aa)	23332	0.392003	3.565	42	24971	0.407997	1.13	35
NCU09640T0	58142	MFS toxin efflux pump (542 aa)	63	0.714796	1.047	1	75	0.685871	1.068	1
NCU09646T0	43870	3-ketoacyl-CoA thiolase (416 aa)	1531	0.058548	1.394	11	1748	0.0303582	6.742	13
NCU09648T0	52916	aldehyde dehydrogenase (489 aa)	935	0.0611995	4.923	10	962	0.019802	9.927	11
NCU09652T0	62123	beta-xylosidase (544 aa)	42	0.685401	1.128	3	438	0.679348	1.174	3
NCU09657T0	156326	hypothetical protein (1500 aa)	2841	1.17702	12.44	13	2764	0.632911	7.622	12
NCU09658T0	112665	hypothetical protein (1016 aa)	1419	1.99641	1.142	4	1161	1.88288	1.199	5
NCU09674T0	26909	O-methyltransferase family 3 (247 aa)	2104	2.94464	1.657	8	1874	1.96271	6.144	10
NCU09683T0	40213	hypothetical protein (357 aa)	260	1.92049	1.516	4	188	2.27998	1.021	2
NCU09688T0	50635	AP-1 complex subunit mu (449 aa)	515	0.635728	1.495	4	570	0.564972	1.241	2
NCU09693T0	34633	hypothetical protein (323 aa)	8096	1.08542	49.04	8	8064	0.491159	1.152	6
NCU09696T0	55502	signal recognition particle protein (512 aa)	510	0.536193	1.677	2	571	0.729927	2.37	3
NCU09699T0	26538	histone acetyltransferase Spt10 (240 aa)	324	6.81199	38.97	4	462	11.1483	71.2	3
NCU09700T0	60664	T-complex protein 1 subunit beta (558 aa)	2152	0.44484	1.138	14	1778	0.454752	1.103	14
NCU09707T0	26735	hypothetical protein (238 aa)	1957	0.692042	1.102	12	1809	0.705219	1.107	11
NCU09709T0	58792	T-complex protein 1 subunit zeta (545 aa)	1568	0.52356	1.091	14	1438	0.485673	6.728	15
NCU09711T0	92557	hypothetical protein (823 aa)	544	2.06868	8.387	3	551	0.705219	1.311	2
NCU09715T0	58770	alpha,alpha-trehalose-phosphate synthase (524 aa)	3181	0.514668	11.82	12	3040	0.798085	1.115	11
NCU09721T0	81462	AP-1 complex subunit beta-1 (750 aa)	808	0.289101	5.179	4	957	0.653595	1.047	5
NCU09727T0	73236	NADPH-dependent FMN/FAD containing oxidoreductase (650 aa)	111	1.41623	1.148	3	182	1.87196	1.238	2
NCU09730T0	102348	kinesin-1 (929 aa)	2607	0.404858	3.791	17	2599	0.429369	22.99	16
NCU09732T0	45084	acetyl-CoA acetyltransferase (431 aa)	2422	0.816327	1.147	7	1989	0.749625	1.063	6
NCU09744T0	38290	nuclear pore complex subunit (354 aa)	1040	0.990099	1.142	3	816	0.961538	1.035	1
NCU09770T0	57969	acetyl-coa hydrolase (526 aa)	1994	0.417537	5.067	11	2426	0.410004	1.115	13
NCU09778T0	37011	cell division control protein 2 (329 aa)	239	0.539084	1.192	3	226	0.0190585	287.1	3
NCU09789T0	47859	adenylosuccinate synthetase (431 aa)	3317	2.18866	1.131	17	2937	2.16216	1.128	15
NCU09794T0	38579	NAD-binding Rossmann fold oxidoreductase (358 aa)	3310	11.5714	622.9	9	3651	22.3264	160.6	14
NCU09803T0	28731	thioredoxin (267 aa)	1237	2.15936	1.173	5	921	1.98768	1.194	4
NCU09808T0	88877	dynamin-1 (802 aa)	3621	0.680272	1.2	21	3322	0.425532	8.075	21
NCU09810T0	76444	succinyl-CoA synthetase subunit alpha (711 aa)	200	0.97371	1.036	1	261	0.938086	1.074	1
NCU09813T0	10892	SMT3 (100 aa)	427	0.73692	1.278	4	457	0.82713	1.253	4
NCU09817T0	40944	DAHP synthase (377 aa)	4801	3.25203	1.163	16	4829	3.20718	1.155	12
NCU09821T0	32827	oxidoreductase (301 aa)	859	1.07887	1.073	3	921	1.01595	1.139	4
NCU09841T0	18313	phosphotyrosine protein phosphatase (165 aa)	339	0.732064	1.045	2	250	0.69541	1.163	3
NCU09842T0	46743	mitogen-activated protein kinase MKC1 (414 aa)	3252	0.761615	1.105	12	3089	0.745712	1.117	13
NCU09861T0	72953	Ser/Thr protein phosphatase (696 aa)	3829	0.659196	1.132	22	4049	0.662252	1.178	22
NCU09866T0	215199	thyroid hormone receptor interactor 12 (1973 aa)	1154	0.535045	14.84	9	1173	0.603865	1.148	5
NCU09873T0	62016	phosphoenolpyruvate carboxykinase (558 aa)	21416	0.362976	18.1	34	21509	0.307409	9.454	38
NCU09878T0	43765	hypothetical protein (414 aa)	269	1.16266	1.076	1	224	1.21536	1.07	1
NCU09886T0	39842	hypothetical protein (359 aa)	197	0.506842	1.052	1	125	0.49334	1.047	1
NCU09894T0	114846	CCAAT-box-binding transcription factor (1037 aa)	131	0.000574053	40.47	2	173	0.0412882	1.406	2
NCU09896T0	23371	adenylyl-sulfate kinase (212 aa)	4516	2.87604	1.158	8	5594	2.77932	1.14	9
NCU09897T0	44227	vacuolar membrane ATPase-5 (392 aa)	1078	0.891266	212.4	6	1279	7.13267	52.91	8
NCU09903T0	121474	elongation factor 3 (1111 aa)	2462	0.93985	1.14	11	2182	0.869565	1.301	8
NCU09911T0	32013	formyltetrahydrofolate deformylase (288 aa)	3822	2.34797	1.097	11	3488	2.25175	1.137	9
NCU09914T0	24351	hypothetical protein (219 aa)	430	73.046	1.781	4	559	94.0734	2.387	5
NCU09931T0	40538	oxidoreductase (380 aa)	2009	0.0424628	24.34	10	1561	0.0348068	15.29	12
NCU09966T0	50361	hypothetical protein (443 aa)	29	0.445038	1.141	1	16	0.419639	1.035	1
NCU09980T0	92303	DUF255 domain-containing protein (835 aa)	427	1.55328	38.29	2	337	1.6787	153.5	4
NCU09982T0	61758	cytoplasmic dynein 1 light intermediate chain (551 aa)	257	0.493097	1.088	1	378	0.471476	1.098	1
NCU09995T0	10742	hypothetical protein (96 aa)	1814	1.11049	1.083	4	1786	1.23047	1.753	4
NCU09999T0	33103	hypothetical protein (301 aa)	363	0.717875	1.487	3	348	0.638978	1.445	4
NCU10007T0	61141	malate synthase (543 aa)	7956	0.400962	30.25	24	7864	0.300661	1.148	18
NCU10008T0	57166	fumarate hydratase (534 aa)	5166	0.376506	1.088	14	5479	0.389712	1.131	14
NCU10017T0	35503	hypothetical protein (334 aa)	173	0.786782	1.134	1	58	0.636943	1.251	1
NCU10018T0	121951	Sit4-associated protein (1106 aa)	549	2.23364	311.9	4	511	1.16904	1.089	4
NCU10020T0	42778	methionine synthase (386 aa)	10357	0.897666	1.129	31	10714	0.807103	1.787	27
NCU10029T0	23075	peptide methionine sulfoxide reductase msrA (204 aa)	570	0.61237	1.197	5	608	0.60241	1.193	5
NCU10042T0	47565	enolase (439 aa)	54678	0.438212	1.128	29	52778	0.483793	2.992	30
NCU10051T0	51043	flavohemoglobin (466 aa)	1064	0.139958	3.947	5	1032	0.380952	1.123	3
NCU10058T0	59827	phosphoglucomutase 2 (555 aa)	9103	0.426803	1.177	27	10485	0.421585	1.122	25
NCU10061T0	27840	proteasome subunit alpha type 6 (255 aa)	1431	0.635728	1.114	12	1419	0.641026	1.074	9
NCU10066T0	136315	coatomer alpha subunit (1224 aa)	3633	0.488998	1.195	21	4267	0.470588	1.155	19
NCU10067T0	31892	26S proteasome non-ATPase regulatory subunit 8 (290 aa)	1275	0.485673	1.027	4	1424	0.188608	4.019	3
NCU10073T0	84396	actin binding protein (806 aa)	4395	0.658328	1.198	14	4384	0.59952	1.102	17
NCU10273T0	36972	Hsc70 cochaperone (366 aa)	2930	0.65445	1.087	6	3270	0.664894	1.111	8
NCU10292T0	36938	porphobilinogen deaminase (338 aa)	971	0.294118	20.5	9	703	0.234412	20.42	10
NCU10351T0	51768	pyridoxine kinase (473 aa)	983	48.5437	3.376	5	968	9.99001	1.45	4
NCU10360T0	58572	hypothetical protein (543 aa)	1433	2.096	1.019	7	1509	2.01694	1.161	9
NCU10468T0	49531	arginine biosynthesis argJ (470 aa)	2530	1.49054	6.292	13	2240	3.05064	1.151	9
NCU10477T0	18898	ubiquitin-conjugating enzyme E2 (171 aa)	1480	1.78221	2.828	4	1184	0.76746	1.111	4
NCU10498T0	14400	60S ribosomal protein L35 (126 aa)	854	0.518672	1.155	9	942	0.517331	1.208	7
NCU10521T0	25137	hypothetical protein (231 aa)	779	0.356252	1.064	3	836	0.436681	5.914	4
NCU10529T0	132348	hypothetical protein (1226 aa)	91	0.628931	1.322	2	180	0.698324	1.335	2
NCU10572T0	19558	short chain oxidoreductase (178 aa)	307	0.81367	1.04	4	224	0.808407	1.087	4
NCU10715T0	51958	oxysterol binding protein (472 aa)	158	0.805153	1.202	2	242	1.18864	1.256	2
NCU10777T0	16142	GMF family protein (143 aa)	684	0.457666	1.09	3	832	0.427716	1.065	4
NCU10810T0	68344	mRNA splicing protein (589 aa)	1177	0.701754	1.13	6	1255	0.324359	3.786	7
NCU10852T0	70319	exochitinase (629 aa)	1154	23.6072	1.738	11	887	118.61	702.8	11
NCU10893T0	25168	deoxyuridine 5'-triphosphate nucleotidohydrolase (240 aa)	819	0.635324	1.505	4	1101	0.506329	1.133	3
NCU10927T0	69052	signal recognition particle protein (631 aa)	1111	0.902527	72.85	6	1261	0.525762	1.192	3
NCU11027T0	119595	zinc metalloprotease (1064 aa)	1487	0.693001	1.074	10	1584	0.0851064	46.87	8
NCU11050T0	152273	DUF455 domain-containing protein (1369 aa)	3124	244.32	239.7	35	2707	179.051	402.2	34
NCU11129T0	66094	carboxypeptidase s (597 aa)	728	1.99601	1.135	2	578	0.373134	18.19	3
NCU11173T0	55910	thiamine-phosphate pyrophosphorylase (524 aa)	751	1.30976	1.086	4	1050	1.40272	1.08	6
NCU11181T0	21569	Ras superfamily GTPase (190 aa)	1766	0.715308	1.058	7	1927	0.673401	1.062	7
NCU11185T0	89008	protein phosphatase (805 aa)	229	0.557724	1.076	1	116	0.536193	1.066	1
NCU11186T0	30947	NUDIX family hydrolase (279 aa)	601	0.877193	1.232	3	496	0.854701	1.077	2
NCU11188T0	280054	mutagen sensitive-9 (2493 aa)	198	1.00644	2.167	3	188	0.609013	19.4	3
NCU11195T0	41553	D-isomer specific 2-hydroxyacid dehydrogenase (379 aa)	772	1.68862	1.089	7	1081	1.03563	2.567	9
NCU11234T0	47747	translation initiation protein Sua5 (450 aa)	1254	148.346	329	8	1291	36.5898	8.315	9
NCU11251T0	57959	pre-mRNA splicing factor (527 aa)	286	0.547945	61.5	3	467	0.547046	1.337	3
NCU11288T0	57685	xaa-Pro dipeptidase (514 aa)	1633	1.66251	2.224	10	1843	1.1861	1.184	11
NCU11292T0	16093	hypothetical protein (147 aa)	977	8.81834	4.993	8	1055	5.87889	2.269	7
NCU11311T0	10413	small zinc finger protein Tim8 (93 aa)	313	0.831947	1.034	2	483	0.95057	1.102	3
NCU11323T0	12575	hypothetical protein (119 aa)	331	0.0277469	7.953	3	375	0.010176	28.8	2
NCU11324T0	110127	PX domain-containing protein (969 aa)	360	0.518135	3.156	5	448	0.545256	1.291	4
NCU11356T0	37330	phenazine biosynthesis PhzC/PhzF protein (339 aa)	18690	215.983	171.9	23	16599	230.203	157.2	23
NCU11357T0	51271	cell cycle control protein (479 aa)	746	1.11334	10.13	7	801	0.532765	1.057	4
NCU11358T0	67076	hypothetical protein (621 aa)	179	1.0395	1.066	2	324	0.965251	1.159	3
NCU11365T0	52981	aminotransferase (474 aa)	23919	1008.06	171.2	38	22836	1127.4	219	37
NCU11369T0	35202	BAR domain-containing protein (320 aa)	3948	0.635324	1.182	10	3380	0.639386	1.105	14
NCU11369T1	34976	BAR domain-containing protein (319 aa)	3807	0.610874	1.193	10	3452	0.637349	1.106	13
NCU11370T0	33072	6-phosphogluconate dehydrogenase 2 (307 aa)	968	0.2936	1.161	6	948	0.142207	4.224	5
NCU11371T0	43617	COBW domain-containing protein 1 (399 aa)	1027	2.01491	1.134	8	1192	1.87829	1.102	7
NCU11372T1	52087	hypothetical protein (486 aa)	454	0.657895	1.085	3	540	15.6226	258.2	3
NCU11381T0	41564	diphosphomevalonate decarboxylase (395 aa)	2545	0.36324	1.072	8	2947	0.352485	1.073	6
NCU11395T0	49752	S-(hydroxymethyl)glutathione dehydrogenase (456 aa)	198	1.85494	4.364	2	178	78.3699	4.939	2
NCU11406T0	49186	MOSC domain-containing protein (442 aa)	522	3.64431	1.113	1	429	4.11692	1.95	3
NCU11416T0	43089	hypothetical protein (377 aa)	22	5.86854	11.86	1	20	90.9091	4.639	1
NCU11426T0	115936	nuc-2 protein (1058 aa)	1312	1.7298	1.231	4	1373	1.88822	1.185	4
NCU11427T0	50883	CUE domain-containing protein (465 aa)	595	0.98912	1.132	3	496	0.938086	1.201	4
NCU11445T0	28239	hypothetical protein (255 aa)	154	0.874891	1.118	1	128	0.90009	1.01	1
NCU11452T0	124729	hypothetical protein (1103 aa)	260	0.0733138	15.71	2	306	0.167673	4.879	2
NCU11477T0	54578	hypothetical protein (495 aa)	1085	3.70782	1.09	2	1380	9.86193	5.042	8
NCU11502T0	56151	nuclear polyadenylated RNA-binding protein Nab2 (523 aa)	369	0.827815	1.149	4	272	9.35454	34.84	1
NCU11507T0	17815	hypothetical protein (162 aa)	1523	5376.34	793.2	9	1534	3300.33	903.4	8
NCU11552T0	38169	nucleic acid-binding protein (345 aa)	1420	0.707214	1.087	6	1646	0.714286	1.093	6
NCU11672T0	18338	hypothetical protein (161 aa)	43	38.4615	1.176	2	123	86.9565	2.764	3
NCU11687T0	20870	hypothetical protein (203 aa)	184	0.719424	1.111	2	297	0.668449	1.071	3
NCU11720T0	44830	hypothetical protein (410 aa)	554	0.727273	1.198	3	545	0.662691	1.128	2
NCU11745T0	7914	hypothetical protein (72 aa)	2703	1.77117	1.109	3	3054	1.66611	1.078	2
NCU11775T0	53630	hypothetical protein (519 aa)	688	0.0263158	395.3	3	539	0.134463	36.62	2
NCU11825T0	26840	dihydrofolate reductase (242 aa)	129	1.65673	1.076	3	65	1.49477	1.201	2
NCU11826T0	130521	hypothetical protein (1184 aa)	445	0.160026	334.4	5	428	0.609756	1.147	3
NCU11859T0	36742	twinfilin-1 (339 aa)	1281	0.683995	1.124	5	1102	0.665779	1.078	5
NCU12004T0	173368	anucleate primary sterigmata protein B (1549 aa)	118	1.58529	2.271	2	64	2.18531	1.297	1
NCU12023T0	47108	37S ribosomal protein MRP4 (429 aa)	385	0.605327	1.101	1	553	0.429738	1.107	2
NCU12041T0	64111	glycylpeptide N-tetradecanoyltransferase (570 aa)	2347	0.458716	1.067	10	2195	0.323729	6.945	17
NCU12058T0	48299	oxidoreductase (447 aa)	177	1.0175	1.249	2	374	1.13289	1.135	4
NCU12074T0	30211	5-nitroimidazole antibiotic resistance protein (274 aa)	9193	212.675	3.733	11	9413	1824.82	120.4	11
NCU12158T0	69708	null (671 aa)	815	3.8835	22.63	3	809	3.21647	14.99	3
