# Supplementary material for: Adaptation of codon usage to tRNA I34 modification controls translation kinetics and proteome landscape
Source: PLoS Genet. 2020 Jun 1;16(6):e1008836. doi: 10.1371/journal.pgen.1008836 (PMC7289440; doi:10.1371/journal.pgen.1008836)
Supplement: S3 Table — (XLSX) [file pgen.1008836.s014.xlsx]

## Sheet: WT
Table S3. The mRNA-seq data.
Gene	Locus	Length	Replicate 1				Replicate 2
			Coverage	FPKM	FPKM_conf_lo	FPKM_conf_hi	Coverage	FPKM	FPKM_conf_lo	FPKM_conf_hi
NCU00003T0	Supercontig_12.3:2239942-2241684	1461	152.734	13.7881	11.1217	13.2024	85.0275	11.6544	9.25062	11.7156
NCU00004T0	Supercontig_12.3:2242244-2244101	1790	175.483	15.8417	14.8901	16.8352	101.564	13.921	12.8523	14.9943
NCU00005T0	Supercontig_12.3:2244761-2247195	2434	269.433	24.3231	20.3521	22.1555	163.518	22.4128	19.1069	21.2752
NCU00006T0	Supercontig_12.3:2249086-2254054	3988	234.916	21.2071	20.7667	22.0978	154.759	21.2123	20.3952	22.2223
NCU00007T0	Supercontig_12.3:2256789-2260238	3449	187.41	16.9184	15.7065	17.0661	113.962	15.6204	14.4681	16.0823
NCU00008T0	Supercontig_12.3:2261280-2264004	2581	206.294	18.6232	15.179	16.8269	124.55	17.0716	14.0092	15.8455
NCU00010T0	Supercontig_12.3:2266553-2272856	5914	814.31	73.512	65.5577	67.6852	537.843	73.7202	66.2137	69.0099
NCU00014T0	Supercontig_12.3:2284544-2286517	1894	217.104	19.5991	18.8495	20.3466	142.803	19.5736	18.5989	20.544
NCU00015T0	Supercontig_12.3:2286325-2288146	1632	198.245	17.8966	16.9118	18.9381	130.634	17.9055	16.743	19.0964
NCU00017T0	Supercontig_12.3:2296471-2299365	2766	34.9376	3.154	2.85839	3.43006	20.6746	2.83379	2.53662	3.12775
NCU00018T0	Supercontig_12.3:2306104-2309826	3385	1605.66	144.951	143.745	149.557	1150.28	157.665	156.735	162.969
NCU00019T0	Supercontig_12.3:2311585-2315645	3819	53.0239	4.78674	4.44433	5.13007	24.2959	3.33015	2.98603	3.6786
NCU00021T0	Supercontig_12.3:2316982-2322094	4858	10.5742	0.954583	0.8418	1.06909	8.83755	1.21133	1.0438	1.37185
NCU00022T0	Supercontig_12.3:2322490-2326125	3635	78.9143	7.124	6.79515	7.45516	53.1808	7.2893	6.82688	7.73789
NCU00023T0	Supercontig_12.3:2329755-2332744	2927	790.718	71.3822	64.7859	67.8457	507.941	69.6216	62.9891	66.4822
NCU00025T0	Supercontig_12.3:2335818-2338115	2127	1363.38	123.079	122.11	127.192	855.611	117.276	115.077	121.574
NCU00026T0	Supercontig_12.3:2338445-2340872	2427	142.546	12.8684	12.0338	13.7113	368.07	50.45	44.0462	47.5
NCU00029T0	Supercontig_12.3:2344042-2347010	2802	413.872	37.3624	33.1253	35.5578	268.235	36.766	32.5745	35.2411
NCU00030T0	Supercontig_12.3:2347459-2349182	1723	395.591	35.712	28.3153	30.8233	252.515	34.6113	27.7602	30.8954
NCU00031T0	Supercontig_12.3:2349331-2350549	794	7.0774	0.638913	0.394868	0.875578	2.83075	0.388	0.182467	0.573469
NCU00032T0	Supercontig_12.3:2351254-2354862	3608	166.749	15.0533	13.5938	14.799	110.762	15.1818	13.4806	14.995
NCU00033T0	Supercontig_12.3:2355175-2356222	989	186.676	16.8522	11.7433	14.4034	112.2	15.3789	10.5682	13.1214
NCU00034T1	Supercontig_12.3:2356310-2357859	1179	763.868	68.9583	47.4271	51.4969	468.097	64.1604	45.0454	50.3996
NCU00037T1	Supercontig_12.3:2361683-2364743	2558	103.527	9.34592	8.88342	9.81066	72.5555	9.94492	9.27239	10.6074
NCU00039T0	Supercontig_12.3:2368757-2371313	2484	2.79632	0.252438	0.164632	0.34024	1.91287	0.26219	0.158311	0.358282
NCU00040T0	Supercontig_12.3:2373640-2377997	4125	426.468	38.4994	35.1281	36.9489	300.985	41.2549	37.4503	40.1397
NCU00041T0	Supercontig_12.3:2379373-2381129	1346	2157.92	194.807	160.692	167.933	1324.1	181.49	153.874	162.024
NCU00042T0	Supercontig_12.3:2381417-2382910	1252	279.533	25.2348	23.3326	26.0001	169.464	23.2279	22.003	24.4661
NCU00043T0	Supercontig_12.3:2383778-2387486	3226	1386.9	125.202	100.056	103.555	894.433	122.597	99.8731	104.403
NCU00045T0	Supercontig_12.3:2392331-2396619	4232	20.4875	1.84951	1.71361	2.15489	16.9368	2.32146	2.11274	2.69961
NCU00046T0	Supercontig_12.3:2398122-2402931	4728	165.363	14.9282	13.176	14.5282	111.665	15.3056	13.4609	15.4834
NCU00050T0	Supercontig_12.3:2413210-2415726	2412	380.509	34.3505	29.9024	32.2365	248.831	34.1063	28.9518	31.5518
NCU00051T0	Supercontig_12.3:2416516-2418227	1711	300.178	27.0986	20.9851	23.2955	189.245	25.9391	20.1648	22.8139
NCU00052T0	Supercontig_12.3:2418802-2421092	2194	27.3508	2.46909	2.1662	2.77461	12.5334	1.7179	1.4212	2.02444
NCU00054T0	Supercontig_12.3:2447061-2449468	2106	53.4003	4.82072	4.14901	5.19759	48.4055	6.63476	5.61158	7.34125
NCU00055T0	Supercontig_12.3:2449481-2451411	1864	83.3985	7.52881	6.89279	8.16495	58.1144	7.96553	7.15528	8.77668
NCU00056T0	Supercontig_12.3:2457497-2459330	1701	330.574	29.8427	23.721	26.2854	215.106	29.4838	23.3617	26.3793
NCU00057T0	Supercontig_12.3:2459709-2461691	1865	298.185	26.9187	23.9594	26.5102	197.101	27.0159	23.9264	26.5344
NCU00061T0	Supercontig_12.3:2473450-2475846	2396	73.8373	6.66567	6.15935	7.17456	26.742	3.66543	3.1806	4.15561
NCU00064T0	Supercontig_12.3:2482831-2488057	4751	500.432	45.1765	41.6808	43.6175	327.956	44.9518	41.1849	43.411
NCU00065T0	Supercontig_12.3:2489137-2491469	2245	35.9263	3.24325	2.81739	3.46709	22.9245	3.14218	2.71043	3.54016
NCU00066T0	Supercontig_12.3:2491430-2495036	3606	163.697	14.7778	14.1596	15.4708	113.436	15.5482	14.852	16.3753
NCU00067T0	Supercontig_12.3:2495155-2496385	996	962.035	86.8478	65.571	71.0182	704.912	96.6198	72.6058	79.1308
NCU00070T0	Supercontig_12.3:2505039-2508881	3464	96.6244	8.72278	8.22271	9.23092	61.8434	8.47664	7.91821	9.04376
NCU00072T0	Supercontig_12.3:2513366-2515340	1731	385.013	34.7571	25.633	28.3735	275.643	37.7814	27.7993	30.9319
NCU00073T0	Supercontig_12.3:2515969-2518978	2768	211.175	19.0639	18.1702	20.0672	212.294	29.0984	27.9167	30.5371
NCU00074T0	Supercontig_12.3:2525372-2527032	1547	389.715	35.1816	28.3205	31.3517	246.314	33.7614	27.5202	30.7044
NCU00075T0	Supercontig_12.3:2527138-2528751	1144	636.563	57.4658	45.506	49.4739	404.999	55.5118	45.9351	51.037
NCU00077T0	Supercontig_12.3:2531929-2535354	3070	125.658	11.3438	11.669	12.8057	77.3485	10.6019	10.544	11.9058
NCU00078T0	Supercontig_12.3:2535596-2538405	2559	399.916	36.1025	28.9943	31.0772	254.657	34.9049	28.7607	31.3246
NCU00079T0	Supercontig_12.3:2536486-2538432	1946	68.9321	6.22285	5.71208	6.73362	43.8079	6.00459	5.43693	6.58487
NCU00080T0	Supercontig_12.3:2539272-2541148	1755	1476.85	133.323	107.848	112.944	943.833	129.368	105.844	111.705
NCU00081T0	Supercontig_12.3:2541341-2545070	3382	98.6495	8.9056	8.52878	9.28251	59.2512	8.12134	7.57411	8.68777
NCU00083T0	Supercontig_12.3:2549333-2552226	2416	1044.03	94.25	87.5612	91.5333	675.68	92.6131	85.6493	90.1897
NCU00085T0	Supercontig_12.3:2558439-2562010	3571	44.7061	4.03585	3.78293	4.29063	30.5045	4.18113	3.87743	4.486
NCU00086T0	Supercontig_12.3:2564755-2565909	1052	21.3717	1.92934	1.42535	2.24169	14.3229	1.96318	1.55229	2.37408
NCU00087T0	Supercontig_12.3:2566226-2567897	1671	224.331	20.2515	17.9633	20.0109	141.007	19.3273	17.8111	20.4245
NCU00088T0	Supercontig_12.3:2571141-2573004	1727	171.734	15.5033	13.4816	15.2496	118.508	16.2435	14.2255	16.5265
NCU00089T3	Supercontig_12.3:2574645-2577796	2848	23.0545	2.08125	1.82079	2.34338	13.7075	1.87884	1.57803	2.17602
NCU00090T0	Supercontig_12.3:2578244-2581438	3019	1852.44	167.229	150.227	154.814	1216.36	166.722	148.232	153.613
NCU00091T1	Supercontig_12.3:2584098-2588622	4275	107.426	9.69793	9.24699	10.209	65.7742	9.01543	8.47899	9.58704
NCU00092T0	Supercontig_12.3:2588884-2590239	1290	25.2312	2.27775	1.85981	2.78971	11.7202	1.60644	1.17123	2.05366
NCU00095T0	Supercontig_12.3:2594534-2599205	4620	214.221	19.3389	20.2319	21.5892	138.087	18.927	19.4337	21.0196
NCU00100T0	Supercontig_12.3:2623608-2627539	3605	182.857	16.5075	15.7651	17.3412	127.796	17.5166	16.5608	18.4913
NCU00102T0	Supercontig_12.3:2630210-2632778	2300	507.052	45.7742	43.8343	47.0051	455.606	62.4483	60.3813	64.3947
NCU00103T0	Supercontig_12.3:2632690-2634374	1586	298.739	26.9687	26.0004	28.3094	164.665	22.57	21.4026	23.919
NCU00104T0	Supercontig_12.3:2634912-2638616	3704	821.017	74.1174	72.8206	75.3305	543.851	74.5436	73.1716	75.9207
NCU00106T0	Supercontig_12.3:2641259-2643737	2041	225.347	20.3432	19.494	21.3918	140.863	19.3075	18.2132	20.4577
NCU00107T0	Supercontig_12.3:2643855-2645250	1311	230.802	20.8357	17.2292	19.4959	168.611	23.111	19.6077	22.8283
NCU00108T0	Supercontig_12.3:2645176-2647379	1993	197.899	17.8654	16.9357	18.8493	118.21	16.2026	15.1826	17.2578
NCU00109T0	Supercontig_12.3:2647471-2651685	4137	34.3866	3.10425	2.62284	3.32798	22.7734	3.12147	2.63653	3.442
NCU00110T0	Supercontig_12.3:2649270-2652106	2836	77.2219	6.97122	6.54756	7.40345	52.1791	7.15199	6.66258	7.66099
NCU00111T0	Supercontig_12.3:2652522-2653607	944	2029.01	183.169	124.417	131.305	1249.06	171.204	117.692	126.353
NCU00112T0	Supercontig_12.3:2653456-2656458	2827	650.863	58.7568	58.0968	60.8837	432.246	59.2464	57.1577	61.5663
NCU00114T0	Supercontig_12.3:2662792-2664390	1192	432.614	39.0543	37.2918	41.1106	289.25	39.6465	37.5749	41.9825
NCU00115T0	Supercontig_12.3:2664559-2665948	1176	75.047	6.77488	5.71458	7.10556	55.8278	7.65212	6.28302	7.97258
NCU00116T0	Supercontig_12.3:2666272-2668662	2179	326.552	29.4795	28.2884	30.9516	196.766	26.97	25.4021	28.6273
NCU00117T0	Supercontig_12.3:2668945-2672556	3028	522.046	47.1277	43.5417	45.8782	331.146	45.389	41.9409	45.0987
NCU00118T0	Supercontig_12.3:2674108-2677336	2678	9.41846	0.850252	0.698906	0.997631	7.05567	0.967095	0.741939	1.17474
NCU00119T0	Supercontig_12.3:2677398-2681273	3875	86.8643	7.84169	8.16837	9.04079	53.3821	7.31689	7.33876	8.38563
NCU00120T0	Supercontig_12.3:2681428-2685588	4160	74.377	6.7144	6.38323	7.16639	44.3039	6.07257	5.63198	6.53747
NCU00121T0	Supercontig_12.3:2686905-2691445	4330	625.029	56.4245	49.1963	51.4693	400.569	54.9045	48.387	50.9778
NCU00122T0	Supercontig_12.3:2691297-2693631	2235	1736.81	156.791	156.032	161.737	1107.1	151.746	149.548	156.972
NCU00124T1	Supercontig_12.3:2701236-2707472	6052	65.9455	5.95324	5.65251	6.28737	47.0034	6.44259	6.09367	6.84503
NCU00125T1	Supercontig_12.3:2708592-2710874	2134	17.7454	1.60196	1.35064	1.85784	9.98473	1.36857	1.07938	1.65445
NCU00126T0	Supercontig_12.3:2711675-2714403	2664	120.698	10.8961	10.193	11.375	71.7582	9.83563	9.18314	10.4806
NCU00127T0	Supercontig_12.3:2716863-2719590	2671	1719.09	155.191	143.185	147.855	1065.67	146.068	133.837	139.68
NCU00128T0	Supercontig_12.3:2722531-2726114	3474	8.57135	0.77378	0.637208	0.911866	1.64846	0.225948	0.134574	0.314006
NCU00129T0	Supercontig_12.3:2727232-2729675	2268	376.383	33.978	31.9452	34.2712	244.35	33.4921	30.6714	33.4547
NCU00130T1	Supercontig_12.3:2730965-2733072	2014	150.047	13.5455	12.7914	14.3209	104.772	14.3607	13.4201	15.3123
NCU00132T0	Supercontig_12.3:2735105-2736627	1423	654.573	59.0917	46.7764	50.5028	430.239	58.9713	46.601	51.5898
NCU00133T0	Supercontig_12.3:2737573-2740109	2209	555.076	50.1095	50.7187	54.3657	388.311	53.2244	53.9397	57.575
NCU00135T1	Supercontig_12.3:2746012-2747823	1564	587.629	53.0483	51.4957	55.3679	438.768	60.1404	57.8468	62.9255
NCU00136T0	Supercontig_12.3:2748545-2751023	2371	79.5012	7.17698	6.67491	7.66954	50.7512	6.95628	6.33743	7.55952
NCU00142T0	Supercontig_12.3:2770604-2774213	3609	88.2422	7.96607	7.50887	8.38138	58.1149	7.9656	7.47249	8.44741
NCU00145T0	Supercontig_12.3:2783013-2784705	1464	484.583	43.7458	35.4848	38.5855	305.589	41.8859	33.8447	37.6335
NCU00146T0	Supercontig_12.3:2784878-2786766	1755	447.16	40.3674	33.2672	36.11	296.714	40.6696	33.5752	37.2428
NCU00147T0	Supercontig_12.3:2786441-2787904	1222	770.577	69.564	67.8949	72.5488	496.716	68.0831	65.1566	71.2857
NCU00148T0	Supercontig_12.3:2788476-2791447	2906	306.09	27.6323	22.8725	24.519	202.946	27.817	23.3322	25.8321
NCU00152T0	Supercontig_12.3:2795492-2800772	4954	0	0	0	0.00528575	0	0	0	0.00801093
NCU00153T0	Supercontig_12.3:2804503-2807804	3224	3.23226	0.291793	0.199677	0.384743	3.75881	0.515206	0.365921	0.641967
NCU00155T0	Supercontig_12.3:2811508-2816732	4868	126.759	11.4432	11.9038	12.8895	80.5632	11.0425	11.3859	12.4828
NCU00157T0	Supercontig_12.3:2835348-2837839	2137	794.446	71.7187	70.2564	74.0071	534.194	73.22	71.379	75.0594
NCU00159T0	Supercontig_12.3:2839732-2841131	1335	161.309	14.5622	12.9066	14.8977	102.116	13.9967	12.6353	15.1003
NCU00160T0	Supercontig_12.3:2840976-2842085	635	3435.92	310.178	305.21	321.826	2232.76	306.037	294.549	318.697
NCU00161T1	Supercontig_12.3:2844136-2847977	3730	56.2647	5.0793	4.76321	5.40993	30.7513	4.21496	3.84851	4.58287
NCU00162T0	Supercontig_12.3:2848536-2850855	2231	505.852	45.6658	41.5301	44.5851	334.31	45.8227	42.396	45.8377
NCU00163T0	Supercontig_12.3:2851206-2853152	1722	346.114	31.2455	22.6638	25.1257	199.696	27.3716	19.9759	22.6081
NCU00164T0	Supercontig_12.3:2855139-2860288	4438	130.898	11.8168	11.3555	12.2831	88.46	12.1249	11.8548	13.0394
NCU00166T0	Supercontig_12.3:2865867-2867175	1122	184.531	16.6586	13.3278	15.624	118.319	16.2176	13.0048	15.8456
NCU00167T0	Supercontig_12.3:2866266-2870054	3660	240.282	21.6915	21.134	22.6155	160.702	22.0268	21.135	23.0673
NCU00168T0	Supercontig_12.3:2870762-2873315	2325	140.298	12.6654	10.6238	12.0133	93.7257	12.8466	10.7268	12.4004
NCU00169T0	Supercontig_12.3:2873179-2876109	2858	638.681	57.657	56.8253	59.6981	431.701	59.1716	57.9869	61.4757
NCU00170T0	Supercontig_12.3:2876790-2881091	4169	202.723	18.3008	16.6789	17.9901	133.036	18.2348	16.3729	18.1155
NCU00171T0	Supercontig_12.3:2892498-2894459	1789	678.087	61.2144	57.6274	61.0181	435.652	59.7132	55.4851	59.9161
NCU00172T0	Supercontig_12.3:2895011-2898553	3311	296.51	26.7675	26.7814	28.9181	184.185	25.2455	25.2477	27.2043
NCU00173T0	Supercontig_12.3:2898297-2899869	1447	2734.66	246.872	246.012	254.602	1727.31	236.756	234.83	244.778
NCU00175T0	Supercontig_12.3:2902307-2904375	1951	4062.46	366.739	332.013	339.678	2656.09	364.061	319.759	329.901
NCU00178T0	Supercontig_12.3:2911284-2913322	1964	99.9499	9.02299	8.42146	9.6316	68.4066	9.37624	8.6686	10.0943
NCU00180T0	Supercontig_12.3:2915153-2918507	3099	81.43	7.3511	6.93674	7.75929	56.6112	7.7595	7.22219	8.30378
NCU00181T0	Supercontig_12.3:2918958-2921024	2066	61.2069	5.52546	5.30482	6.3803	49.0143	6.71822	6.41147	7.7739
NCU00182T0	Supercontig_12.3:2921365-2923932	2425	698.081	63.0193	57.2131	60.2261	489.278	67.0636	60.4694	64.8734
NCU00183T0	Supercontig_12.3:2923934-2926192	2047	315.954	28.5228	24.5261	26.6904	200.641	27.5011	23.4876	26.1367
NCU00184T0	Supercontig_12.3:2926533-2928113	1522	118.781	10.7229	10.1744	11.8045	81.2926	11.1425	10.3485	12.5107
NCU00185T0	Supercontig_12.3:2928316-2929879	1149	16.8433	1.52053	1.18638	1.8033	13.6359	1.86902	1.44105	2.28766
NCU00186T0	Supercontig_12.3:2930281-2931868	1534	78.7909	7.11286	5.82051	7.16234	43.3245	5.93833	4.81671	6.11196
NCU00188T0	Supercontig_12.3:2933802-2939195	5221	269.426	24.3225	23.8342	25.2755	176.678	24.2166	23.3714	25.2817
NCU00193T0	Supercontig_12.3:2946715-2949035	2258	194.862	17.5912	14.6216	16.2516	129.926	17.8085	14.8032	16.7556
NCU00194T0	Supercontig_12.3:2949399-2952208	2502	0	0	0	0.012214	0	0	0	0.0185281
NCU00195T0	Supercontig_12.3:2952413-2955195	2293	751.262	67.8203	52.3385	55.2574	496.875	68.1048	53.3718	57.4245
NCU00198T0	Supercontig_12.3:2975310-2976464	619	1663.56	150.178	93.9894	101.741	1166.61	159.902	103.652	114.82
NCU00199T0	Supercontig_12.3:2977147-2983556	6354	153.368	13.8453	12.7005	13.6637	104.437	14.3148	13.1465	14.2801
NCU00200T0	Supercontig_12.3:2984053-2987205	3054	117.415	10.5997	9.99077	11.2737	96.1958	13.1852	12.3423	14.0473
NCU00201T0	Supercontig_12.3:2987457-2989844	2121	3.73459	0.33714	0.199235	0.475594	3.81755	0.523257	0.322019	0.741619
NCU00202T0	Supercontig_12.3:2989947-2992927	2465	689.466	62.2417	56.6829	59.6581	454.425	62.2864	56.9609	61.1591
NCU00204T0	Supercontig_12.3:2994375-2996683	2245	422.332	38.1261	37.0864	39.7736	276.837	37.945	36.2578	39.7755
NCU00205T0	Supercontig_12.3:2996885-3003733	6848	46.5069	4.19842	3.99909	4.43503	31.3163	4.29241	4.01367	4.57583
NCU00206T0	Supercontig_12.3:3004155-3008108	3759	41.2719	3.72583	3.27824	3.8766	25.6944	3.52184	3.00076	3.74407
NCU00207T0	Supercontig_12.3:3008953-3011070	1912	25.663	2.31673	1.96963	2.66479	21.7694	2.98385	2.5054	3.46812
NCU00208T0	Supercontig_12.3:3012538-3014398	1476	0.701544	0.063332	0.0184709	0.10159	0.484861	0.0664582	0.0140224	0.112179
NCU00209T0	Supercontig_12.3:3015780-3019028	3161	220.351	19.8922	19.0048	20.5616	155.762	21.3497	20.3893	22.2684
NCU00210T0	Supercontig_12.3:3020028-3021471	1257	359.477	32.4519	29.8549	32.989	205.137	28.1174	25.7025	29.1108
NCU00211T0	Supercontig_12.3:3021140-3022196	914	548.69	49.533	47.4654	52.1041	350.734	48.0739	45.4333	50.9322
NCU00212T0	Supercontig_12.3:3024057-3025897	1459	7271.59	656.444	658.753	674.457	5093	698.079	699.263	718.178
NCU00213T0	Supercontig_12.3:3026318-3030346	3965	128.064	11.561	10.8296	11.9916	77.0706	10.5638	9.78215	11.0506
NCU00214T0	Supercontig_12.3:3031930-3032769	839	334.049	30.1563	19.5943	22.7626	192.712	26.4143	17.1201	20.6723
NCU00215T1	Supercontig_12.3:3032512-3034015	1330	229.135	20.6851	19.3902	22.0225	170.013	23.3031	21.621	24.9908
NCU00216T0	Supercontig_12.3:3034330-3036319	1851	811.042	73.2169	58.584	61.9716	545.248	74.7352	59.8995	64.551
NCU00218T0	Supercontig_12.3:3044472-3045884	1102	162.733	14.6907	13.5665	15.8302	124.367	17.0465	13.053	15.8702
NCU00219T0	Supercontig_12.3:3046348-3053065	6319	148.283	13.3862	13.2476	14.1385	107.66	14.7565	14.2151	15.3287
NCU00220T0	Supercontig_12.3:3053437-3054964	1439	159.572	14.4053	12.5422	14.5788	84.5266	11.5858	10.2694	12.4844
NCU00221T0	Supercontig_12.3:3055322-3058209	2328	7.43469	0.671168	0.538704	0.808055	0.589552	0.0808077	0.0164338	0.147904
NCU00222T0	Supercontig_12.3:3058748-3062199	3251	260.524	23.5188	22.9065	24.1351	178.126	24.4151	23.4091	25.4209
NCU00223T0	Supercontig_12.3:3067123-3070313	2871	216.202	19.5177	18.5913	20.6133	161.315	22.1109	20.9413	23.4596
NCU00225T0	Supercontig_12.3:3076568-3079028	1895	1296.79	117.068	103.859	108.693	955.194	130.925	114.909	120.895
NCU00226T0	Supercontig_12.3:3080039-3082423	2271	340.848	30.7701	29.2398	32.3303	208.48	28.5757	26.9402	30.316
NCU00227T0	Supercontig_12.3:3082705-3084875	1779	243.442	21.9767	16.98	18.911	156.074	21.3925	16.2295	18.6145
NCU00229T0	Supercontig_12.3:3091016-3091822	739	28.9976	2.61776	1.84459	2.80378	19.9856	2.73935	1.84845	3.36081
NCU00230T0	Supercontig_12.3:3092057-3097137	4778	334.789	30.2231	29.0747	30.6239	224.324	30.7472	29.2132	31.0282
NCU00231T0	Supercontig_12.3:3098528-3100913	2385	0.974049	0.0879324	0.0457243	0.131457	0.754239	0.103381	0.04339	0.156204
NCU00232T0	Supercontig_12.3:3101198-3104840	3642	28.0894	2.53578	2.25321	2.76224	18.6213	2.55236	2.23905	2.8528
NCU00233T0	Supercontig_12.3:3105413-3106528	903	4.85454	0.438244	0.2024	0.667919	10.3308	1.416	0.92897	1.91787
NCU00234T0	Supercontig_12.3:3108051-3111176	2797	270.51	24.4203	23.3739	25.2405	171.113	23.4538	22.5026	24.3377
NCU00236T0	Supercontig_12.3:3118489-3120588	2099	470.018	42.4309	37.3877	40.2387	319.964	43.8563	39.1557	42.5477
NCU00237T0	Supercontig_12.3:3121832-3125644	3326	135.515	12.2336	12.2217	13.316	91.3465	12.5205	12.234	13.7275
NCU00238T0	Supercontig_12.3:3126179-3130948	4530	7.02954	0.634592	0.50855	0.782384	4.1655	0.57095	0.443181	0.708176
NCU00240T0	Supercontig_12.3:3139283-3142765	2627	275.158	24.84	25.3483	27.2268	177.8	24.3705	24.5102	26.6611
NCU00241T0	Supercontig_12.3:3142666-3146510	3683	201.088	18.1533	17.5841	18.9605	130.719	17.9172	17.302	18.8015
NCU00242T0	Supercontig_12.3:3147395-3149506	2048	299.154	27.0062	24.6739	27.2098	161.718	22.166	20.8082	23.4964
NCU00243T0	Supercontig_12.3:3150555-3153265	2436	437.05	39.4547	38.391	41.1583	414.732	56.8458	51.6236	55.5149
NCU00244T0	Supercontig_12.3:3153636-3155770	1978	146.365	13.2131	12.3713	14.0947	63.4631	8.69865	7.83556	9.56929
NCU00245T0	Supercontig_12.3:3157963-3159174	828	246.662	22.2674	16.7596	20.0522	168.959	23.1586	17.9474	22.3468
NCU00246T0	Supercontig_12.3:3161744-3164770	2477	0	0	0	0.0123622	0	0	0	0.0190456
NCU00247T0	Supercontig_12.3:3166372-3167295	923	269.394	24.3195	19.7753	22.9802	175.936	24.1149	18.8134	23.0515
NCU00248T0	Supercontig_12.3:3168070-3169271	1201	395.14	35.6713	32.0188	35.5033	267.553	36.6725	32.2088	36.3792
NCU00249T0	Supercontig_12.3:3169589-3172219	2630	64.4109	5.8147	4.75808	5.62366	44.2463	6.06468	4.94997	6.07532
NCU00250T0	Supercontig_12.3:3172882-3174124	948	104.184	9.40527	6.70074	8.5269	48.2942	6.61951	4.69394	6.44053
NCU00251T0	Supercontig_12.3:3174044-3179171	5010	64.0379	5.78103	5.47775	6.10309	42.9272	5.88387	5.51816	6.26177
NCU00252T0	Supercontig_12.3:3182101-3184585	2084	53.524	4.83188	4.35422	5.31389	37.263	5.1075	4.52621	5.69617
NCU00253T0	Supercontig_12.3:3185153-3186767	1455	429.671	38.7886	31.376	34.2053	294.259	40.3331	34.111	37.9232
NCU00258T0	Supercontig_12.3:3196777-3199310	2068	1715.49	154.866	153.755	159.898	1165.77	159.788	157.997	165.385
NCU00259T0	Supercontig_12.3:3199672-3200462	567	108.755	9.81788	5.00064	7.18842	57.6646	7.90387	4.19781	6.826
NCU00260T0	Supercontig_12.3:3200601-3202435	1627	617.613	55.7551	44.5643	48.033	400.745	54.9287	42.946	46.8004
NCU00261T0	Supercontig_12.3:3202717-3205975	2770	208.993	18.8669	18.2673	19.468	125.535	17.2066	16.468	17.9399
NCU00263T0	Supercontig_12.3:3209935-3213245	3248	717.006	64.7278	60.3305	63.1466	500.182	68.5582	61.1097	64.3914
NCU00264T0	Supercontig_12.3:3215809-3217374	1500	320.089	28.8961	22.8192	25.3547	217.584	29.8235	23.3876	26.4508
NCU00265T0	Supercontig_12.3:3218738-3220987	2249	171.455	15.4782	13.2861	14.8013	133.263	18.2659	15.2674	17.2736
NCU00267T0	Supercontig_12.3:3227476-3229040	1481	17.2612	1.55826	1.16894	1.76722	13.7515	1.88487	1.32763	2.09625
NCU00268T0	Supercontig_12.3:3229194-3232764	3428	153.679	13.8734	13.2125	14.6127	217.433	29.8027	27.5618	29.7957
NCU00269T0	Supercontig_12.3:3236472-3240984	4334	39.265	3.54466	3.40631	3.97561	23.1955	3.17932	2.94171	3.59118
NCU00270T0	Supercontig_12.3:3242121-3245219	2975	122.103	11.0228	10.4371	11.6405	74.1884	10.1687	9.48166	10.8558
NCU00272T0	Supercontig_12.3:3248300-3251897	3519	339.437	30.6428	30.641	32.9032	210.915	28.9094	29.2134	31.3837
NCU00273T0	Supercontig_12.3:3252166-3258346	6028	187.341	16.9122	16.0467	17.2158	134.357	18.4159	17.5554	18.9322
NCU00274T0	Supercontig_12.3:3258937-3268638	9486	38.8178	3.50429	3.29939	3.71613	37.6899	5.16601	4.92661	5.41317
NCU00275T0	Supercontig_12.3:3268605-3271492	2648	112.913	10.1932	9.65068	10.7796	70.994	9.73089	9.09537	10.4077
NCU00276T0	Supercontig_12.3:3273150-3278020	4870	21.0145	1.89709	1.71304	2.08252	13.7927	1.89051	1.70846	2.07395
NCU00277T0	Supercontig_12.3:3278405-3281827	3358	44.8039	4.04468	3.59259	4.29487	25.7465	3.52897	3.19035	3.86996
NCU00278T0	Supercontig_12.3:3282250-3284257	1663	348.541	31.4646	30.1207	33.079	212.852	29.1749	27.5183	30.9519
NCU00280T0	Supercontig_12.3:3286987-3290364	3377	159.582	14.4063	13.8414	15.0121	97.1897	13.3214	13.0544	14.5008
NCU00281T0	Supercontig_12.3:3290242-3294924	4682	58.9287	5.3198	5.04389	5.62516	38.6721	5.30065	4.95107	5.6543
NCU00283T0	Supercontig_12.3:3302777-3306041	3068	56.5655	5.10645	4.5009	5.32288	37.238	5.10407	4.41869	5.43061
NCU00284T0	Supercontig_12.3:3309330-3310790	1460	33.1085	2.98887	2.08208	2.8757	7.92809	1.08667	0.722278	1.44456
NCU00290T0	Supercontig_12.3:3330915-3333349	2219	1241.7	112.094	97.4665	102	962.478	131.923	113.605	119.229
NCU00292T0	Supercontig_12.3:3337758-3340089	2281	412.366	37.2264	31.4942	33.9504	272.703	37.3784	31.903	34.743
NCU00293T0	Supercontig_12.3:3341082-3342906	1745	328.72	29.6753	24.943	27.6146	203.704	27.921	24.3976	27.2204
NCU00294T0	Supercontig_12.3:3342911-3344448	1376	12613.4	1138.68	949.532	964.67	8037.61	1101.69	895.853	914.58
NCU00295T0	Supercontig_12.3:3344669-3347300	2568	899.394	81.1929	76.3589	79.9208	602.33	82.5592	78.315	82.506
NCU00296T0	Supercontig_12.3:3347861-3349394	1533	9.30961	0.840426	0.65033	1.02052	7.65585	1.04936	0.769556	1.3231
NCU00298T0	Supercontig_12.3:3356006-3357626	1533	30.3578	2.74056	1.73395	2.65873	24.527	3.36183	2.16016	3.19973
NCU00299T0	Supercontig_12.3:3358789-3360089	1145	855.452	77.2261	56.7882	61.0265	555.136	76.0905	56.7767	61.8199
NCU00300T0	Supercontig_12.3:3359764-3362326	2500	119.052	10.7474	10.1544	11.3686	76.6634	10.508	9.85912	11.2074
NCU00301T0	Supercontig_12.3:3363160-3365455	2237	28.4105	2.56476	2.45575	3.19918	22.483	3.08167	3.0532	3.9229
NCU00302T0	Supercontig_12.3:3365839-3367267	1358	421.214	38.0251	29.9432	33.1754	273.354	37.4676	31.0303	34.6119
NCU00303T0	Supercontig_12.3:3371486-3372908	1196	292.804	26.4329	23.4563	26.1689	188.09	25.7808	22.9986	26.7365
NCU00304T0	Supercontig_12.3:3372926-3374877	1804	2209.42	199.456	171.596	177.709	1543.04	211.499	185.298	193.593
NCU00305T0	Supercontig_12.3:3375531-3377178	1552	540.287	48.7745	38.8833	42.054	362.644	49.7062	40.3272	44.6746
NCU00306T0	Supercontig_12.3:3377941-3380737	2739	66.6494	6.01679	4.72799	5.59396	40.9081	5.60713	4.34494	5.31972
NCU00308T0	Supercontig_12.3:3383160-3385779	2619	10.0715	0.909202	0.775525	1.04618	4.88899	0.670116	0.513672	0.821875
NCU00309T0	Supercontig_12.3:3386243-3389149	2850	78.9935	7.13114	6.60532	7.57627	50.9411	6.98231	6.18732	7.58891
NCU00310T0	Supercontig_12.3:3395280-3399583	4303	21.5082	1.94165	1.7867	2.09716	14.8457	2.03485	1.82295	2.25104
NCU00311T1	Supercontig_12.3:3399872-3403270	3119	156.656	14.1421	13.3157	14.9934	93.1005	12.7609	11.8321	13.6959
NCU00312T0	Supercontig_12.3:3406781-3407751	897	5.53287	0.49948	0.258346	0.699054	3.51261	0.48146	0.230736	0.715282
NCU00314T0	Supercontig_12.3:3411681-3412788	1107	16.2488	1.46687	1.11377	1.82117	17.9118	2.4551	1.92907	2.97122
NCU00315T0	Supercontig_12.3:3414068-3415299	993	4466.3	403.196	330.452	341.928	2934.21	402.181	322.711	337.363
NCU00316T0	Supercontig_12.3:3415566-3417555	1808	491.463	44.3669	34.2297	37.0042	336.919	46.1802	35.5787	39.4022
NCU00318T0	Supercontig_12.3:3424249-3426569	2194	0.557814	0.0503567	0.0186393	0.0807703	0.354475	0.0485866	0.00943346	0.0849012
NCU00319T0	Supercontig_12.3:3427065-3428492	1270	9.28792	0.838468	0.547408	1.05188	7.0382	0.964701	0.602984	1.14078
NCU00320T2	Supercontig_12.3:3431685-3441049	8898	26.6799	2.40853	2.2192	2.60084	19.2554	2.63926	2.40389	2.87613
NCU00321T0	Supercontig_12.3:3442678-3446003	3325	215.921	19.4923	18.7439	20.187	138.594	18.9965	18.0142	19.9625
NCU00322T0	Supercontig_12.3:3447696-3448818	1057	1768.96	159.693	102.952	108.898	1142.33	156.575	100.705	108.615
NCU00324T0	Supercontig_12.3:3452012-3455658	3452	207.774	18.7569	18.1175	19.5391	129.787	17.7895	17.0876	18.4966
NCU00325T0	Supercontig_12.3:3455839-3457809	1970	100.189	9.04457	8.64254	9.99185	66.9036	9.17023	8.34184	10.0543
NCU00327T0	Supercontig_12.3:3464489-3465991	540	25.3052	2.28443	1.08547	2.04473	21.1874	2.90407	1.34147	2.87459
NCU00329T0	Supercontig_12.3:3470182-3473254	2718	18.4996	1.67005	1.4093	1.92587	13.0016	1.78208	1.48398	2.08406
NCU00330T0	Supercontig_12.3:3477965-3479983	2018	74.3672	6.71351	6.91034	8.04518	45.4563	6.23053	6.47166	7.87676
NCU00331T0	Supercontig_12.3:3480603-3483608	2880	11.8367	1.06856	0.904036	1.24009	0.900112	0.123375	0.0487459	0.201947
NCU00332T0	Supercontig_12.3:3483804-3486072	2085	809.64	73.0903	61.999	65.3464	544.496	74.6321	63.7587	68.5136
NCU00334T0	Supercontig_12.3:3487545-3489072	1446	298.89	26.9823	25.6562	28.4474	187.62	25.7164	24.1567	27.3206
NCU00335T0	Supercontig_12.3:3489267-3490687	1329	305.029	27.5366	25.0783	27.8785	190.151	26.0634	24.7461	27.378
NCU00336T0	Supercontig_12.3:3490749-3496610	5806	3.53482	0.319107	0.248871	0.387393	1.914	0.262345	0.188932	0.331523
NCU00337T0	Supercontig_12.3:3496809-3499135	2326	2.34331	0.211543	0.140652	0.281304	1.93238	0.264864	0.169064	0.364823
NCU00338T0	Supercontig_12.3:3502321-3504220	1843	105.527	9.5265	8.93509	10.1818	74.2236	10.1736	9.36117	10.9859
NCU00340T0	Supercontig_12.3:3507721-3512003	4037	735.594	66.4059	59.3312	61.9075	489.187	67.0511	60.0916	63.101
NCU00343T0	Supercontig_12.3:3517245-3518370	563	2.02767	0.183048	0.0484247	0.31476	1.31681	0.18049	0.036762	0.294096
NCU00344T0	Supercontig_12.3:3524929-3528333	2908	101.741	9.18468	8.6651	9.76844	75.979	10.4142	9.69806	11.1332
NCU00345T0	Supercontig_12.3:3528608-3532636	3966	107.286	9.68528	9.32829	10.0398	72.6541	9.95844	9.51353	10.4059
NCU00346T0	Supercontig_12.3:3532708-3534683	1566	292.399	26.3964	23.5984	26.1837	191.586	26.26	23.6179	26.6973
NCU00347T0	Supercontig_12.3:3535164-3537475	2242	656.155	59.2345	53.1521	56.1496	413.408	56.6643	52.3611	56.0721
NCU00348T0	Supercontig_12.3:3537415-3538529	891	479.448	43.2823	40.9148	45.7789	304.313	41.7111	39.1138	44.432
NCU00349T0	Supercontig_12.3:3538776-3540712	1811	274.69	24.7977	26.0964	28.3169	187.973	25.7648	26.457	29.3027
NCU00350T0	Supercontig_12.3:3540522-3542234	1593	966.828	87.2805	85.7009	90.6208	265.93	36.4501	34.2697	38.7171
NCU00351T0	Supercontig_12.3:3542301-3543868	1427	310.743	28.0523	27.33	29.8423	189.315	25.9488	24.7291	27.1657
NCU00352T0	Supercontig_12.3:3544276-3549920	5501	253.993	22.9292	21.7644	22.9761	177.648	24.3496	23.0861	24.8244
NCU00355T0	Supercontig_12.3:3561378-3564584	3078	625.161	56.4365	53.3349	55.9876	462.805	63.4351	58.6281	61.9095
NCU00356T0	Supercontig_12.3:3564660-3567173	2450	320.81	28.9612	23.424	25.427	230.517	31.5961	25.7488	28.5365
NCU00357T0	Supercontig_12.3:3567045-3570664	3026	285.138	25.7409	25.1374	26.8414	180.762	24.7764	23.9572	25.9447
NCU00358T0	Supercontig_12.3:3572194-3574002	1677	197.045	17.7882	15.8506	17.8828	121.117	16.601	14.4645	16.6983
NCU00359T0	Supercontig_12.3:3572802-3575392	2512	180.07	16.2559	15.5752	17.0795	118.204	16.2018	15.3055	17.1583
NCU00360T0	Supercontig_12.3:3575550-3577920	2287	296.323	26.7506	19.9615	21.7795	198.577	27.2183	20.5884	23.059
NCU00362T0	Supercontig_12.3:3578972-3581699	2727	72.4909	6.54413	6.37338	7.34814	43.5444	5.96848	5.46456	6.56506
NCU00363T0	Supercontig_12.3:3582791-3585205	2286	16.3266	1.47389	1.24628	1.70543	7.57657	1.03849	0.796736	1.28564
NCU00364T0	Supercontig_12.3:3586098-3587706	1549	247.505	22.3436	18.6741	20.8213	146.362	20.0613	16.9157	19.6682
NCU00365T0	Supercontig_12.3:3587739-3588385	438	7599.11	686.011	271.448	286.636	5165.03	707.952	293.633	315.7
NCU00366T0	Supercontig_12.3:3592237-3594739	2502	1020.23	92.1013	89.9072	93.9007	677.973	92.9273	88.5372	93.1118
NCU00367T0	Supercontig_12.3:3595561-3598471	2910	0.634921	0.0573176	0.0281063	0.0890032	0.099369	0.0136201	0	0.0355619
NCU00368T0	Supercontig_12.3:3599744-3602138	2394	135.684	12.2489	11.6557	12.8401	125.351	17.1814	16.0285	18.1121
NCU00369T0	Supercontig_12.3:3602149-3604197	1952	387.33	34.9662	33.8751	36.5799	286.221	39.2312	35.5942	38.7963
NCU00371T0	Supercontig_12.3:3608290-3610031	1671	137.279	12.3929	10.3032	11.9674	98.9417	13.5616	11.358	13.4264
NCU00372T0	Supercontig_12.3:3610510-3615880	5164	34.1013	3.0785	2.82451	3.31286	23.3475	3.20016	2.86167	3.47889
NCU00373T0	Supercontig_12.3:3619410-3623127	3717	1297.03	117.089	105.378	108.788	875.014	119.935	108.619	113.151
NCU00375T0	Supercontig_12.3:3628129-3630649	1349	45.4685	4.10468	3.49441	4.72075	36.1917	4.96066	4.17442	5.75502
NCU00376T0	Supercontig_12.3:3631920-3634240	2215	50.8902	4.59412	4.12948	5.05664	36.478	4.99991	4.4293	5.57429
NCU00377T0	Supercontig_12.3:3636003-3638750	2678	449.516	40.5801	32.6332	35.0714	302.202	41.4218	33.7582	36.5251
NCU00378T0	Supercontig_12.3:3639324-3641409	2028	4357.88	393.408	398.958	408.2	2891.91	396.384	391.447	401.347
NCU00379T0	Supercontig_12.3:3641757-3644353	2493	311.266	28.0995	25.9617	28.045	187.044	25.6374	24.4878	26.9991
NCU00380T0	Supercontig_12.3:3646239-3648360	1943	1.67745	0.151432	0.0841886	0.217487	0.517352	0.0709116	0.0213042	0.127825
NCU00382T0	Supercontig_12.3:3654342-3658123	3781	213.49	19.2729	17.381	18.7691	140.514	19.2597	17.4017	19.2683
NCU00384T0	Supercontig_12.3:3663636-3664072	387	5.26954	0.475709	0.0792848	0.872133	0.871184	0.11941	0	0.213923
NCU00385T0	Supercontig_12.3:3665137-3666218	717	4983.11	449.851	295.084	308.468	3354.02	459.723	301.997	317.73
NCU00386T0	Supercontig_12.3:3667526-3670275	2562	17.5027	1.58006	1.40466	1.89948	11.8206	1.6202	1.3491	1.9146
NCU00387T0	Supercontig_12.3:3670562-3673037	2407	41.8575	3.77869	3.31303	4.10022	21.913	3.00354	2.5882	3.37928
NCU00388T0	Supercontig_12.3:3674814-3681396	6460	67.1859	6.06522	5.70992	6.43844	187.913	25.7566	26.8036	28.7035
NCU00389T0	Supercontig_12.3:3681837-3684210	1737	261.112	23.572	22.5466	24.5949	173.774	23.8186	22.4128	25.0461
NCU00392T0	Supercontig_12.3:3696036-3699084	2981	89.8392	8.11024	7.65488	8.61517	60.2697	8.26095	7.79002	8.72732
NCU00395T0	Supercontig_12.3:3706287-3708275	1917	363.138	32.7824	30.0363	32.518	248.71	34.0898	30.6838	34.0308
NCU00397T0	Supercontig_12.3:3716138-3717421	1097	1687.49	152.338	109.798	115.912	1189.83	163.086	119.862	128.805
NCU00398T1	Supercontig_12.3:3717584-3721904	4257	80.8806	7.30151	6.97428	7.63072	56.4917	7.74311	7.12751	8.33326
NCU00399T0	Supercontig_12.3:3721536-3723507	1906	62.5692	5.64844	5.17842	6.12658	38.8631	5.32683	4.78678	5.86687
NCU00400T0	Supercontig_12.3:3723741-3727570	3829	54.2832	4.90042	4.31838	5.01615	35.2685	4.83412	4.2594	5.20534
NCU00401T0	Supercontig_12.3:3729382-3731946	2480	115.031	10.3844	9.6928	11.1309	70.202	9.62233	8.78343	10.4709
NCU00403T2	Supercontig_12.3:3734920-3738205	2967	43.0005	3.88187	3.51136	4.25592	39.2733	5.38304	4.8552	5.91553
NCU00404T0	Supercontig_12.3:3740370-3742384	1792	87.1531	7.86775	7.33304	8.40561	42.4243	5.81494	5.21011	6.42543
NCU00405T0	Supercontig_12.3:3742897-3745580	2628	246.37	22.2411	20.0687	21.8167	159.584	21.8736	19.6259	21.8075
NCU00406T0	Supercontig_12.3:3747789-3751837	3656	444.079	40.0893	39.3137	40.8648	289.239	39.6449	38.4842	40.9015
NCU00407T0	Supercontig_12.3:3752032-3754362	2330	103.908	9.38033	9.27881	10.4665	70.9844	9.72958	9.43358	11.0414
NCU00409T0	Supercontig_12.3:3757245-3759739	2105	36.3834	3.28452	2.91106	3.66392	27.6405	3.78859	3.30502	4.28027
NCU00410T0	Supercontig_12.3:3759899-3762845	2467	963.735	87.0013	81.4191	85.182	650.765	89.198	81.1353	85.4895
NCU00411T0	Supercontig_12.3:3763199-3764963	1502	220.934	19.9448	17.4796	19.7394	179.363	24.5846	21.8545	24.8447
NCU00412T0	Supercontig_12.3:3764858-3767647	2536	109.508	9.88584	9.36606	10.4456	66.8462	9.16236	8.54041	9.7919
NCU00413T0	Supercontig_12.3:3769770-3771556	1391	6583.88	594.36	505.818	517.078	4698.06	643.946	541.158	557.094
NCU00414T0	Supercontig_12.3:3771637-3773709	1800	2196.28	198.27	173.287	179.444	1428.61	195.814	166.875	174.637
NCU00415T0	Supercontig_12.3:3774266-3779312	4833	107.88	9.73885	8.71539	9.6518	72.0395	9.87419	8.71476	9.72113
NCU00416T0	Supercontig_12.3:3779557-3781029	1361	65.8343	5.9432	5.24829	6.67054	32.6376	4.47351	3.81701	5.14004
NCU00418T0	Supercontig_12.3:3782123-3783327	698	4923.5	444.469	314.639	328.719	3353.42	459.641	329.017	345.8
NCU00420T0	Supercontig_12.3:3789879-3793933	3851	41.2882	3.72729	3.37729	4.07925	0	0	0	0.0108882
NCU00421T0	Supercontig_12.3:3794913-3797318	2350	93.2261	8.416	7.9179	8.90981	62.2476	8.53205	7.94413	9.1155
NCU00422T0	Supercontig_12.3:3798571-3800777	1835	971.805	87.7298	85.9825	91.33	676.545	92.7315	89.8243	96.8155
NCU00423T0	Supercontig_12.3:3801539-3808379	5505	121.159	10.9376	10.5757	11.445	80.6194	11.0502	10.5296	11.6412
NCU00424T0	Supercontig_12.3:3809449-3815350	5771	139.915	12.6308	12.9654	13.8678	91.2516	12.5075	12.6707	13.8721
NCU00426T0	Supercontig_12.3:3820023-3821524	1447	64.0438	5.78156	5.1342	6.40598	42.0485	5.76344	5.12062	6.40792
NCU00427T0	Supercontig_12.3:3822035-3825358	3252	58.7303	5.30188	4.99656	5.60436	38.8897	5.33047	4.9515	5.70886
NCU00428T0	Supercontig_12.3:3826068-3829552	3430	55.7316	5.03118	4.77303	5.50428	41.3208	5.66369	5.20141	6.1548
NCU00430T0	Supercontig_12.3:3832171-3836825	4600	447.608	40.4079	39.5907	41.2028	306.495	42.0101	40.9531	43.0633
NCU00431T0	Supercontig_12.3:3837042-3838854	1369	557.612	50.3385	39.5504	42.9757	329.558	45.1713	36.2236	40.2753
NCU00434T0	Supercontig_12.3:3847355-3850962	3530	579.17	52.2846	47.2818	49.6142	375.266	51.4363	46.3601	49.0455
NCU00435T0	Supercontig_12.3:3851650-3853270	1429	860.249	77.6591	75.9036	79.414	544.92	74.6902	72.6351	76.7484
NCU00436T0	Supercontig_12.3:3853630-3856997	3303	308.798	27.8768	27.1021	28.6456	193.953	26.5844	25.6598	27.4958
NCU00438T0	Supercontig_12.3:3858522-3860505	1322	213.52	19.2755	18.0488	20.5022	136.686	18.735	17.3401	20.13
NCU00440T0	Supercontig_12.3:3864440-3867813	3120	897.234	80.9979	65.8377	68.8568	590.967	81.0016	67.3781	70.9271
NCU00441T0	Supercontig_12.3:3870216-3873013	2494	238.662	21.5452	18.6928	20.3708	150.472	20.6246	18.2323	20.307
NCU00442T0	Supercontig_12.3:3873747-3878093	3881	442.336	39.9319	39.2605	41.4136	281.362	38.5653	37.5755	40.1892
NCU00443T1	Supercontig_12.3:3878725-3880982	1387	2739.69	247.326	246.659	255.18	1705.86	233.817	231.492	241.85
NCU00444T0	Supercontig_12.3:3881589-3884539	2532	421.906	38.0876	35.6832	38.3266	271.47	37.2095	34.822	37.6993
NCU00445T0	Supercontig_12.3:3886389-3890620	4108	224.719	20.2865	19.0437	20.5004	140.307	19.2313	18.0167	19.6138
NCU00446T0	Supercontig_12.3:3890769-3894173	2938	131.225	11.8464	9.70169	10.8152	90.4197	12.3935	10.0879	11.5672
NCU00447T0	Supercontig_12.3:3896164-3899612	3016	610.002	55.068	46.1421	48.5692	419.285	57.4698	48.2221	51.7357
NCU00448T0	Supercontig_12.3:3899735-3902878	2954	87.7715	7.92358	7.70639	8.80005	62.1358	8.51673	8.34467	9.64086
NCU00450T1	Supercontig_12.3:3904059-3907640	3214	1068.96	96.5008	95.8093	99.7552	766.386	105.046	103.626	108.847
NCU00451T0	Supercontig_12.3:3907829-3909667	1838	831.284	75.0443	71.6138	75.4556	588.185	80.6204	74.7705	80.2995
NCU00453T0	Supercontig_12.3:3911494-3914260	2516	433.014	39.0904	33.3962	35.9047	284.57	39.005	33.464	36.3432
NCU00454T0	Supercontig_12.3:3915028-3917360	2332	298.418	26.9397	26.1057	27.7775	179.273	24.5723	23.6258	25.5251
NCU00455T0	Supercontig_12.3:3919659-3922829	3043	334.291	30.1782	27.7021	29.7806	222.274	30.4662	27.9406	30.2736
NCU00456T0	Supercontig_12.3:3922881-3924045	854	2010.39	181.488	112.021	120.178	1302.24	178.494	111.822	120.862
NCU00457T0	Supercontig_12.3:3924356-3927659	2860	334.566	30.203	25.3709	27.3441	231.805	31.7727	27.1377	29.5186
NCU00459T1	Supercontig_12.3:3930977-3941213	10058	23.0067	2.07694	1.92988	2.22588	22.3221	3.05961	2.84893	3.27417
NCU00463T0	Supercontig_12.3:3953508-3955677	2029	527.212	47.5941	43.797	47.0554	335.198	45.9443	41.6695	45.1479
NCU00464T0	Supercontig_12.3:3957226-3958584	804	14877.2	1343.05	967.145	987.744	8959.97	1228.11	891.491	918.263
NCU00465T0	Supercontig_12.3:3959072-3961552	2272	628.223	56.713	55.6784	58.9711	372.317	51.0322	49.5049	53.3982
NCU00466T0	Supercontig_12.3:3962126-3964706	2280	235.123	21.2258	20.3995	22.0975	155.098	21.2588	20.3702	22.1494
NCU00467T0	Supercontig_12.3:3964506-3966261	1668	563.162	50.8395	49.5798	52.9585	368.396	50.4946	48.5467	52.8221
NCU00468T0	Supercontig_12.3:3966723-3969033	1770	89.8725	8.11325	7.45143	8.7795	54.6168	7.48613	6.69447	8.29032
NCU00470T0	Supercontig_12.3:3969149-3972538	3141	67.6518	6.10727	5.61483	6.6084	0	0	0	0.0141261
NCU00471T0	Supercontig_12.3:3973593-3975991	2062	162.459	14.666	13.9165	15.5036	45.702	6.2642	5.53156	6.99748
NCU00472T0	Supercontig_12.3:3977055-3979744	2489	458.714	41.4104	40.149	43.211	518.636	71.0875	69.2257	73.0591
NCU00473T0	Supercontig_12.3:3979888-3981905	2017	162.075	14.6314	13.1855	14.8818	98.5591	13.5091	12.0981	14.0477
NCU00475T0	Supercontig_12.3:3985587-3987570	1220	8823.24	796.519	739.299	753.702	5823.77	798.243	731.165	751.404
NCU00477T0	Supercontig_12.3:3989459-3991876	2352	6957.81	628.117	563.733	572.658	4772.03	654.084	580.009	591.607
NCU00478T0	Supercontig_12.3:3992334-3997769	5371	18.9268	1.70862	1.52603	1.89138	13.2302	1.81342	1.59713	2.03271
NCU00480T0	Supercontig_12.3:4003902-4010505	6349	231.863	20.9315	20.4484	21.7645	159.502	21.8623	21.2838	22.4411
NCU00481T0	Supercontig_12.3:4011504-4016201	4496	470.528	42.4769	40.8886	42.8411	296.293	40.6118	38.5445	40.7311
NCU00483T0	Supercontig_12.3:4017406-4019926	2463	59.8886	5.40645	4.66007	5.71163	39.9309	5.47318	4.65536	5.74777
NCU00484T0	Supercontig_12.3:4019949-4021482	1348	1882.38	169.932	144.021	150.766	1229.23	168.486	142.852	150.621
NCU00485T0	Supercontig_12.3:4021972-4022598	342	2.88486	0.260431	0	0.358725	1.41031	0.193306	0	0.363106
NCU00486T0	Supercontig_12.3:4023139-4027332	4021	370.806	33.4746	33.3381	35.2603	230.633	31.612	30.6363	32.7004
NCU00488T0	Supercontig_12.3:4028858-4032413	3102	1029.87	92.9714	81.5739	85.0455	689.607	94.522	81.8673	85.904
NCU00489T0	Supercontig_12.3:4036483-4038686	1944	3977.61	359.079	300.301	308.421	2571.41	352.454	295.71	304.685
NCU00490T1	Supercontig_12.3:4038545-4042474	3357	387.377	34.9705	34.2393	36.4361	254.435	34.8744	33.749	36.0919
NCU00492T0	Supercontig_12.3:4043626-4048565	4408	620.955	56.0568	58.5124	60.8843	423.34	58.0257	60.6918	63.8424
NCU00493T0	Supercontig_12.3:4048723-4051075	2179	1256.82	113.459	111.048	115.852	837.492	114.792	111.473	117.049
NCU00494T0	Supercontig_12.3:4051263-4054560	2923	318.246	28.7297	27.8927	29.5529	208.316	28.5531	27.3246	29.7037
NCU00495T0	Supercontig_12.3:4055331-4060544	5139	137.444	12.4078	11.3928	12.3318	89.1902	12.225	11.3292	12.5616
NCU00496T0	Supercontig_12.3:4060983-4063605	2499	25.1096	2.26677	1.96918	2.61285	19.7669	2.70938	2.37697	3.04782
NCU00497T1	Supercontig_12.3:4064046-4067729	3228	47.0124	4.24405	3.87919	4.61012	26.0836	3.57518	3.15173	3.99999
NCU00498T0	Supercontig_12.3:4068125-4071377	2917	167.249	15.0984	14.4638	15.912	62.9201	8.62423	7.90949	9.34948
NCU00499T0	Supercontig_12.1:8217077-8220083	2382	5268.62	475.626	479.232	488.075	3451.11	473.031	474.138	486.1
NCU00500T0	Supercontig_12.1:8209697-8211987	1234	30.7931	2.77985	1.77851	2.6291	24.3712	3.34048	2.16363	3.2706
NCU00501T0	Supercontig_12.1:8203788-8206443	2537	36.3479	3.28131	2.95348	3.61428	21.3905	2.93191	2.54812	3.31343
NCU00502T0	Supercontig_12.1:8201745-8203621	1601	2845.3	256.86	208.228	215.406	1948.68	267.098	216.239	225.78
NCU00503T0	Supercontig_12.1:8198118-8201169	2781	206.251	18.6193	18.0332	19.2096	126.023	17.2735	16.44	18.0848
NCU00505T1	Supercontig_12.1:8194506-8195852	1150	185.79	16.7722	14.165	16.9624	110.202	15.105	12.3642	15.7657
NCU00506T0	Supercontig_12.1:8192692-8194306	1424	882.078	79.6297	74.4949	78.8313	632.219	86.656	79.8231	85.9856
NCU00509T0	Supercontig_12.1:8180884-8182318	1256	88.3002	7.97131	7.25791	8.69039	38.91	5.33325	4.5481	6.11828
NCU00510T0	Supercontig_12.1:8176678-8177240	372	125.103	11.2937	9.15182	13.4356	59.2363	8.1193	2.3924	5.11862
NCU00513T0	Supercontig_12.1:8163611-8165813	2050	1158.19	104.556	90.2674	94.5697	772.672	105.907	92.026	97.064
NCU00516T0	Supercontig_12.1:8153598-8155423	1825	7.36539	0.664911	0.463099	0.814158	2.8892	0.396012	0.232387	0.560462
NCU00517T0	Supercontig_12.1:8147568-8150733	3165	97.0463	8.76086	8.25645	9.22121	64.0009	8.77237	8.26573	9.27279
NCU00518T0	Supercontig_12.1:8145792-8147509	1597	939.37	84.8018	74.1071	78.264	615.078	84.3065	73.3144	78.939
NCU00519T0	Supercontig_12.1:8144074-8145617	1309	1322.52	119.391	108.167	113.822	890.483	122.055	109.43	117.431
NCU00520T0	Supercontig_12.1:8141156-8143501	2276	265.641	23.9808	24.6458	26.736	176.812	24.2349	24.2162	26.5533
NCU00521T0	Supercontig_12.1:8138564-8140405	1564	998.626	90.1511	88.2923	93.6987	721.008	98.8259	96.4964	103.009
NCU00522T0	Supercontig_12.1:8136849-8138708	1767	697.872	63.0005	53.4153	57.3188	441.697	60.5417	51.3267	55.7309
NCU00523T0	Supercontig_12.1:8130237-8132369	2071	304.115	27.454	22.9123	24.9594	186.836	25.6089	21.4266	23.875
NCU00524T0	Supercontig_12.1:8128458-8129553	1095	25.9537	2.34298	1.84244	2.71386	22.573	3.094	2.30597	3.47786
NCU00526T0	Supercontig_12.1:8120542-8122532	1815	2.96458	0.267628	0.180252	0.360504	1.5615	0.214029	0.114033	0.30789
NCU00527T0	Supercontig_12.1:8117392-8119291	1619	812.414	73.3408	58.4498	62.7186	504.107	69.0961	54.0372	58.4988
NCU00528T0	Supercontig_12.1:8112406-8116828	4089	25.9822	2.34555	2.09426	2.59499	101.407	13.8994	13.3273	14.4712
NCU00534T0	Supercontig_12.1:8100567-8102291	1577	6.68406	0.603405	0.414911	0.76067	6.11747	0.8385	0.551221	1.10244
NCU00535T0	Supercontig_12.1:8099053-8100436	1322	181.899	16.4209	13.745	15.9722	109.703	15.0366	12.4307	15.1862
NCU00536T0	Supercontig_12.1:8096302-8098635	2333	295.425	26.6695	24.441	26.4626	189.133	25.9238	23.8464	26.4723
NCU00537T0	Supercontig_12.1:8094110-8095948	1779	1649.83	148.938	125.304	130.875	1050.12	143.936	120.75	127.067
NCU00538T0	Supercontig_12.1:8086654-8093804	6981	72.0061	6.50036	5.99272	6.6371	51.6071	7.0736	6.51062	7.25181
NCU00541T1	Supercontig_12.1:8070738-8074130	2283	1139.63	102.88	101.381	106.597	645.517	88.4786	85.8791	92.1219
NCU00542T0	Supercontig_12.1:8067712-8070158	2446	167.384	15.1107	12.3832	13.7932	119.495	16.3787	13.3693	15.1462
NCU00545T0	Supercontig_12.1:8059739-8064262	4402	220.692	19.923	19.0414	20.4752	145.885	19.996	19.3946	20.5936
NCU00547T0	Supercontig_12.1:8055320-8057397	1944	14.6662	1.32399	0.904562	1.36736	12.2186	1.67476	1.12854	1.75669
NCU00549T0	Supercontig_12.1:8048174-8049622	1448	1325.86	119.692	97.2283	102.321	812.815	111.41	93.8656	100.841
NCU00550T1	Supercontig_12.1:8042978-8048148	4815	74.9439	6.76557	6.36204	7.19123	40.8248	5.5957	5.14231	6.0519
NCU00551T0	Supercontig_12.1:8034039-8042305	8135	366.115	33.051	34.941	36.2782	231.467	31.7263	33.0643	34.774
NCU00552T0	Supercontig_12.1:8029856-8032395	2354	2751.63	248.404	220.16	226.519	1838.19	251.953	228.423	236.117
NCU00553T0	Supercontig_12.1:8026283-8029718	3011	521.383	47.0679	43.7468	46.0919	338.298	46.3693	43.5799	46.8312
NCU00554T0	Supercontig_12.1:8022784-8025159	2136	206.306	18.6243	14.5952	16.2417	147.382	20.2011	15.5034	17.5576
NCU00556T0	Supercontig_12.1:8015285-8017394	2109	198.735	17.9409	15.2345	17.096	150.389	20.6133	17.6548	20.2358
NCU00559T0	Supercontig_12.1:7998601-8002999	4210	112.012	10.1119	9.32514	10.3354	75.4088	10.336	9.40461	10.6238
NCU00560T0	Supercontig_12.1:7996216-7998254	1941	163.771	14.7844	13.3647	15.0993	96.5054	13.2276	11.7827	13.83
NCU00561T0	Supercontig_12.1:7994040-7996188	1996	412.436	37.2328	29.8446	32.2896	261.455	35.8367	29.2309	32.4143
NCU00562T0	Supercontig_12.1:7991326-7993627	2301	554.668	50.0727	49.1216	51.9927	343.508	47.0833	45.8271	49.1093
NCU00564T0	Supercontig_12.1:7987088-7988190	903	1403.11	126.666	123.643	131.922	891.88	122.247	117.538	127.934
NCU00565T0	Supercontig_12.1:7984538-7987238	2639	304.622	27.4998	24.6287	26.6794	191.232	26.2115	23.6616	26.0928
NCU00566T0	Supercontig_12.1:7982227-7984062	1206	2376.31	214.522	159.103	166.585	1503.98	206.145	156.927	165.559
NCU00567T0	Supercontig_12.1:7977906-7981502	3540	153.672	13.8728	13.1721	14.6391	115.445	15.8236	14.936	16.7779
NCU00568T0	Supercontig_12.1:7973114-7975292	2117	186.806	16.8639	14.9322	16.6128	132.584	18.1728	15.6719	17.7445
NCU00569T0	Supercontig_12.1:7971999-7973017	964	195.881	17.6831	16.5188	18.9252	126.155	17.2916	15.8466	18.7607
NCU00570T0	Supercontig_12.1:7971410-7972281	759	152.124	13.733	9.84201	12.1229	124.808	17.107	12.3528	15.5159
NCU00571T0	Supercontig_12.1:7969551-7971130	1432	656.946	59.3059	53.184	57.2772	403.223	55.2683	50.991	55.5437
NCU00572T0	Supercontig_12.1:7967491-7969276	1705	47.2648	4.26684	3.59777	4.56517	27.2716	3.73802	3.144	4.23652
NCU00573T0	Supercontig_12.1:7963421-7966830	3230	1685.46	152.155	128.744	132.813	1102.54	151.121	127.604	132.461
NCU00574T0	Supercontig_12.1:7960958-7961642	384	18.2043	1.6434	0.390487	1.20696	12.1683	1.66786	0.323391	1.23967
NCU00575T0	Supercontig_12.1:7953682-7958506	4004	1421.11	128.291	122.909	126.534	963.843	132.11	125.226	129.568
NCU00576T0	Supercontig_12.1:7951414-7953485	2071	114.866	10.3695	9.8205	10.9197	82.7122	11.3371	10.6333	12.0524
NCU00577T0	Supercontig_12.1:7948273-7950663	2321	120.438	10.8725	10.2445	11.5062	77.0349	10.5589	9.84628	11.2715
NCU00578T0	Supercontig_12.1:7947260-7948456	953	153.112	13.8222	11.6719	14.3038	121.406	16.6407	14.4857	17.6131
NCU00579T0	Supercontig_12.1:7942174-7946937	4451	323.888	29.2391	28.5175	30.4256	217.078	29.7541	29.0379	31.0751
NCU00580T0	Supercontig_12.1:7939639-7941454	1679	317.675	28.6782	23.5934	26.1427	197.092	27.0147	22.62	25.5662
NCU00581T0	Supercontig_12.1:7936221-7937814	1446	164.931	14.8891	11.1805	12.9811	120.755	16.5514	12.9535	15.3152
NCU00582T0	Supercontig_12.1:7931585-7935778	4094	858.118	77.4667	77.204	79.878	561.155	76.9154	76.1886	79.5025
NCU00584T0	Supercontig_12.1:7924266-7926022	1756	590.67	53.3229	48.8283	52.4846	395.959	54.2727	49.5149	53.6166
NCU00585T0	Supercontig_12.1:7920915-7924255	3212	3335.91	301.15	264.317	269.737	2171.67	297.663	263.236	270.621
NCU00587T0	Supercontig_12.1:7913653-7917043	3055	140.968	12.7259	12.006	13.5249	91.5624	12.5501	11.623	13.491
NCU00589T0	Supercontig_12.1:7907355-7910393	2884	639.075	57.6926	56.5453	59.84	421.899	57.8282	56.5234	60.1734
NCU00590T0	Supercontig_12.1:7905979-7907550	1464	839.065	75.7467	72.7202	77.4689	533.945	73.1858	70.3472	75.9315
NCU00591T0	Supercontig_12.1:7902754-7905805	2929	516.22	46.6018	45.2793	48.6376	312.154	42.7858	40.832	44.9537
NCU00593T0	Supercontig_12.1:7898815-7900885	2014	461.932	41.7009	40.3667	42.9658	304.029	41.6722	40.3869	42.9664
NCU00595T0	Supercontig_12.1:7886395-7891296	4331	530.009	47.8466	47.0195	49.2385	350.249	48.0074	47.0378	48.978
NCU00596T0	Supercontig_12.1:7884076-7886307	2137	353.877	31.9463	30.4908	32.9339	241.105	33.0474	31.8155	34.2755
NCU00597T0	Supercontig_12.1:7881743-7883756	1605	19.869	1.79368	1.51178	2.07233	13.6912	1.8766	1.52165	2.218
NCU00598T1	Supercontig_12.1:7880426-7881568	1017	791.369	71.441	68.8437	74.7217	511.984	70.1758	67.1074	73.8261
NCU00599T0	Supercontig_12.1:7877441-7880395	2954	56.0341	5.05849	4.61461	5.45908	39.4608	5.40874	4.91852	5.8714
NCU00600T0	Supercontig_12.1:7873370-7875966	2285	2108.88	190.379	148.294	153.371	1361.14	186.567	149.136	155.767
NCU00602T0	Supercontig_12.1:7869897-7872683	2786	139.364	12.5811	11.557	12.8536	82.677	11.3322	10.2445	11.7451
NCU00604T0	Supercontig_12.1:7863270-7865666	2242	140.635	12.6959	11.6798	13.1877	95.6076	13.1046	12.0656	14.0226
NCU00605T0	Supercontig_12.1:7860747-7863265	2354	64.903	5.85913	5.00904	6.15562	48.9832	6.71395	5.75894	7.08657
NCU00606T0	Supercontig_12.1:7858581-7859522	886	8.98809	0.811401	0.56798	1.05482	9.02302	1.23675	0.677442	1.58848
NCU00608T0	Supercontig_12.1:7853271-7856250	2910	960.446	86.7044	82.8714	86.4596	623.67	85.4842	81.8706	85.9886
NCU00609T0	Supercontig_12.1:7850598-7852850	2093	245.562	22.1682	20.8739	23.1078	162.688	22.2991	20.786	23.1791
NCU00611T0	Supercontig_12.1:7836567-7839994	3280	144.414	13.037	11.8279	13.1162	100.369	13.7572	12.4245	14.0273
NCU00614T0	Supercontig_12.1:7826381-7831405	4963	652.889	58.9396	53.1886	55.4161	416.952	57.1501	51.4027	53.934
NCU00617T0	Supercontig_12.1:7819530-7821161	1577	434.233	39.2004	37.9298	41.007	222.505	30.498	28.6241	32.4695
NCU00618T0	Supercontig_12.1:7817741-7819365	1296	7208.7	650.766	459.644	470.635	4710.07	645.592	473.748	488.855
NCU00619T0	Supercontig_12.1:7815539-7817118	1579	628.713	56.7572	55.6623	59.1394	386.025	52.911	51.3437	55.4421
NCU00621T0	Supercontig_12.1:7807079-7813160	5952	85.4946	7.71803	7.37722	8.15195	53.4979	7.33276	6.89654	7.82378
NCU00622T0	Supercontig_12.1:7798247-7803937	5470	189.247	17.0843	17.1503	18.2992	123.777	16.9656	16.7809	18.1279
NCU00623T0	Supercontig_12.1:7796351-7797833	1204	241.389	21.7914	15.16	17.6282	132.742	18.1945	13.1505	16.0385
NCU00624T0	Supercontig_12.1:7794128-7795971	1718	549.827	49.6357	45.3459	48.8133	350.447	48.0345	44.1769	48.0802
NCU00628T0	Supercontig_12.1:7769329-7772077	2748	110.562	9.98098	9.301	10.5064	63.451	8.697	7.96097	9.33173
NCU00629T0	Supercontig_12.1:7764286-7768767	4350	1219.04	110.049	110.008	113.298	827.43	113.413	112.908	116.983
NCU00631T0	Supercontig_12.1:7754685-7760277	5512	110.565	9.98131	9.61034	10.4586	73.1024	10.0199	9.57124	10.4799
NCU00632T0	Supercontig_12.1:7751056-7753888	2763	238.375	21.5193	20.5386	22.2407	157.154	21.5406	20.712	22.36
NCU00633T0	Supercontig_12.1:7749002-7750626	1624	358.3	32.3456	27.624	30.5702	232.242	31.8325	27.1712	30.2809
NCU00634T0	Supercontig_12.1:7746114-7747981	1648	4113.95	371.387	314.568	323.658	2737.95	375.281	315.517	326.279
NCU00635T0	Supercontig_12.1:7744416-7745928	1111	2677.34	241.697	216.534	225.908	1922.55	263.517	240.037	251.68
NCU00636T0	Supercontig_12.1:7741432-7744089	2336	0	0	0	0.0116708	0	0	0	0.0190742
NCU00638T0	Supercontig_12.1:7737322-7738815	1493	67.2291	6.06911	4.27298	5.45079	47.1908	6.46827	4.47765	5.82234
NCU00642T0	Supercontig_12.1:7726325-7730632	3962	829.781	74.9086	71.2405	73.9104	562.144	77.0511	73.4008	76.8537
NCU00643T0	Supercontig_12.1:7723693-7725569	1784	485.508	43.8293	33.9108	36.6768	316.664	43.404	33.3426	36.9623
NCU00644T0	Supercontig_12.1:7721241-7723313	1900	586.61	52.9563	39.2158	42.2434	370.482	50.7806	39.1065	42.5814
NCU00646T0	Supercontig_12.1:7714559-7717529	1784	33.0678	2.9852	2.60558	3.36152	20.2112	2.77027	2.3317	3.20302
NCU00648T0	Supercontig_12.1:7701408-7703691	1896	30.1388	2.72078	1.92682	2.5667	16.4728	2.25787	1.55009	2.27056
NCU00649T0	Supercontig_12.1:7697769-7700065	2234	417.133	37.6568	36.6954	39.259	271.55	37.2204	35.6374	38.9908
NCU00652T0	Supercontig_12.1:7684995-7689066	3845	46.6359	4.21007	3.90155	4.52833	33.9609	4.65489	4.26174	5.04998
NCU00654T0	Supercontig_12.1:7679388-7681411	2023	403.813	36.4543	34.19	36.8854	248.343	34.0394	31.511	34.8974
NCU00655T1	Supercontig_12.1:7676338-7678094	1628	629.73	56.8489	55.1663	59.4077	403.855	55.3549	52.6393	58.1846
NCU00656T0	Supercontig_12.1:7673302-7676441	3082	169.587	15.3095	15.3388	16.6745	125.897	17.2562	16.6207	18.5011
NCU00657T0	Supercontig_12.1:7670777-7673073	2241	149.797	13.5229	13.224	14.7082	101.584	13.9238	13.2531	15.0725
NCU00658T0	Supercontig_12.1:7658396-7670476	12080	1.67394	0.151115	0.120296	0.181761	4.97773	0.682279	0.723025	0.930338
NCU00659T0	Supercontig_12.1:7655983-7657637	1522	0	0	0	0.0206917	0	0	0	0.0303974
NCU00660T0	Supercontig_12.1:7654155-7656172	1946	343.02	30.9662	26.8148	29.2665	272.371	37.3329	32.811	35.8741
NCU00662T0	Supercontig_12.1:7650910-7653684	2658	32.048	2.89314	2.59093	3.19777	21.8556	2.99566	2.62434	3.373
NCU00663T0	Supercontig_12.1:7649294-7650583	1209	166.031	14.9884	14.0536	15.9268	95.6337	13.1082	12.055	14.1757
NCU00664T0	Supercontig_12.1:7640083-7643505	3344	93.2111	8.41464	7.96471	8.89486	60.4807	8.28987	7.73808	8.84816
NCU00665T0	Supercontig_12.1:7640025-7642334	2309	728.786	65.7913	64.7985	68.2522	467.888	64.1317	62.3689	66.4832
NCU00666T0	Supercontig_12.1:7635318-7637764	2290	212.248	19.1607	13.2506	14.7566	145.593	19.9559	14.1806	16.0605
NCU00667T0	Supercontig_12.1:7633012-7634733	1249	1728.08	156.002	114.16	120.108	1204.4	165.083	119.542	128.192
NCU00668T0	Supercontig_12.1:7626562-7631591	4911	354.63	32.0143	32.2649	34.0664	231.177	31.6865	31.4606	33.8924
NCU00669T0	Supercontig_12.1:7623496-7625463	1814	570.032	51.4597	46.1624	49.6342	368.389	50.4937	44.5431	48.4109
NCU00670T0	Supercontig_12.1:7621951-7623307	894	1769.82	159.771	154.97	165.869	984.337	134.92	130.749	141.107
NCU00671T0	Supercontig_12.1:7612982-7622106	8873	177.722	16.0439	15.7332	16.3554	121.644	16.6732	16.2604	17.0862
NCU00673T0	Supercontig_12.1:7606804-7609640	2771	17275.5	1559.55	1469.15	1482.93	12256.2	1679.91	1535.16	1552.32
NCU00674T0	Supercontig_12.1:7603167-7606176	3009	37.3056	3.36777	3.07151	3.79183	25.4154	3.48359	3.1159	3.85877
NCU00675T0	Supercontig_12.1:7596678-7601319	4532	90.4359	8.16411	7.53164	8.37083	60.0686	8.23338	7.67233	8.67704
NCU00676T0	Supercontig_12.1:7594800-7596527	1727	99.81	9.01036	7.44328	8.80091	61.6261	8.44687	7.09475	8.70066
NCU00677T0	Supercontig_12.1:7589236-7591669	2288	417.507	37.6905	33.0958	35.6398	284.423	38.9848	34.0397	37.0249
NCU00678T0	Supercontig_12.1:7586378-7588881	2439	90.468	8.16701	7.69604	8.64617	62.8523	8.61493	7.95125	9.28353
NCU00680T0	Supercontig_12.1:7580180-7582725	2357	883.001	79.713	78.728	82.5433	610.798	83.7198	82.0703	86.948
NCU00681T0	Supercontig_12.1:7575744-7580257	4444	183.537	16.5688	16.1775	17.3155	107.74	14.7675	14.391	15.6625
NCU00682T0	Supercontig_12.1:7572366-7575420	2850	788.708	71.2007	64.207	67.2777	438.836	60.1496	58.5459	62.5849
NCU00687T0	Supercontig_12.1:7549202-7553818	3993	338.484	30.5567	29.7636	31.7915	247.183	33.8804	32.9434	35.331
NCU00688T0	Supercontig_12.1:7547205-7549049	1844	23.5058	2.12199	1.8407	2.41731	13.8562	1.89922	1.53769	2.33459
NCU00689T1	Supercontig_12.1:7543728-7547042	2859	38.1658	3.44542	3.10024	3.79366	19.6113	2.68805	2.31721	3.05544
NCU00690T0	Supercontig_12.1:7539816-7543160	3344	61.1877	5.52373	5.42979	6.22469	40.6525	5.57209	5.34137	6.36879
NCU00691T0	Supercontig_12.1:7532661-7536601	3839	123.094	11.1123	11.0714	12.229	76.7223	10.516	10.2811	11.5642
NCU00692T0	Supercontig_12.1:7530282-7532619	2276	62.9723	5.68483	5.13878	6.14498	48.7301	6.67925	5.92902	7.28397
NCU00693T0	Supercontig_12.1:7528369-7529952	1412	170.547	15.3961	14.4713	16.3645	102.853	14.0976	13.0563	15.155
NCU00694T0	Supercontig_12.1:7525080-7528520	3378	440.21	39.74	38.9375	40.5516	288.331	39.5205	38.3612	40.6588
NCU00696T0	Supercontig_12.1:7519652-7523515	3746	2034.57	183.671	183.91	188.847	1287.66	176.495	176.219	181.819
NCU00697T0	Supercontig_12.1:7517209-7519178	1969	6.69885	0.604739	0.477693	0.733846	3.80366	0.521353	0.378412	0.672732
NCU00698T0	Supercontig_12.1:7505069-7506488	1419	2.52739	0.228161	0.11888	0.345833	2.3534	0.322572	0.189613	0.452155
NCU00699T0	Supercontig_12.1:7501962-7504280	1915	151.411	13.6687	12.8245	14.5308	109.916	15.0658	14.0549	16.098
NCU00701T0	Supercontig_12.1:7494615-7496064	1335	191.506	17.2882	13.5192	15.7146	93.9022	12.8708	11.6356	14.1067
NCU00705T0	Supercontig_12.1:7488452-7489348	828	3.7952	0.342612	0.131706	0.543286	2.40672	0.32988	0.0999856	0.549921
NCU00706T0	Supercontig_12.1:7485685-7487321	961	14250.5	1286.47	982.734	1000.86	8684.9	1190.41	937.202	959.665
NCU00707T0	Supercontig_12.1:7482039-7483886	1774	23.5066	2.12206	1.72892	2.38975	19.6131	2.6883	2.1467	3.04505
NCU00708T0	Supercontig_12.1:7481197-7481927	646	0.363447	0.0328102	0	0.0633044	2.83137	0.388085	0.128155	0.640775
NCU00709T0	Supercontig_12.1:7477763-7480507	2588	41.523	3.7485	2.9075	3.58697	24.4798	3.35536	2.59912	3.38286
NCU00710T0	Supercontig_12.1:7475733-7477712	1842	16.9797	1.53285	1.19147	1.7613	11.2469	1.54157	1.13485	1.73037
NCU00711T0	Supercontig_12.1:7471514-7474315	2656	93.1882	8.41258	7.86523	8.9783	62.186	8.52361	6.95096	8.30686
NCU00712T0	Supercontig_12.1:7464711-7469607	4608	262.164	23.6668	22.9005	24.688	230.092	31.5378	27.1379	29.1905
NCU00713T0	Supercontig_12.1:7460677-7462867	1774	153.751	13.8799	10.4119	12.1101	92.7062	12.7069	11.712	13.7136
NCU00714T0	Supercontig_12.1:7458139-7460604	2334	917.903	82.8638	82.9749	87.0223	620.743	85.083	82.6994	88.1086
NCU00715T0	Supercontig_12.1:7453430-7455648	2085	87.3632	7.88672	7.34451	8.43598	59.0577	8.09483	7.43706	8.76321
NCU00716T0	Supercontig_12.1:7451776-7453525	1423	71.9884	6.49877	5.46986	6.67687	44.9533	6.16158	5.09062	6.45782
NCU00717T0	Supercontig_12.1:7443976-7450085	5939	11.8865	1.07306	0.968599	1.17747	7.2503	0.993772	0.874718	1.11169
NCU00719T0	Supercontig_12.1:7431894-7433829	1935	482.852	43.5896	36.0338	38.8587	318.511	43.6572	35.8641	39.0944
NCU00720T0	Supercontig_12.1:7427033-7428944	1851	480.121	43.3429	38.5233	41.5353	330.529	45.3044	40.0187	43.5633
NCU00721T0	Supercontig_12.1:7420681-7423601	2775	756.638	68.3056	55.7886	58.6132	501.613	68.7543	56.5346	59.8535
NCU00722T0	Supercontig_12.1:7416281-7419999	3613	0	0	0	0.00763988	0	0	0	0.0115243
NCU00723T0	Supercontig_12.1:7413275-7415829	2327	118.157	10.6667	10.0054	11.3176	75.2518	10.3145	9.55247	11.0467
NCU00725T0	Supercontig_12.1:7406612-7408949	2087	967.941	87.381	81.528	85.5254	608.337	83.3825	76.689	81.1716
NCU00726T0	Supercontig_12.1:7403945-7406381	1148	34258.6	3092.7	3130.6	3167.2	21185.3	2903.8	2932.34	2976.58
NCU00728T0	Supercontig_12.1:7398815-7401357	2445	4.69577	0.423911	0.273188	0.574253	5.30254	0.7268	0.507404	0.955114
NCU00729T0	Supercontig_12.1:7395886-7397486	1416	1432.75	129.341	126.744	134.343	683.019	93.6189	90.186	98.2034
NCU00730T0	Supercontig_12.1:7391558-7394977	3128	15.1071	1.3638	1.17228	1.595	11.0931	1.52049	1.28364	1.79974
NCU00732T0	Supercontig_12.1:7386747-7388890	1536	80.6299	7.27888	5.82181	7.37488	59.5569	8.16325	6.60256	8.40816
NCU00733T0	Supercontig_12.1:7383006-7383980	974	14.1736	1.27953	0.977416	1.58164	12.6097	1.72837	1.28942	2.19475
NCU00734T0	Supercontig_12.1:7378847-7381433	2056	391.516	35.3442	34.1645	36.9435	245.605	33.6642	32.3055	35.3627
NCU00737T0	Supercontig_12.1:7374183-7376676	2383	477.59	43.1145	35.2258	37.7141	316.691	43.4077	36.0873	38.9187
NCU00740T0	Supercontig_12.1:7364772-7368279	3442	12.0595	1.08868	0.938604	1.23959	5.82089	0.797849	0.627304	0.970545
NCU00741T0	Supercontig_12.1:7360936-7364597	3594	87.3757	7.88785	7.46391	8.34034	58.3089	7.99219	7.47321	8.52337
NCU00742T0	Supercontig_12.1:7360765-7362918	2153	164.692	14.8676	13.296	14.8219	109.677	15.0331	13.3142	15.1695
NCU00743T0	Supercontig_12.1:7352111-7358123	5726	466.227	42.0887	41.5727	43.6003	608.238	83.3689	81.87	84.7869
NCU00744T0	Supercontig_12.1:7348488-7351528	2659	721.632	65.1454	61.3958	64.4512	475.569	65.1846	60.8924	64.434
NCU00746T0	Supercontig_12.1:7340580-7341842	1077	2.55764	0.230892	0.113913	0.341738	0.346163	0.0474472	0	0.0960864
NCU00747T0	Supercontig_12.1:7337922-7338783	861	1.34662	0.121566	0.0316644	0.205819	0.691184	0.0947381	0	0.168268
NCU00748T0	Supercontig_12.1:7331955-7334246	2291	474.594	42.8441	40.496	43.471	305.293	41.8454	38.7109	41.8999
NCU00749T0	Supercontig_12.1:7327755-7330004	1825	453.553	40.9446	35.4868	38.3326	288.937	39.6035	34.0565	37.7309
NCU00751T0	Supercontig_12.1:7317206-7319761	1668	115.803	10.4541	8.96511	10.6731	107.557	14.7424	12.8178	15.0761
NCU00753T0	Supercontig_12.1:7312110-7314029	1664	262.796	23.724	22.6264	24.8137	173.147	23.7326	21.9657	24.9633
NCU00754T0	Supercontig_12.1:7302927-7305736	2646	16.6898	1.50667	1.10248	1.67432	14.7237	2.01812	1.46271	2.26838
NCU00755T0	Supercontig_12.1:7297629-7301466	3374	130.656	11.795	11.2102	12.4618	57.7825	7.92003	7.27926	8.56183
NCU00758T0	Supercontig_12.1:7287587-7290779	2922	30.071	2.71467	2.41193	3.0192	27.1819	3.72573	3.29716	4.15804
NCU00759T0	Supercontig_12.1:7279480-7283180	3601	100.716	9.09211	8.61599	9.63216	72.8646	9.98729	9.37624	10.6282
NCU00761T0	Supercontig_12.1:7274307-7278633	4246	0	0	0	0.00656181	0	0	0	0.0100959
NCU00762T0	Supercontig_12.1:7271710-7273785	2006	27.0971	2.4462	1.88232	2.52109	23.8959	3.27532	2.4659	3.41511
NCU00763T0	Supercontig_12.1:7267093-7271438	3891	0.500079	0.0451447	0.0210201	0.070067	0.25133	0.0344488	0.0053192	0.0638304
NCU00764T0	Supercontig_12.1:7266072-7266621	549	0.790451	0.0713581	0	0.124149	0.385919	0.0528965	0	0.113098
NCU00765T0	Supercontig_12.1:7256382-7258595	1888	21.4115	1.93292	1.61429	2.25814	17.8303	2.44394	2.01493	2.88664
NCU00766T0	Supercontig_12.1:7252234-7253252	1018	498.628	45.0137	40.6	44.9653	349.615	47.9204	43.2442	48.2049
NCU00768T0	Supercontig_12.1:7239593-7245038	2315	435.219	39.2894	37.844	41.1149	361.463	49.5444	37.8626	40.9917
NCU00770T0	Supercontig_12.1:7230616-7236711	6023	162.828	14.6993	14.3377	15.0619	104.735	14.3556	13.845	14.8656
NCU00771T0	Supercontig_12.1:7227357-7230289	2877	224.081	20.2289	19.3931	21.0135	141.972	19.4595	18.6252	20.287
NCU00772T1	Supercontig_12.1:7223196-7226658	3324	18.199	1.64292	1.42527	1.86273	18.1392	2.48627	2.15715	2.82088
NCU00774T0	Supercontig_12.1:7217650-7219961	2237	1324.81	119.598	105.317	109.912	816.119	111.862	99.5437	104.679
NCU00775T0	Supercontig_12.1:7214343-7217183	2527	900.768	81.3169	73.5791	77.08	627.054	85.948	75.8918	80.0279
NCU00777T0	Supercontig_12.1:7209434-7213099	3512	29.4764	2.66099	2.34826	2.87225	11.8085	1.61855	1.34955	1.88583
NCU00778T0	Supercontig_12.1:7206323-7209164	2621	190.607	17.207	16.4845	18.0935	140.279	19.2276	18.2912	20.3123
NCU00779T0	Supercontig_12.1:7206320-7207789	1469	86.205	7.78217	6.71834	8.17521	57.5289	7.88528	6.66419	8.45351
NCU00780T0	Supercontig_12.1:7202836-7204284	1448	75.582	6.82318	5.36601	6.57101	39.802	5.45552	4.188	5.41724
NCU00782T0	Supercontig_12.1:7194840-7196850	1800	769.097	69.4304	52.0574	55.8818	530.492	72.7126	56.0429	60.5043
NCU00783T0	Supercontig_12.1:7190599-7190887	288	102.867	9.28634	1.32529	2.9819	82.4202	11.297	1.50916	3.59323
NCU00784T0	Supercontig_12.1:7185958-7189332	3070	219.324	19.7995	18.2938	19.8168	132.322	18.137	16.4565	18.297
NCU00786T0	Supercontig_12.1:7179989-7182378	2094	6.50836	0.587543	0.442667	0.729099	2.39839	0.328739	0.207563	0.444778
NCU00787T0	Supercontig_12.1:7177091-7178704	1613	104.108	9.39837	7.77497	9.19474	68.8578	9.43808	7.80148	9.55938
NCU00788T0	Supercontig_12.1:7173316-7176521	3148	41.0253	3.70356	3.24767	3.95349	26.116	3.57963	3.04407	3.87905
NCU00789T0	Supercontig_12.1:7169089-7172986	3746	742.22	67.004	56.262	58.8165	496.329	68.03	58.4224	61.4557
NCU00790T0	Supercontig_12.1:7160897-7164346	3308	33.5134	3.02543	2.64966	3.32547	24.5713	3.3679	2.90309	3.69768
NCU00792T0	Supercontig_12.1:7155696-7158349	1886	285.734	25.7947	21.9001	24.2563	153.466	21.035	19.7609	22.3668
NCU00793T0	Supercontig_12.1:7151165-7155148	3687	1535.59	138.625	138.095	142.706	976.118	133.793	132.268	138.104
NCU00794T0	Supercontig_12.1:7143220-7145818	2408	27.0665	2.44344	2.1717	2.72022	21.1811	2.90322	2.58713	3.21457
NCU00795T0	Supercontig_12.1:7140513-7142533	1918	8.14823	0.735582	0.561466	0.909717	5.05525	0.692905	0.463649	0.915707
NCU00796T0	Supercontig_12.1:7135344-7139163	3643	30.403	2.74464	2.48084	3.02341	22.8125	3.12683	2.75544	3.51673
NCU00799T0	Supercontig_12.1:7130369-7134604	4166	118.626	10.7089	10.7128	11.6094	79.3064	10.8702	10.582	11.7893
NCU00800T0	Supercontig_12.1:7127314-7130103	2557	4.01328	0.3623	0.261222	0.458472	2.27085	0.311257	0.202356	0.412807
NCU00801T0	Supercontig_12.1:7121828-7125021	3050	1217.43	109.904	104.489	108.19	791.609	108.503	102.006	106.688
NCU00802T0	Supercontig_12.1:7117550-7119576	1623	188.309	16.9996	15.8793	18.1273	122.874	16.8418	15.5758	18.1512
NCU00803T0	Supercontig_12.1:7113877-7116130	2073	79.569	7.1831	6.51134	7.85589	39.0025	5.34592	4.65643	6.04698
NCU00805T0	Supercontig_12.1:7101914-7105538	2998	799.731	72.1958	64.252	67.2665	512.689	70.2724	62.4777	65.9295
NCU00806T0	Supercontig_12.1:7097633-7100186	717	1.38205	0.124765	0.0380238	0.209131	0.55932	0.076664	0	0.144331
NCU00808T0	Supercontig_12.1:7091573-7094712	1864	63.551	5.73708	5.11153	6.35698	44.1242	6.04794	5.32044	6.78815
NCU00809T0	Supercontig_12.1:7088948-7091552	2540	257.922	23.284	19.9804	21.7353	175.793	24.0953	20.0777	22.3104
NCU00810T0	Supercontig_12.1:7084806-7088666	3793	362.335	32.7098	31.3817	33.1355	257.952	35.3566	33.4546	35.9756
NCU00811T0	Supercontig_12.1:7081980-7084100	2120	731.454	66.0321	56.333	59.4773	486.412	66.6707	56.3603	60.6657
NCU00813T0	Supercontig_12.1:7076166-7078358	2115	1290.46	116.497	107.267	112.017	830.118	113.781	103.573	108.936
NCU00814T0	Supercontig_12.1:7072682-7075986	3119	330.214	29.8102	28.6982	31.0553	257.148	35.2464	33.378	36.0058
NCU00818T0	Supercontig_12.1:7063259-7065462	2203	105.044	9.48288	8.86177	10.1213	67.7174	9.28178	8.56511	10.0072
NCU00821T0	Supercontig_12.1:7055999-7058684	2501	3722.69	336.066	279.542	285.783	2489.92	341.284	280.283	288.782
NCU00822T0	Supercontig_12.1:7052991-7055104	1828	4.73794	0.427719	0.320654	0.53691	4.65039	0.637412	0.464211	0.803878
NCU00823T0	Supercontig_12.1:7049639-7051539	1735	598.814	54.058	52.4128	56.481	611.351	83.7957	79.603	85.496
NCU00824T0	Supercontig_12.1:7046028-7049316	3106	62.4583	5.63844	5.30603	5.96874	46.1648	6.32763	5.92391	6.73686
NCU00825T0	Supercontig_12.1:7043407-7045920	2442	136.148	12.2908	11.0973	12.5263	83.6174	11.4611	10.357	12.0266
NCU00826T0	Supercontig_12.1:7041276-7043025	1673	9.64301	0.870524	0.635541	1.04294	6.31388	0.86542	0.606189	1.12578
NCU00827T0	Supercontig_12.1:7037744-7040004	2260	78.74	7.10826	6.62346	7.61272	52.9637	7.25954	6.67067	7.85806
NCU00828T0	Supercontig_12.1:7036169-7037836	1326	409.837	36.9981	26.5229	29.4528	258.871	35.4825	26.2069	29.3754
NCU00829T0	Supercontig_12.1:7032937-7035436	2499	91.899	8.29619	7.36398	8.56404	61.2869	8.40037	7.46219	8.82874
NCU00830T0	Supercontig_12.1:7030362-7032262	1756	99.4657	8.97928	8.02678	9.41632	59.2473	8.12081	7.27224	8.93413
NCU00831T0	Supercontig_12.1:7027223-7030337	2922	0	0	0	0.00976897	0	0	0	0.0149039
NCU00832T0	Supercontig_12.1:7024554-7027168	2495	282.795	25.5293	23.2365	25.1596	184.879	25.3406	23.0031	25.5166
NCU00833T0	Supercontig_12.1:7015304-7022673	7245	57.2688	5.16995	4.92964	5.4472	44.2431	6.06425	5.76488	6.37622
NCU00834T0	Supercontig_12.1:7011827-7013934	1858	49.6301	4.48036	3.27216	4.15256	34.8521	4.77705	3.55347	4.77881
NCU00835T0	Supercontig_12.1:7007298-7009671	2288	164.626	14.8616	13.7924	15.3474	105.619	14.4768	12.999	14.9076
NCU00836T0	Supercontig_12.1:7005195-7006890	1354	97.1247	8.76794	8.01385	9.52204	50.5886	6.93399	6.13666	7.73335
NCU00837T0	Supercontig_12.1:7002701-7004301	1600	176.821	15.9625	15.0884	16.8605	130.746	17.9209	16.9069	18.9378
NCU00838T0	Supercontig_12.1:6996182-6997951	1769	361.106	32.5989	31.315	34.1049	229.324	31.4326	29.9646	33.0856
NCU00840T0	Supercontig_12.1:6990815-6993454	2328	0.396412	0.0357862	0.00585547	0.0702657	0.175539	0.0240605	0	0.0533428
NCU00843T0	Supercontig_12.1:6984104-6985883	1695	322.618	29.1243	28.1316	30.11	209.853	28.7638	27.6082	29.9405
NCU00844T0	Supercontig_12.1:6981118-6984088	2320	10.8185	0.976644	0.716831	1.08112	6.88393	0.943555	0.669085	1.11514
NCU00847T0	Supercontig_12.1:6971659-6973082	1423	451.337	40.7445	34.6776	37.743	309.63	42.4399	37.1761	41.2922
NCU00848T0	Supercontig_12.1:6967983-6970315	2332	479.409	43.2787	38.4629	41.3155	314.519	43.1099	37.4179	40.5154
NCU00853T0	Supercontig_12.1:6951832-6953544	1712	40.1564	3.62512	3.1246	4.13312	30.5714	4.19031	3.53524	4.84606
NCU00855T0	Supercontig_12.1:6947842-6948649	676	37.7394	3.40693	1.77452	2.8836	22.3569	3.06438	1.53084	2.87799
NCU00856T0	Supercontig_12.1:6945176-6947029	1853	388.14	35.0394	33.7464	36.6557	219.744	30.1195	28.5512	31.7264
NCU00857T0	Supercontig_12.1:6942196-6944478	2282	93.7871	8.46664	7.83666	9.1032	64.7041	8.86875	8.08248	9.65587
NCU00860T0	Supercontig_12.1:6930777-6933026	2093	197.374	17.818	13.5273	15.0839	113.225	15.5193	14.4321	16.6103
NCU00863T0	Supercontig_12.1:6922583-6925468	2885	245.051	22.122	19.8024	21.3663	159.349	21.8414	19.9294	21.8736
NCU00864T0	Supercontig_12.1:6921147-6922640	1311	2046.91	184.785	155.125	162.414	1334.86	182.964	158.393	166.934
NCU00865T0	Supercontig_12.1:6919123-6921343	2220	419.97	37.9128	35.7368	38.5306	279.612	38.3254	36.5927	39.8185
NCU00867T0	Supercontig_12.1:6915848-6918702	2798	889.238	80.2761	76.9905	80.4641	586.42	80.3785	76.8334	80.8426
NCU00868T0	Supercontig_12.1:6913756-6915541	1716	199.246	17.9869	15.6413	17.659	131.637	18.043	15.378	17.8747
NCU00869T0	Supercontig_12.1:6910390-6913653	3263	64.6276	5.83427	5.46849	6.18704	39.4875	5.41241	4.96018	5.86088
NCU00870T0	Supercontig_12.1:6907482-6909986	2334	515.596	46.5455	43.3418	46.4547	344.151	47.1716	43.8415	47.3087
NCU00871T0	Supercontig_12.1:6905714-6906650	936	3.88888	0.351069	0.1602	0.495163	2.18707	0.299774	0.110561	0.486468
NCU00873T0	Supercontig_12.1:6901540-6903211	1505	501.38	45.2621	43.2496	46.9088	321.62	44.0833	40.5414	44.9283
NCU00876T0	Supercontig_12.1:6890509-6892949	2440	30.7503	2.77599	2.19557	2.79894	24.8651	3.40816	2.72285	3.53715
NCU00877T0	Supercontig_12.1:6889606-6890489	883	218.026	19.6823	18.297	21.0676	103.386	14.1708	12.001	14.9309
NCU00878T0	Supercontig_12.1:6887779-6888894	1061	98.5837	8.89966	6.06417	7.73439	75.9653	10.4123	7.19811	9.12932
NCU00879T0	Supercontig_12.1:6884759-6887564	2731	0	0	0	0.0106537	0	0	0	0.0164354
NCU00880T0	Supercontig_12.1:6881285-6884666	3272	649.676	58.6496	57.6591	59.6422	436.815	59.8726	58.6373	61.1106
NCU00881T0	Supercontig_12.1:6878943-6881270	2079	508.873	45.9386	44.6932	48.0499	282.859	38.7705	36.8872	40.9548
NCU00882T0	Supercontig_12.1:6876250-6878499	2189	28.9302	2.61167	2.29164	2.90192	16.5469	2.26803	1.95554	2.58051
NCU00883T0	Supercontig_12.1:6874638-6875587	672	28.6778	2.58889	1.58223	2.59648	21.9263	3.00536	1.72475	3.11071
NCU00884T0	Supercontig_12.1:6872526-6874636	1947	5602.17	505.737	480.521	489.951	3476.65	476.532	443.322	455.664
NCU00885T0	Supercontig_12.1:6868986-6870691	1500	0.678636	0.061264	0	0.124321	2.60036	0.356421	0.193172	0.510526
NCU00886T0	Supercontig_12.1:6866223-6868116	1659	120.185	10.8497	7.72372	9.12878	74.5952	10.2245	7.33565	8.99491
NCU00889T0	Supercontig_12.1:6858869-6861115	2126	243.896	22.0177	21.0308	22.9351	160.907	22.0549	21.1448	22.9653
NCU00890T0	Supercontig_12.1:6854906-6857976	3008	129.692	11.7079	11.2047	12.3144	88.6584	12.1521	11.4597	12.8642
NCU00891T0	Supercontig_12.1:6853022-6856811	3728	629.187	56.7999	49.418	51.7984	443.705	60.8171	52.6308	55.5178
NCU00892T0	Supercontig_12.1:6848058-6851809	3640	0	0	0	0.00831224	0	0	0	0.0124614
NCU00894T0	Supercontig_12.1:6845162-6847790	2488	489.249	44.167	38.4127	41.2124	342.16	46.8987	40.3875	43.6068
NCU00895T0	Supercontig_12.1:6842940-6844961	1835	1734.47	156.579	133.314	139.057	1138.16	156.003	135.619	142.353
NCU00896T0	Supercontig_12.1:6839529-6842655	2974	474.355	42.8225	42.0625	44.4545	323.091	44.2849	43.2579	46.1213
NCU00897T0	Supercontig_12.1:6835994-6839567	3514	157.573	14.2249	14.291	15.6216	105.16	14.4139	14.495	15.9969
NCU00898T0	Supercontig_12.1:6832859-6835213	2299	326.037	29.433	28.6683	30.8385	213.56	29.272	28.0071	30.942
NCU00899T0	Supercontig_12.1:6829029-6832236	3084	762.83	68.8645	53.5184	56.1749	513.261	70.3509	55.4404	58.608
NCU00900T0	Supercontig_12.1:6824880-6827679	2663	252.774	22.8192	22.1017	23.8247	165.247	22.6498	21.8047	23.7717
NCU00901T0	Supercontig_12.1:6820467-6825018	4486	88.216	7.96371	8.83042	9.64479	61.0908	8.37349	9.03822	10.1501
NCU00902T0	Supercontig_12.1:6815516-6819124	3365	473.112	42.7103	41.7737	43.6412	308.918	42.3423	41.2341	43.4361
NCU00903T0	Supercontig_12.1:6812521-6814329	1472	4410.9	398.194	399.019	409.651	2933.21	402.044	401.227	414.429
NCU00904T0	Supercontig_12.1:6810195-6812644	2266	520.12	46.9539	44.4078	47.3495	358.572	49.1482	45.5042	48.9385
NCU00905T0	Supercontig_12.1:6807057-6810098	2714	94.3165	8.51443	7.17238	8.22714	57.6382	7.90026	6.75665	8.07596
NCU00906T0	Supercontig_12.1:6803640-6805949	2309	107.519	9.70627	8.46584	9.70561	65.6893	9.00379	7.75354	9.52834
NCU00911T0	Supercontig_12.1:6778871-6782745	3547	2201.12	198.707	168.002	172.022	1423.64	195.133	164.024	169.375
NCU00912T0	Supercontig_12.1:6763888-6765892	1952	70.0931	6.32767	5.76827	6.82276	47.6361	6.5293	5.77862	7.21003
NCU00913T0	Supercontig_12.1:6761318-6763721	2301	151.658	13.6909	12.8337	14.5747	90.5528	12.4117	11.4646	13.418
NCU00914T1	Supercontig_12.1:6752090-6757105	4850	111.387	10.0555	9.55944	10.6167	70.7396	9.69602	9.15701	10.3261
NCU00915T0	Supercontig_12.1:6748813-6751985	2897	839.185	75.7576	68.1577	71.3292	568.598	77.9356	69.2711	72.979
NCU00918T0	Supercontig_12.1:6738209-6740408	2199	889.358	80.2869	79.2518	83.0928	552.301	75.7018	74.1114	78.6705
NCU00920T0	Supercontig_12.1:6732239-6735625	3254	112.289	10.1369	9.68535	10.5818	79.0202	10.831	10.0686	11.4043
NCU00921T0	Supercontig_12.1:6729078-6732092	2909	225.576	20.3639	19.5781	21.2275	139.346	19.0997	18.3776	19.8148
NCU00923T0	Supercontig_12.1:6710749-6712973	1982	408.736	36.8987	30.0761	32.5383	256.291	35.1288	29.1868	32.3717
NCU00924T0	Supercontig_12.1:6708565-6710526	1879	433.133	39.1012	27.4445	29.8458	262.235	35.9436	24.9267	27.7466
NCU00925T0	Supercontig_12.1:6706180-6708411	2231	22.8924	2.06661	1.8208	2.31571	15.1399	2.07518	1.77191	2.38419
NCU00926T0	Supercontig_12.1:6703218-6706030	2763	30.6427	2.76628	2.52107	3.01443	17.5059	2.39947	2.11989	2.6817
NCU00927T0	Supercontig_12.1:6697988-6702605	4510	167.504	15.1214	15.572	16.7024	104.058	14.2629	14.1896	15.6811
NCU00928T0	Supercontig_12.1:6695158-6697715	2557	194.22	17.5332	15.5187	17.2034	132.178	18.1172	15.9214	17.9773
NCU00929T0	Supercontig_12.1:6689122-6694304	5182	47.3054	4.2705	4.01513	4.5284	30.2904	4.15179	3.84866	4.45493
NCU00930T0	Supercontig_12.1:6687875-6689172	991	345.996	31.2348	26.3552	29.8904	228.454	31.3134	26.6284	30.9515
NCU00931T1	Supercontig_12.1:6685221-6687600	2040	24.9455	2.25196	1.96401	2.53372	18.5071	2.5367	2.1872	2.8862
NCU00932T0	Supercontig_12.1:6682288-6684487	2139	0.592016	0.0534444	0.0191186	0.0828472	0.149803	0.020533	0	0.0483801
NCU00935T0	Supercontig_12.1:6671628-6674526	2766	1230.54	111.087	110.534	114.634	848.064	116.241	114.91	120.225
NCU00937T0	Supercontig_12.1:6665355-6667899	2266	627.983	56.6912	55.0296	58.8637	404.5	55.4434	54.2137	57.8157
NCU00938T0	Supercontig_12.1:6663011-6665608	2451	705.818	63.7178	60.5439	63.6361	450.269	61.7168	58.3924	61.8462
NCU00939T0	Supercontig_12.1:6650853-6657821	6821	236.029	21.3075	20.6821	21.7633	160.301	21.9719	21.2766	22.5601
NCU00943T0	Supercontig_12.1:6632518-6635173	2524	873.988	78.8994	75.87	79.4291	553.066	75.8068	72.6446	76.7528
NCU00944T0	Supercontig_12.1:6628755-6630835	1950	365.879	33.0298	28.5284	30.9751	241.544	33.1076	28.0418	31.1304
NCU00945T0	Supercontig_12.1:6624342-6627731	3109	123.685	11.1657	10.7377	11.5971	80.2672	11.0019	10.3851	11.6167
NCU00949T0	Supercontig_12.1:6604282-6613928	9522	0.558759	0.0504421	0.029704	0.0723227	0.427812	0.0586387	0.0317432	0.0872939
NCU00950T0	Supercontig_12.1:6600965-6603322	2289	52.9273	4.77802	3.88877	4.7761	39.3171	5.38904	4.36726	5.41613
NCU00951T0	Supercontig_12.1:6598063-6600359	2123	4945.44	446.45	443.08	449.822	3264.05	447.391	431.001	441.257
NCU00952T0	Supercontig_12.1:6596703-6598025	1157	181.826	16.4144	13.231	15.5284	113.524	15.5604	12.8261	15.5809
NCU00953T0	Supercontig_12.1:6594169-6596237	1967	172.678	15.5885	14.8011	16.483	119.52	16.3822	15.404	17.4166
NCU00954T0	Supercontig_12.1:6591960-6594233	2096	239.711	21.6399	21.0652	22.8471	161.443	22.1284	21.0328	23.3829
NCU00955T0	Supercontig_12.1:6588123-6591715	3337	1116.69	100.809	98.1006	101.507	716.969	98.2723	95.3477	99.6831
NCU00956T0	Supercontig_12.1:6585341-6588112	2682	148.804	13.4333	11.7713	13.0979	93.3486	12.795	11.1125	12.7408
NCU00957T0	Supercontig_12.1:6581265-6584222	2560	2100.66	189.638	166.22	171.417	1407.05	192.859	164.824	171.041
NCU00958T0	Supercontig_12.1:6578496-6581008	2436	342.854	30.9512	27.7947	29.9995	212.822	29.1707	26.2111	29.0234
NCU00959T0	Supercontig_12.1:6576078-6578163	1941	1212.72	109.479	107.809	113.522	789.807	108.256	105.516	112.804
NCU00964T0	Supercontig_12.1:6556582-6560934	4238	178.4	16.1051	15.737	16.8045	118.86	16.2917	15.763	17.0801
NCU00965T0	Supercontig_12.1:6555260-6556586	1256	1091.3	98.5175	82.8312	87.6066	739.385	101.345	86.9407	93.0212
NCU00966T0	Supercontig_12.1:6553003-6555128	1841	714.774	64.5263	63.3098	67.087	448.658	61.4959	59.6301	64.2436
NCU00967T0	Supercontig_12.1:6547755-6551882	3830	345.271	31.1694	30.3954	32.3802	231.405	31.7179	30.9413	33.0696
NCU00969T0	Supercontig_12.1:6544164-6545566	945	3411.66	307.988	234.217	244.675	2123.49	291.058	222.06	233.778
NCU00971T0	Supercontig_12.1:6540856-6543550	2123	6323.01	570.811	508.753	517.89	4360.8	597.719	537.031	548.378
NCU00972T0	Supercontig_12.1:6538988-6540399	1347	281.989	25.4566	20.1488	22.7395	174.404	23.9049	18.5766	21.5882
NCU00973T0	Supercontig_12.1:6537037-6538556	1454	34.4896	3.11356	2.47505	3.34695	13.6518	1.87121	1.46652	2.27949
NCU00974T0	Supercontig_12.1:6532961-6535198	2065	0	0	0	0.0132973	36.8565	5.05179	4.45663	5.6471
NCU00975T0	Supercontig_12.1:6530971-6533216	2245	38.9496	3.51618	2.96919	3.99535	57.4348	7.87238	6.72999	8.30646
NCU00976T0	Supercontig_12.1:6528334-6530279	1446	3.69409	0.333485	0.216823	0.443072	1.27842	0.175229	0.0858797	0.271953
NCU00978T0	Supercontig_12.1:6514919-6518731	3758	216.452	19.5402	18.786	20.2551	141.305	19.3681	18.7143	20.0196
NCU00979T0	Supercontig_12.1:6513543-6514647	918	20166.8	1820.56	1289.37	1310.83	13494.4	1849.63	1334.21	1362.19
NCU00980T0	Supercontig_12.1:6510949-6513238	2230	200.451	18.0958	16.529	18.3445	131.931	18.0833	16.9381	19.1378
NCU00981T0	Supercontig_12.1:6509213-6510877	1259	359.666	32.4689	29.1362	32.3411	227.108	31.1288	27.6015	31.2181
NCU00983T0	Supercontig_12.1:6497696-6500515	2667	2161.17	195.1	167.059	172.196	1450.92	198.872	170.496	176.65
NCU00984T1	Supercontig_12.1:6493465-6497204	3353	223.306	20.1589	19.4527	21.0833	167.977	23.024	22.2267	24.1194
NCU00985T0	Supercontig_12.1:6488908-6491198	2111	6280.82	567.002	552.565	561.819	3983.11	545.95	541.26	550.623
NCU00988T0	Supercontig_12.1:6480931-6483194	2056	1837.32	165.865	127.789	133.153	1165.33	159.728	125.38	131.551
NCU00990T0	Supercontig_12.1:6476264-6477882	1485	67.3042	6.07589	5.53523	6.60923	46.0079	6.30613	5.67252	6.94082
NCU00992T0	Supercontig_12.1:6466803-6469993	3001	193.707	17.4869	16.6862	18.4269	99.9753	13.7032	12.7806	14.6241
NCU00993T0	Supercontig_12.1:6463810-6466194	2243	7.46433	0.673844	0.492267	0.856909	10.9558	1.50168	1.21798	1.77786
NCU00994T0	Supercontig_12.1:6460421-6463240	2756	38.1361	3.44274	2.84897	3.48702	16.743	2.2949	1.8399	2.53831
NCU00995T0	Supercontig_12.1:6456246-6457409	1077	2873.29	259.387	220.953	230.559	1972.02	270.298	227.129	238.467
NCU00998T0	Supercontig_12.5:2629941-2634566	4305	156.438	14.1224	13.869	14.9963	99.3793	13.6216	13.3172	14.5672
NCU00999T0	Supercontig_12.5:2635036-2636342	1237	2754.87	248.696	206.225	214.975	1789.72	245.31	205.581	215.721
NCU01001T0	Supercontig_12.5:2648824-2649449	625	194.386	17.5482	16.0438	19.0536	76.0422	10.4228	8.97152	11.9084
NCU01002T0	Supercontig_12.5:2649648-2651563	1747	1136.83	102.627	91.8471	96.443	712.952	97.7217	89.4817	94.7537
NCU01004T0	Supercontig_12.5:2652949-2657818	4616	576.957	52.0849	53.5192	55.6661	399.309	54.7318	55.5986	58.2261
NCU01006T0	Supercontig_12.5:2660687-2663884	2993	343.881	31.0439	31.6081	33.571	216.041	29.612	29.2995	31.699
NCU01007T0	Supercontig_12.5:2663880-2665534	1396	385.941	34.8408	33.7312	36.5102	236.539	32.4215	30.646	34.2115
NCU01008T0	Supercontig_12.5:2665761-2667137	1117	440.221	39.741	36.8918	40.8702	290.714	39.8471	36.947	41.6905
NCU01009T0	Supercontig_12.5:2667664-2672432	4269	2.03565	0.183768	0.121849	0.243698	5.86715	0.804189	0.67875	0.926009
NCU01010T0	Supercontig_12.5:2672768-2674198	1430	97.8569	8.83404	6.72998	8.17893	66.2695	9.08332	7.4104	9.21958
NCU01011T0	Supercontig_12.5:2675583-2675970	387	4.42849	0.399782	0.0704473	0.563578	4.0819	0.559491	0.106961	0.855691
NCU01012T0	Supercontig_12.5:2676315-2678863	2425	7.07439	0.638641	0.489049	0.775733	0.952612	0.130571	0.0376114	0.225668
NCU01013T0	Supercontig_12.5:2680734-2683570	2702	216.44	19.5391	17.0722	18.6109	149.76	20.5271	17.5258	19.5021
NCU01015T0	Supercontig_12.5:2689436-2692399	2963	53.8628	4.86247	4.56378	5.15726	31.2435	4.28244	3.93963	4.62417
NCU01016T0	Supercontig_12.5:2692735-2694974	2151	115.45	10.4222	9.55666	10.8368	84.8687	11.6326	10.9788	12.2874
NCU01017T0	Supercontig_12.5:2693679-2695032	1294	300.899	27.1637	25.7557	28.6175	182.745	25.0483	23.4967	26.6515
NCU01019T0	Supercontig_12.5:2695983-2699842	3609	262.625	23.7085	24.1848	25.7409	174.247	23.8835	23.5702	25.6003
NCU01021T0	Supercontig_12.5:2699751-2702040	2054	559.768	50.5331	48.7104	52.6109	381.49	52.2895	50.7894	54.6291
NCU01023T0	Supercontig_12.5:2704987-2706603	1526	300.169	27.0978	25.8507	28.5245	189.574	25.9843	24.4613	27.5694
NCU01024T0	Supercontig_12.5:2706773-2708551	1701	385.803	34.8284	32.9369	35.6856	252.429	34.5996	33.2174	35.9673
NCU01026T0	Supercontig_12.5:2708849-2711592	2679	245.065	22.1233	21.3865	23.1221	144.558	19.8141	18.9281	20.8427
NCU01027T0	Supercontig_12.5:2713284-2714088	804	13.6816	1.23511	0.779914	1.59374	12.2226	1.67531	1.05544	2.16238
NCU01032T0	Supercontig_12.5:2719498-2722367	2869	95.358	8.60845	8.0915	9.06077	60.469	8.28827	7.7695	8.80832
NCU01036T0	Supercontig_12.5:2729504-2733680	4118	893.241	80.6374	70.7066	73.2886	513.887	70.4366	69.4352	73.0056
NCU01038T0	Supercontig_12.5:2735002-2737048	1860	25.9003	2.33815	1.9348	2.61638	12.5928	1.72604	1.3798	2.0697
NCU01039T0	Supercontig_12.5:2738066-2741721	3313	127.821	11.539	10.9694	12.0392	86.7224	11.8867	11.0263	12.4632
NCU01041T0	Supercontig_12.5:2742940-2745877	2718	215.082	19.4166	15.8633	17.5736	129.692	17.7764	14.7042	16.6003
NCU01044T0	Supercontig_12.5:2749557-2753246	3689	157.071	14.1796	12.6449	13.7794	101.149	13.8641	12.3655	13.7737
NCU01045T1	Supercontig_12.5:2755112-2756491	1215	783.05	70.69	59.4964	64.3207	498.837	68.3737	57.5428	63.1472
NCU01047T0	Supercontig_12.5:2759244-2763103	3859	126.759	11.4431	11.286	12.4411	82.9382	11.368	11.2522	12.5501
NCU01048T0	Supercontig_12.5:2763736-2765403	1667	5.1845	0.468031	0.327092	0.613297	2.01312	0.275932	0.148989	0.397303
NCU01050T0	Supercontig_12.5:2769231-2770004	717	45.7689	4.1318	2.64266	3.85942	36.292	4.97441	3.17527	4.99384
NCU01051T0	Supercontig_12.5:2770232-2771298	888	68.5051	6.1843	3.85306	5.17323	44.6483	6.11977	3.82242	5.54717
NCU01053T0	Supercontig_12.5:2773053-2776258	3131	97.8814	8.83625	8.26956	9.40928	173.885	23.8338	22.8195	24.9691
NCU01054T0	Supercontig_12.5:2776837-2777695	858	6.94773	0.627207	0.381302	0.842042	3.98153	0.545733	0.313591	0.771917
NCU01055T0	Supercontig_12.5:2779483-2781851	2173	102.426	9.24652	7.73479	8.87023	73.9089	10.1304	8.45787	10.1056
NCU01056T0	Supercontig_12.5:2781816-2783344	1203	157.585	14.226	13.1717	15.2803	124.005	16.9969	15.671	18.3227
NCU01058T0	Supercontig_12.5:2788249-2790379	2130	13.182	1.19001	0.88317	1.27996	10.9979	1.50744	1.11744	1.79763
NCU01059T0	Supercontig_12.5:2790428-2792645	2217	52.1468	4.70756	4.03351	4.96196	32.1551	4.40738	3.68756	4.69581
NCU01060T0	Supercontig_12.5:2794424-2795429	1005	90.7095	8.18881	6.95819	8.66722	65.5359	8.98277	7.64039	9.6998
NCU01061T0	Supercontig_12.5:2795947-2797021	1074	27.1182	2.4481	1.99531	2.91488	29.6417	4.06288	2.67866	3.87346
NCU01063T0	Supercontig_12.5:2801833-2803046	1111	502.713	45.3824	40.9437	44.6369	332.636	45.5931	40.6489	45.2689
NCU01064T0	Supercontig_12.5:2805378-2806255	656	3513.16	317.151	260.558	273.317	2451.66	336.04	284.868	300.454
NCU01066T0	Supercontig_12.5:2812705-2815486	2781	22.2085	2.00487	1.73706	2.27358	8.91204	1.22154	0.963339	1.48515
NCU01067T0	Supercontig_12.5:2817249-2819296	1908	161.76	14.6029	13.3743	15.1104	104.73	14.355	13.44	15.2624
NCU01068T0	Supercontig_12.5:2819400-2821928	2408	596.13	53.8157	48.3274	51.0504	411.05	56.3412	50.6939	54.536
NCU01069T0	Supercontig_12.5:2824317-2826648	1963	774.826	69.9475	68.6994	72.9979	502.932	68.9351	68.4067	73.1618
NCU01070T0	Supercontig_12.5:2826869-2828098	1002	82.0226	7.4046	5.3465	6.81577	41.3135	5.66268	4.83416	6.51448
NCU01072T0	Supercontig_12.5:2830978-2832346	1299	424.345	38.3078	30.7785	34.1156	301.664	41.3479	33.8577	37.7454
NCU01073T0	Supercontig_12.5:2833359-2835129	1770	28.6225	2.5839	2.17951	2.82643	19.7848	2.71183	2.19833	3.12209
NCU01074T1	Supercontig_12.5:2835938-2837894	1759	85.8388	7.74911	7.06593	8.43944	48.9082	6.70368	5.95436	7.46359
NCU01076T0	Supercontig_12.5:2840277-2840944	558	1.93491	0.174674	0.0244293	0.317581	2.71188	0.371708	0.0741829	0.630554
NCU01078T0	Supercontig_12.5:2844220-2846673	2311	38.1437	3.44342	3.10641	3.78223	26.1719	3.58729	3.179	3.99671
NCU01080T0	Supercontig_12.5:2848664-2850629	1965	250.108	22.5786	19.3339	21.4428	158.858	21.7741	19.4963	22.0347
NCU01081T0	Supercontig_12.5:2850883-2853528	2346	77.7508	7.01897	6.32769	7.42007	35.9577	4.92859	4.3582	5.49627
NCU01083T0	Supercontig_12.5:2856032-2858200	2168	88.0293	7.94686	7.34462	8.55908	62.0901	8.51047	7.81223	9.21778
NCU01084T0	Supercontig_12.5:2859308-2861212	1818	164.906	14.887	12.5143	14.1564	100.492	13.774	11.3503	13.4337
NCU01085T0	Supercontig_12.5:2861472-2864797	3325	54.0602	4.88029	4.68187	5.42802	40.89	5.60464	5.17892	6.21222
NCU01086T0	Supercontig_12.5:2866218-2867861	1585	423.399	38.2224	30.0324	32.7157	283.178	38.8142	30.2816	33.6898
NCU01088T0	Supercontig_12.5:2873749-2875996	1871	14.4184	1.30162	1.07548	1.52792	9.50567	1.30291	1.02569	1.58313
NCU01092T0	Supercontig_12.5:2888782-2889727	945	375.01	33.8541	23.152	26.6861	324.508	44.4792	41.7248	47.2628
NCU01094T0	Supercontig_12.5:2894554-2896835	2154	71.5797	6.46186	5.93298	6.99293	49.0142	6.71819	6.07104	7.37274
NCU01097T0	Supercontig_12.5:2905514-2909110	3458	905.818	81.7729	81.219	84.4092	593.43	81.3393	80.3854	84.2077
NCU01098T0	Supercontig_12.5:2909864-2915095	5117	36.0702	3.25624	3.07156	3.44185	22.8137	3.12699	2.90818	3.34906
NCU01100T0	Supercontig_12.5:2915601-2919591	3864	524.03	47.3069	46.7269	48.9771	343.214	47.0431	46.0898	48.8794
NCU01101T0	Supercontig_12.5:2919822-2921055	1168	555.128	50.1142	41.5132	45.2012	363.403	49.8103	41.1991	45.8418
NCU01102T0	Supercontig_12.5:2921164-2923392	2044	251.078	22.6661	18.6267	20.6607	171.12	23.4548	18.682	21.1122
NCU01103T0	Supercontig_12.5:2923541-2924885	957	7.71189	0.696192	0.462916	0.943636	4.58417	0.628335	0.324405	0.908333
NCU01104T0	Supercontig_12.5:2924895-2927577	2682	41.263	3.72502	3.17663	3.89836	26.2096	3.59246	2.9479	3.74275
NCU01105T0	Supercontig_12.5:2928548-2933809	5261	10.0399	0.906354	0.808996	1.00139	6.43226	0.881647	0.763165	1.00013
NCU01106T0	Supercontig_12.5:2935355-2938332	2765	90.4269	8.1633	7.71057	8.61277	55.0254	7.54214	6.94958	8.14806
NCU01107T0	Supercontig_12.5:2938577-2940019	1365	11615.5	1048.59	984.897	1000.4	7586.66	1039.88	980.008	999.78
NCU01108T0	Supercontig_12.5:2940147-2941404	1171	34.3235	3.09856	2.67742	3.52721	19.4123	2.66077	2.22701	3.11074
NCU01109T0	Supercontig_12.5:2941755-2942728	897	47.4758	4.28588	2.90259	4.13353	42.759	5.86082	3.89944	5.67611
NCU01111T0	Supercontig_12.5:2943158-2944641	1425	18.5421	1.67389	1.25315	1.90363	12.044	1.65083	1.24908	2.01887
NCU01112T0	Supercontig_12.5:2945985-2947541	1354	234.961	21.2111	19.969	22.5088	180.399	24.7266	20.0397	23.2956
NCU01114T0	Supercontig_12.5:2949720-2951281	1467	74.6888	6.74254	6.17984	7.32499	52.1702	7.15078	6.47811	7.83807
NCU01115T0	Supercontig_12.5:2951813-2954519	2444	24.2188	2.18635	1.76251	2.29238	16.2877	2.2325	1.74451	2.49821
NCU01116T0	Supercontig_12.5:2954846-2957385	2444	51.3243	4.63331	3.55848	4.3728	32.3502	4.43413	3.33659	4.25119
NCU01118T0	Supercontig_12.5:2957562-2959779	2161	374.857	33.8403	32.7195	35.085	254.776	34.9212	33.7895	36.0498
NCU01119T0	Supercontig_12.5:2960135-2962976	2714	427.31	38.5755	35.7765	38.3732	271.22	37.1751	34.5611	37.3675
NCU01120T0	Supercontig_12.5:2963577-2965419	1453	16.7004	1.50763	1.22866	1.79226	9.07405	1.24375	0.919194	1.57099
NCU01121T0	Supercontig_12.5:2966575-2967782	1135	127.913	11.5474	9.94442	12.1783	92.419	12.6675	10.6859	13.1112
NCU01123T0	Supercontig_12.5:2972221-2973814	1536	150.008	13.542	12.6287	14.4658	117.608	16.1201	14.9678	17.2729
NCU01124T0	Supercontig_12.5:2976749-2978577	1659	115.818	10.4554	9.6701	11.2642	82.8379	11.3543	10.3901	12.31
NCU01127T0	Supercontig_12.5:2979030-2980451	1303	499.663	45.1071	38.342	41.7316	282.686	38.7467	32.8484	36.6447
NCU01132T0	Supercontig_12.5:2983158-2984949	1665	223.997	20.2214	19.0846	21.4512	191.621	26.2647	20.3117	22.9843
NCU01134T0	Supercontig_12.5:2987245-2989434	1875	1.75716	0.158628	0.094512	0.225375	1.51088	0.207091	0.110384	0.298037
NCU01135T0	Supercontig_12.5:2990216-2993004	2536	74.866	6.75854	6.60614	7.97144	38.0855	5.22024	4.85596	6.29235
NCU01136T0	Supercontig_12.5:2994075-2996015	1940	110.411	9.96735	7.8276	9.18373	80.335	11.0112	8.46017	10.3378
NCU01138T0	Supercontig_12.5:2997687-2999110	1360	408.086	36.8401	32.9663	36.4844	283.196	38.8167	34.9719	38.9134
NCU01140T0	Supercontig_12.5:3000438-3005417	4629	1993	179.918	162.144	165.658	1295.26	177.536	157.863	162.567
NCU01141T0	Supercontig_12.5:3006133-3008294	2019	97.0269	8.75911	7.53482	8.83789	48.009	6.58042	5.95164	7.21344
NCU01143T0	Supercontig_12.5:3009691-3014581	4826	130.404	11.7722	11.3167	12.3098	83.7345	11.4772	10.8998	12.0711
NCU01144T0	Supercontig_12.5:3015677-3017952	2101	99.0868	8.94507	8.467	9.73867	64.1317	8.79029	8.07785	9.5161
NCU01145T1	Supercontig_12.5:3017289-3019987	2448	141.479	12.772	12.0212	13.5834	87.5847	12.0049	11.1085	12.9365
NCU01146T0	Supercontig_12.5:3020121-3022041	1711	1710.78	154.441	128.237	133.981	1116.4	153.021	126.843	133.448
NCU01147T0	Supercontig_12.5:3022423-3024882	2288	26.1057	2.35669	2.03758	2.61549	12.4302	1.70377	1.41798	1.99674
NCU01148T0	Supercontig_12.5:3026622-3028488	1437	77.2409	6.97294	5.53989	6.71617	62.4373	8.55805	6.82699	8.46893
NCU01149T0	Supercontig_12.5:3028453-3029824	1371	33.8608	3.05679	2.60753	3.50706	54.1601	7.42352	6.6897	8.15734
NCU01150T0	Supercontig_12.5:3031286-3034598	3010	109.89	9.92032	10.8056	11.9423	63.3605	8.68459	8.90453	10.2454
NCU01151T0	Supercontig_12.5:3036416-3040609	3948	2.01983	0.18234	0.1243	0.241694	1.51372	0.20748	0.136303	0.28309
NCU01154T0	Supercontig_12.5:3059101-3062061	2746	66.7383	6.02481	5.52478	6.54045	37.7757	5.17778	4.60922	5.74896
NCU01156T0	Supercontig_12.5:3070109-3072894	2730	31.5285	2.84624	2.47165	3.04588	11.1149	1.52348	1.24334	1.79677
NCU01157T0	Supercontig_12.5:3074408-3078398	3324	21.3139	1.92412	1.68574	2.16498	13.4211	1.83958	1.55205	2.13327
NCU01160T0	Supercontig_12.5:3084207-3087348	2826	564.188	50.9322	49.8418	52.8455	381.308	52.2644	50.6322	54.4274
NCU01161T0	Supercontig_12.5:3087551-3090865	3101	331.11	29.891	30.1907	32.2128	206.566	28.3132	28.0454	30.3948
NCU01162T0	Supercontig_12.5:3090978-3094200	2987	133.57	12.058	11.1216	12.3629	36.1865	4.95995	4.444	5.47298
NCU01163T0	Supercontig_12.5:3094678-3096177	865	333.541	30.1105	19.8248	23.0239	251.87	34.5229	22.4198	26.4874
NCU01164T0	Supercontig_12.5:3097142-3101493	4073	491.928	44.4089	46.119	48.1672	325.585	44.6267	45.3525	48.4065
NCU01165T0	Supercontig_12.5:3101439-3103621	2093	1048.36	94.6413	93.3759	97.9025	691.405	94.7683	93.511	98.3108
NCU01166T1	Supercontig_12.5:3105177-3108012	2479	599.794	54.1465	45.3432	48.5215	400.072	54.8365	45.5936	49.3506
NCU01167T0	Supercontig_12.5:3107873-3109397	1416	278.497	25.1413	23.9233	26.4947	154.474	21.1732	19.821	22.556
NCU01169T0	Supercontig_12.5:3114808-3116475	1489	2141.28	193.304	191.763	199.593	1421.04	194.777	191.447	201.654
NCU01170T0	Supercontig_12.5:3116567-3119233	2573	730.942	65.9859	56.7672	59.7393	487.721	66.8501	57.876	61.3832
NCU01171T0	Supercontig_12.5:3119082-3121919	2707	126.178	11.3907	10.7688	12.0463	84.1512	11.5343	10.8139	12.2798
NCU01172T0	Supercontig_12.5:3122165-3126450	4160	137.04	12.3713	11.849	12.8713	92.8683	12.7291	12.2292	13.2292
NCU01173T0	Supercontig_12.5:3128103-3129350	1247	7.70423	0.695501	0.502848	0.885449	4.8903	0.670295	0.448131	0.879665
NCU01174T0	Supercontig_12.5:3130410-3134050	3452	221.094	19.9593	19.1284	20.7237	135.805	18.6143	17.6272	19.342
NCU01175T0	Supercontig_12.5:3134045-3135991	1859	1735.98	156.716	155.901	161.707	1086.67	148.946	146.998	154.156
NCU01176T0	Supercontig_12.5:3136385-3140959	4425	38.5665	3.4816	3.20513	3.76125	33.9526	4.65375	4.27991	5.03652
NCU01177T0	Supercontig_12.5:3141194-3143406	1774	265.872	24.0016	20.4627	22.7141	179.011	24.5363	21.4087	24.1854
NCU01178T0	Supercontig_12.5:3143614-3146767	2708	92.3818	8.33978	7.68315	8.9966	127.579	17.4868	16.4589	18.638
NCU01179T0	Supercontig_12.5:3147219-3149869	2220	382.216	34.5046	29.4429	31.7947	249.694	34.2247	29.125	32.2575
NCU01180T0	Supercontig_12.5:3150700-3154864	3737	174.965	15.795	16.1193	17.4179	112.305	15.3932	15.7235	17.1746
NCU01181T0	Supercontig_12.5:3157039-3158965	1789	2527.23	228.146	211.651	218.585	1582.21	216.868	198.791	207.479
NCU01182T0	Supercontig_12.5:3159220-3160733	1303	152.744	13.789	11.1731	13.1189	88.0055	12.0626	9.67343	11.8019
NCU01183T0	Supercontig_12.5:3160648-3162470	1485	447.058	40.3582	38.8551	42.2322	300.915	41.2453	39.4774	43.3877
NCU01184T0	Supercontig_12.5:3162659-3165260	2538	94.5433	8.53491	8.11018	8.95879	65.0499	8.91615	8.32611	9.50856
NCU01185T0	Supercontig_12.5:3164254-3165596	1237	48.5639	4.38411	3.85862	4.9096	39.4714	5.4102	4.70067	6.11974
NCU01186T0	Supercontig_12.5:3165846-3168676	2758	187.511	16.9276	16.6712	18.3072	138.064	18.9239	18.8885	20.7946
NCU01187T0	Supercontig_12.5:3169105-3175037	5643	124.286	11.2199	11.3125	12.187	78.9029	10.8149	10.7061	11.6781
NCU01188T0	Supercontig_12.5:3176291-3178250	1823	196.606	17.7486	14.4915	16.3608	128.981	17.679	14.9409	17.3705
NCU01189T0	Supercontig_12.5:3178605-3183208	4291	233.112	21.0442	21.4814	22.9363	145.535	19.948	20.0555	21.7437
NCU01190T0	Supercontig_12.5:3183802-3185614	1703	770.703	69.5753	57.3517	61.1939	536.112	73.4829	63.7804	68.2771
NCU01192T0	Supercontig_12.5:3187193-3191098	3788	158.956	14.3498	13.8475	14.8587	94.7166	12.9825	12.4685	13.5011
NCU01193T0	Supercontig_12.5:3191134-3196494	5008	322.356	29.1008	28.9398	30.6628	220.937	30.283	29.3635	31.2894
NCU01196T0	Supercontig_12.5:3204892-3208134	3181	11.6928	1.05557	0.887376	1.22314	8.36893	1.1471	0.93114	1.36761
NCU01197T0	Supercontig_12.5:3209436-3214882	5167	1571.22	141.842	131.221	134.192	1046.06	143.38	132.314	136.363
NCU01198T0	Supercontig_12.5:3216684-3218890	2138	103.819	9.37223	8.78591	9.92718	65.1072	8.924	8.33495	9.5063
NCU01199T0	Supercontig_12.5:3218884-3220265	1291	434.502	39.2247	37.6438	41.2244	282.846	38.7687	36.5566	41.0001
NCU01200T1	Supercontig_12.5:3220549-3222418	1739	1808.91	163.299	161.149	169.291	1186.78	162.668	158.75	169.349
NCU01201T0	Supercontig_12.5:3222435-3223595	969	275.322	24.8548	20.1167	23.0709	187.596	25.7131	20.932	24.7766
NCU01202T0	Supercontig_12.5:3223637-3225214	1301	1786.71	161.295	136.976	143.587	1175.97	161.186	135.064	142.684
NCU01205T0	Supercontig_12.5:3227941-3230013	1993	227.583	20.545	19.3906	21.5041	134.168	18.3899	17.0415	19.2847
NCU01206T0	Supercontig_12.5:3230442-3236098	5510	94.0303	8.4886	8.10966	8.92359	61.2874	8.40043	8.00836	8.92113
NCU01207T0	Supercontig_12.5:3236708-3239751	2570	3354.35	302.814	277.346	283.35	2224.44	304.896	287.31	295.911
NCU01209T0	Supercontig_12.5:3248628-3250248	1563	10.0352	0.905933	0.714088	1.09778	6.77935	0.92922	0.609125	1.1388
NCU01211T0	Supercontig_12.5:3259331-3261929	2530	138.902	12.5394	11.2878	12.5863	99.6671	13.661	12.5655	14.2998
NCU01213T0	Supercontig_12.5:3262279-3265413	2923	354.689	32.0196	30.0006	32.2344	237.143	32.5043	29.7179	32.182
NCU01214T0	Supercontig_12.5:3265577-3267915	2221	24.4891	2.21076	1.97016	2.44889	15.838	2.17086	1.79853	2.53471
NCU01215T0	Supercontig_12.5:3268118-3270177	2059	279.665	25.2468	22.8406	24.8797	179.429	24.5937	22.7175	25.2908
NCU01216T0	Supercontig_12.5:3271669-3275778	3890	495.114	44.6965	39.8644	41.8793	323.446	44.3335	39.4148	42.2506
NCU01218T0	Supercontig_12.5:3277853-3279443	1590	821.063	74.1215	63.2195	67.3776	562.147	77.0514	65.9571	70.9296
NCU01219T0	Supercontig_12.5:3279345-3280694	1027	5536.86	499.841	499.318	514.86	3869.4	530.364	527.893	547.239
NCU01220T0	Supercontig_12.5:3280967-3285003	3949	180.818	16.3233	14.9847	16.1411	119.886	16.4323	15.2411	16.9025
NCU01221T0	Supercontig_12.5:3285267-3287447	1514	729.58	65.8629	63.8633	69.0183	805.525	110.41	106.237	115.566
NCU01224T0	Supercontig_12.5:3289743-3292156	2176	1393.45	125.794	124.982	129.847	935.517	128.228	126.61	132.706
NCU01225T0	Supercontig_12.5:3292408-3294461	1816	676.283	61.0516	55.442	59.4428	463.589	63.5424	56.8598	61.1337
NCU01227T0	Supercontig_12.5:3294296-3296682	1891	976.747	88.1759	86.6106	91.4232	698.361	95.7218	93.8977	99.5231
NCU01229T0	Supercontig_12.5:3297105-3299441	2336	214.43	19.3577	18.7025	20.2956	146.34	20.0583	19.2085	20.9097
NCU01231T0	Supercontig_12.5:3302201-3305233	2679	5125.76	462.729	409.369	416.426	2212.75	303.294	302.892	312.481
NCU01233T0	Supercontig_12.5:3305696-3308033	2184	749.773	67.6858	61.4917	64.7623	504.291	69.1213	62.5554	67.1895
NCU01234T0	Supercontig_12.5:3308066-3310171	1908	350.146	31.6095	29.1564	31.6569	227.532	31.1869	28.4747	31.6096
NCU01235T0	Supercontig_12.5:3310333-3312316	1926	237.734	21.4615	21.1409	23.0307	153.561	21.0481	20.4714	23.0289
NCU01236T0	Supercontig_12.5:3312442-3313883	1441	76.3442	6.89198	5.9502	7.30295	57.9188	7.93872	7.15275	8.71831
NCU01238T0	Supercontig_12.5:3315668-3322912	6912	152.516	13.7684	13.4402	14.095	27.0401	3.70629	3.39053	4.03182
NCU01240T0	Supercontig_12.5:3328231-3331836	2967	223.532	20.1794	19.2092	21.3374	184.244	25.2537	23.8402	26.7954
NCU01241T0	Supercontig_12.5:3333720-3337884	4008	102.165	9.22293	7.59462	8.45509	67.577	9.26253	7.6013	8.71671
NCU01242T0	Supercontig_12.5:3339420-3343169	3392	146.846	13.2565	12.7072	14.0214	68.7841	9.42798	8.79852	10.0606
NCU01243T0	Supercontig_12.5:3349051-3352526	3133	619.001	55.8804	52.664	55.2789	384.125	52.6506	50.3189	53.2719
NCU01245T0	Supercontig_12.5:3355942-3357936	1936	51.2086	4.62286	4.51334	5.49205	36.2106	4.96326	4.68249	5.96536
NCU01246T0	Supercontig_12.5:3358199-3359618	1419	51.0754	4.61083	3.32383	4.21723	34.3442	4.70743	3.47138	4.81326
NCU01247T0	Supercontig_12.5:3360192-3364521	4182	163.055	14.7198	14.5703	15.7372	108.013	14.8049	14.768	16.0993
NCU01248T0	Supercontig_12.5:3364270-3366783	2440	55.6609	5.02479	4.6561	5.39349	34.6456	4.74874	4.3236	5.17388
NCU01249T0	Supercontig_12.5:3367760-3370827	2752	1334.32	120.456	111.148	115.125	859.556	117.816	108.592	113.646
NCU01250T0	Supercontig_12.5:3370914-3372733	1748	343.147	30.9777	23.0598	25.5474	241.684	33.1267	24.9832	27.8605
NCU01252T0	Supercontig_12.5:3373620-3377882	4262	102.933	9.29229	8.44695	9.37768	66.1513	9.06712	8.16323	9.23159
NCU01253T0	Supercontig_12.5:3381030-3383464	2434	150.577	13.5934	12.7579	14.1972	87.7935	12.0335	11.1393	12.857
NCU01254T0	Supercontig_12.5:3383832-3386361	2472	298.701	26.9653	22.7909	24.7706	202.678	27.7804	23.4683	26.0722
NCU01255T0	Supercontig_12.5:3386196-3389923	3581	603.591	54.4893	53.9656	56.3535	383.505	52.5657	51.7962	54.5569
NCU01256T0	Supercontig_12.5:3391032-3393733	2492	875.08	78.9979	71.4343	74.886	577.528	79.1597	71.4429	75.4544
NCU01257T0	Supercontig_12.5:3393819-3395597	1651	11.0962	1.00171	0.784371	1.27976	9.62102	1.31872	1.02796	1.66729
NCU01258T1	Supercontig_12.5:3397869-3399150	1172	5179.57	467.587	466.964	481.623	3650.08	500.304	497.705	516.33
NCU01259T0	Supercontig_12.5:3399941-3401205	1206	62.3853	5.63184	5.13161	6.13759	42.1626	5.77907	5.0627	6.50429
NCU01266T0	Supercontig_12.5:3449834-3454535	4701	29.7264	2.68355	2.46475	3.0041	39.3793	5.39758	5.09391	5.70148
NCU01267T0	Supercontig_12.5:3455170-3458425	3183	164.376	14.8391	14.2319	15.5595	110.886	15.1987	13.863	15.4496
NCU01268T0	Supercontig_12.5:3459261-3461124	1778	408.04	36.8358	32.3768	35.0525	265.922	36.4489	31.9535	35.4457
NCU01269T0	Supercontig_12.5:3462481-3466163	3569	162.796	14.6964	14.1739	15.2433	107.062	14.6746	14.0686	15.2749
NCU01270T0	Supercontig_12.5:3467961-3470630	2459	17.2249	1.55498	1.30499	1.80561	0	0	0	0.0170094
NCU01271T0	Supercontig_12.5:3470937-3474214	2786	408.086	36.84	30.5266	32.8165	255.561	35.0288	28.5791	31.0678
NCU01273T1	Supercontig_12.5:3480589-3483262	2365	32.9589	2.97537	2.62449	3.32711	24.4468	3.35083	2.898	3.80902
NCU01274T0	Supercontig_12.5:3483466-3486316	2850	117.758	10.6306	10.5704	11.7423	81.7441	11.2044	11.1909	12.6506
NCU01275T0	Supercontig_12.5:3486563-3488068	1505	1373.97	124.035	110.112	115.556	945.914	129.653	116.495	123.082
NCU01276T0	Supercontig_12.5:3488524-3489911	1330	107.932	9.74361	8.85967	10.6251	151.881	20.8178	18.3316	21.5062
NCU01277T0	Supercontig_12.5:3490174-3492704	2459	175.998	15.8883	14.075	15.6328	118.86	16.2917	14.7547	16.6822
NCU01279T0	Supercontig_12.5:3501034-3504364	3270	194.32	17.5422	15.4449	16.8039	119.965	16.4432	14.1461	15.7475
NCU01282T0	Supercontig_12.5:3510558-3512602	1831	1448.48	130.762	119.654	125.014	915.667	125.507	115.252	121.311
NCU01283T0	Supercontig_12.5:3515783-3521119	4877	234.144	21.1374	20.6111	22.0276	160.686	22.0246	21.2489	23.0708
NCU01285T0	Supercontig_12.5:3522783-3525426	2527	1150.62	103.872	103.186	107.339	739.4	101.347	99.5412	105.044
NCU01288T0	Supercontig_12.5:3529622-3535456	5783	23.4368	2.11576	2.01774	2.44439	22.3172	3.05893	2.82021	3.50378
NCU01289T0	Supercontig_12.5:3535322-3538525	3056	60.7381	5.48314	5.11339	5.8574	39.3349	5.39149	4.96437	5.81861
NCU01290T0	Supercontig_12.5:3539647-3542237	2368	70.8738	6.39814	5.23847	6.19406	54.1541	7.42271	6.11821	7.43799
NCU01291T0	Supercontig_12.5:3542458-3545673	3093	536.835	48.4628	47.3688	49.5857	346.276	47.4628	46.0179	49.0826
NCU01292T0	Supercontig_12.5:3548501-3549527	1026	7.04396	0.635894	0.411869	0.850311	3.92521	0.538014	0.322761	0.746384
NCU01294T0	Supercontig_12.5:3553251-3557053	3620	53.8632	4.8625	4.53108	5.19878	42.5974	5.83867	5.39152	6.34061
NCU01296T0	Supercontig_12.5:3561428-3565169	3223	376.459	33.9849	27.4027	29.6527	228.352	31.2993	24.9674	27.337
NCU01297T0	Supercontig_12.5:3563046-3565327	2215	280.855	25.3543	24.5815	26.4798	168.421	23.0848	22.0718	24.2781
NCU01299T0	Supercontig_12.5:3570364-3571522	945	218.884	19.7598	17.8436	21.0892	148.873	20.4054	18.025	22.0768
NCU01300T0	Supercontig_12.5:3571448-3572738	1207	121.001	10.9234	9.85105	12.015	95.3666	13.0715	11.6867	14.4725
NCU01302T0	Supercontig_12.5:3574125-3576194	1812	182.477	16.4731	15.5833	17.395	121.211	16.6139	15.5228	17.7174
NCU01303T0	Supercontig_12.5:3576724-3580233	3333	126.505	11.4203	10.9731	11.8688	74.4262	10.2013	9.64371	10.7552
NCU01304T0	Supercontig_12.5:3581504-3584124	2553	24.2263	2.18703	1.92449	2.45412	20.2025	2.76909	2.43129	3.1146
NCU01305T0	Supercontig_12.5:3584539-3587798	3045	577.719	52.1536	51.2681	54.1765	369.419	50.635	49.1961	52.8309
NCU01309T0	Supercontig_12.5:3597375-3601028	3653	104.764	9.4576	8.88868	9.88502	73.3947	10.0599	9.3655	10.6006
NCU01310T0	Supercontig_12.5:3601799-3604304	2095	327.583	29.5726	31.577	33.965	229.72	31.4869	32.5818	35.8419
NCU01311T0	Supercontig_12.5:3604975-3607644	2442	6.88332	0.621393	0.452152	0.792661	6.79545	0.931427	0.727703	1.13198
NCU01312T0	Supercontig_12.5:3617074-3618886	1751	606.912	54.789	56.0365	59.6799	409.431	56.1192	55.8264	60.1171
NCU01315T0	Supercontig_12.5:3630865-3635902	4968	147.407	13.3072	12.855	14.2571	108.956	14.9341	14.3813	15.8769
NCU01317T0	Supercontig_12.5:3640957-3642935	1599	6346.21	572.905	459.619	469.662	4294.19	588.589	470.453	484.315
NCU01318T0	Supercontig_12.5:3643229-3646656	3019	1387.97	125.299	106.944	110.682	882.559	120.969	103.06	107.79
NCU01319T0	Supercontig_12.5:3647073-3650348	2990	198.531	17.9224	17.4292	19.0112	128.223	17.575	16.7237	18.4543
NCU01321T0	Supercontig_12.5:3651499-3654199	2700	32.6753	2.94977	2.69097	3.21099	19.2667	2.64081	2.338	2.94358
NCU01322T0	Supercontig_12.5:3654988-3657205	2217	67.832	6.12354	5.74898	6.825	44.8268	6.14424	5.70405	7.03904
NCU01323T0	Supercontig_12.5:3657161-3661778	4395	168.583	15.2189	14.8345	15.8704	115.592	15.8438	15.1887	16.586
NCU01324T1	Supercontig_12.5:3662528-3665379	2730	112.685	10.1726	9.51945	10.8532	64.7748	8.87844	8.14593	9.61995
NCU01325T0	Supercontig_12.5:3666147-3666942	795	1.2276	0.110822	0.0342932	0.188613	0.483219	0.066233	0	0.13017
NCU01326T0	Supercontig_12.5:3668004-3668876	872	2.9307	0.264569	0.12506	0.390813	0.682203	0.0935071	0	0.166146
NCU01327T0	Supercontig_12.5:3670033-3672264	2159	335.328	30.2718	29.5361	31.8217	212.677	29.1509	28.9221	31.5009
NCU01328T0	Supercontig_12.5:3672513-3675677	2615	7016.59	633.424	581.606	590.254	5012.29	687.017	610.352	621.085
NCU01330T0	Supercontig_12.5:3679000-3682803	3687	180.284	16.2752	15.7833	16.7631	113.5	15.557	14.9825	16.1332
NCU01331T0	Supercontig_12.5:3683058-3683978	787	274.712	24.7997	15.4502	18.4641	149.361	20.4724	12.5444	15.5688
NCU01332T0	Supercontig_12.5:3684274-3686333	1567	5211.69	470.486	390.408	400.9	3336.18	457.278	391.83	404.351
NCU01333T0	Supercontig_12.5:3686327-3689857	2757	349.431	31.545	30.7979	32.907	225.642	30.9279	29.992	32.4219
NCU01334T0	Supercontig_12.5:3690219-3692089	1143	12.5924	1.13678	0.856605	1.42767	8.15968	1.11842	0.778628	1.46672
NCU01335T0	Supercontig_12.5:3692752-3700051	6386	155.326	14.0221	13.211	14.2015	85.6353	11.7377	11.2398	12.3263
NCU01336T0	Supercontig_12.5:3700550-3703216	2357	179.885	16.2392	12.9028	14.366	125.863	17.2516	14.0058	15.8586
NCU01337T0	Supercontig_12.5:3703538-3705009	1471	239.809	21.6488	18.543	20.9246	151.968	20.8298	17.5735	20.4156
NCU01338T0	Supercontig_12.5:3705159-3706239	1007	246.105	22.2171	15.0394	17.476	172.893	23.6978	16.7508	20.5326
NCU01339T0	Supercontig_12.5:3706163-3708109	1809	262.194	23.6696	22.7119	24.8915	164.638	22.5664	21.2796	23.8774
NCU01340T0	Supercontig_12.5:3708774-3709865	924	170.393	15.3823	12.0087	14.7232	129.824	17.7944	14.1564	17.3147
NCU01341T0	Supercontig_12.5:3709854-3711454	1473	286.794	25.8903	24.4194	27.3873	183.842	25.1985	23.5186	26.898
NCU01342T0	Supercontig_12.5:3711730-3713332	1360	832.107	75.1185	63.4368	68.1878	525.838	72.0747	60.3562	65.5761
NCU01343T0	Supercontig_12.5:3713342-3714747	1318	250.466	22.6108	20.137	22.733	179.41	24.5911	22.3302	25.6122
NCU01344T0	Supercontig_12.5:3714757-3717572	2578	149.111	13.461	12.8966	14.0175	97.6684	13.3871	12.6767	14.2984
NCU01345T0	Supercontig_12.5:3718338-3721921	3339	286.569	25.87	23.7521	25.6546	188.969	25.9013	24.6401	27.2153
NCU01347T0	Supercontig_12.5:3727251-3729052	1677	413.852	37.3605	31.368	34.0992	260.385	35.6901	30.9159	34.3593
NCU01348T0	Supercontig_12.5:3730156-3732570	2053	34.5673	3.12056	2.58953	3.29999	22.2418	3.0486	2.55058	3.35709
NCU01349T0	Supercontig_12.5:3735909-3741109	5200	15.0937	1.36259	1.21074	1.51595	10.4911	1.43797	1.24977	1.62547
NCU01353T0	Supercontig_12.5:3747191-3750386	3071	471.782	42.5902	37.3614	39.4742	328.385	45.0105	38.4489	41.3873
NCU01355T0	Supercontig_12.5:3759324-3760819	1495	36.1982	3.26779	2.48924	3.31898	27.2725	3.73814	2.74114	3.93174
NCU01356T0	Supercontig_12.5:3760840-3762881	2041	239.517	21.6225	16.8708	18.7409	155.538	21.319	17.381	19.6525
NCU01357T0	Supercontig_12.5:3763094-3764336	1187	65.5205	5.91487	4.69697	5.94873	42.2141	5.78613	4.44628	5.98069
NCU01358T0	Supercontig_12.5:3767239-3769039	1683	49.5008	4.46869	3.90398	4.84353	41.0025	5.62007	4.85759	6.18574
NCU01360T0	Supercontig_12.5:3769058-3770375	971	1575.72	142.248	118.107	124.79	767.135	105.148	101.492	110.159
NCU01361T0	Supercontig_12.5:3770666-3774819	4099	189.788	17.1331	16.5481	17.732	118.316	16.2172	15.5518	16.9807
NCU01362T0	Supercontig_12.5:3774818-3778900	4021	153.392	13.8474	13.329	14.477	114.126	15.6428	15.0545	16.4316
NCU01364T0	Supercontig_12.5:3779431-3781224	1387	495.765	44.7552	36.9044	40.0396	305.785	41.9129	35.6341	39.6183
NCU01365T0	Supercontig_12.5:3780934-3785173	3977	58.7509	5.30375	4.99492	5.63271	39.2748	5.38325	5.00956	5.75695
NCU01366T2	Supercontig_12.5:3786268-3791458	4900	22.2818	2.01149	1.80168	2.22335	9.77586	1.33994	1.13896	1.54851
NCU01367T0	Supercontig_12.5:3791526-3793919	2393	24.2078	2.18537	1.93109	2.46655	13.6441	1.87014	1.54817	2.19684
NCU01368T0	Supercontig_12.5:3794263-3795757	1278	728.422	65.7584	63.7876	68.8843	497.203	68.1498	65.0841	71.886
NCU01369T0	Supercontig_12.5:3797943-3801663	3646	762.896	68.8705	53.6962	56.2049	531.611	72.866	57.3965	60.4221
NCU01370T0	Supercontig_12.5:3801778-3804024	2162	36.781	3.32041	2.96968	3.67585	25.5991	3.50877	3.08253	3.95369
NCU01371T1	Supercontig_12.5:3804241-3805266	903	115.686	10.4435	9.45888	11.4378	83.657	11.4666	10.2698	12.6633
NCU01373T0	Supercontig_12.5:3807059-3808632	1344	17.5197	1.58159	1.32867	1.8358	14.936	2.04722	1.67855	2.40233
NCU01374T0	Supercontig_12.5:3810162-3811666	1405	137.628	12.4244	9.77978	11.565	93.2274	12.7783	10.3706	12.595
NCU01376T0	Supercontig_12.5:3812750-3815365	2368	103.557	9.34862	8.51396	9.75738	52.6853	7.22138	6.58014	7.86614
NCU01377T0	Supercontig_12.5:3816481-3819147	2601	77.0881	6.95913	6.50394	7.45254	49.6939	6.81136	6.27833	7.35257
NCU01378T0	Supercontig_12.5:3819016-3822301	2932	392.23	35.4087	34.2665	36.9009	263.328	36.0935	34.8764	37.7888
NCU01379T0	Supercontig_12.5:3822705-3835614	12313	102.457	9.24931	9.0614	9.62151	79.968	10.9609	10.6015	11.3529
NCU01380T0	Supercontig_12.5:3836115-3837924	1809	57.5026	5.19105	3.88073	4.83019	35.5892	4.87807	3.53531	4.59934
NCU01381T0	Supercontig_12.5:3840743-3841939	932	525.898	47.4755	40.5875	45.0192	312.332	42.8102	36.4196	41.2164
NCU01382T0	Supercontig_12.5:3842094-3846441	4170	66.5739	6.00997	5.48858	6.20775	39.7625	5.4501	4.86901	5.76241
NCU01386T0	Supercontig_12.5:3863118-3866383	3176	258.959	23.3776	22.4416	24.4046	151.837	20.8118	19.7482	21.9022
NCU01387T0	Supercontig_12.5:3870026-3873386	3299	76.8761	6.94	6.47488	7.33434	53.5382	7.33828	6.78817	7.84843
NCU01388T0	Supercontig_12.5:3873575-3876112	2327	649.168	58.6037	52.6868	55.5982	418.305	57.3355	50.9732	54.86
NCU01389T0	Supercontig_12.5:3876203-3877856	1569	170.044	15.3507	13.3709	15.152	99.1954	13.5964	11.9776	14.1674
NCU01391T0	Supercontig_12.5:3879885-3881158	1273	4576.51	413.145	412.584	425.415	2818.71	386.35	383.956	398.794
NCU01393T0	Supercontig_12.5:3886219-3887806	1587	245.804	22.19	19.2233	21.3965	164.444	22.5397	19.7841	22.4185
NCU01395T0	Supercontig_12.5:3892917-3896127	3043	168.313	15.1945	12.6863	14.0705	114.25	15.6599	12.9773	14.6505
NCU01398T0	Supercontig_12.5:3899072-3901949	2793	187.251	16.9041	13.9341	15.4715	137.705	18.8747	15.5913	17.3772
NCU01399T0	Supercontig_12.5:3902253-3904846	2454	464.392	41.923	34.1233	36.3119	301.645	41.3454	33.8625	36.612
NCU01400T0	Supercontig_12.5:3903538-3905059	1521	231.033	20.8565	19.6925	22.0206	148.735	20.3866	19.1035	21.6839
NCU01401T0	Supercontig_12.5:3932944-3934869	1850	76.774	6.93078	6.31954	7.54293	58.0403	7.95538	7.19159	8.74346
NCU01402T0	Supercontig_12.5:3935438-3937165	1551	54.7466	4.94225	3.57707	4.51748	35.6797	4.89049	3.60296	4.80395
NCU01403T0	Supercontig_12.5:3937220-3939355	2015	120.879	10.9124	10.2423	11.5547	77.0615	10.5625	9.86061	11.2575
NCU01404T0	Supercontig_12.5:3939664-3942060	2396	29.5458	2.66725	2.37812	3.06084	25.2788	3.46487	3.00608	3.95627
NCU01407T0	Supercontig_12.5:3953061-3955561	2275	8.60749	0.777042	0.616502	0.943249	7.05585	0.96712	0.748884	1.17949
NCU01408T0	Supercontig_12.5:3955905-3958521	2478	299.335	27.0225	24.3861	26.3774	193.989	26.5893	23.7623	26.3515
NCU01409T0	Supercontig_12.5:3958606-3962691	3589	566.242	51.1176	51.1914	53.7779	360.219	49.3739	48.6602	52.0857
NCU01410T0	Supercontig_12.5:3963554-3965600	1985	361.417	32.627	29.4675	31.8916	216.882	29.7272	26.4109	29.3408
NCU01411T0	Supercontig_12.5:3967909-3970439	2404	60.897	5.49749	4.32648	5.27343	42.1225	5.77358	4.50272	5.60473
NCU01412T0	Supercontig_12.5:3970911-3976406	5423	109.154	9.85392	8.11659	9.00139	71.7238	9.83092	8.22461	9.12913
NCU01413T0	Supercontig_12.5:3973436-3976684	3248	144.951	13.0855	12.6404	13.7191	91.6488	12.562	11.8691	13.2608
NCU01414T0	Supercontig_12.5:3977114-3980680	3458	1276.07	115.197	111.828	115.462	806.144	110.495	107.004	111.619
NCU01416T0	Supercontig_12.5:3993243-3994171	700	12.0787	1.09041	0.350525	1.05158	19.9527	2.73484	1.96195	3.50773
NCU01417T0	Supercontig_12.5:4002178-4005467	3017	1664.4	150.254	137.531	141.873	1101.68	151.004	137.703	142.931
NCU01418T0	Supercontig_12.5:4007433-4009736	1987	8278.31	747.326	608.556	618.592	5887.99	807.045	642.868	656.097
NCU01419T0	Supercontig_12.5:4012301-4013845	1460	964.683	87.0868	84.9917	90.6404	650.953	89.2238	86.9842	91.4638
NCU01420T0	Supercontig_12.5:4013445-4015369	1784	1443.09	130.275	129.624	134.731	899.233	123.255	120.376	127.989
NCU01422T0	Supercontig_12.5:4017680-4019324	1546	1598.42	144.297	142.765	149.239	1055.01	144.607	141.512	150.027
NCU01423T0	Supercontig_12.5:4020358-4022197	1729	42.5351	3.83986	2.78307	3.53206	25.1338	3.445	2.44198	3.49539
NCU01424T0	Supercontig_12.5:4024028-4025499	976	12248.7	1105.76	806.286	823.801	8655.94	1186.44	857.039	881.256
NCU01425T0	Supercontig_12.5:4025410-4026962	1477	1916.36	172.999	171.158	178.921	1188.17	162.858	158.473	169.051
NCU01427T0	Supercontig_12.5:4030154-4032913	2277	2768.26	249.905	250.428	257.069	1780.11	243.993	243.489	251.467
NCU01428T0	Supercontig_12.5:4781436-4783164	1728	864.778	78.0679	76.2518	81.3305	540.369	74.0665	71.5971	77.5414
NCU01429T0	Supercontig_12.5:4777828-4781182	3228	365.174	32.9661	32.1084	34.2842	241.319	33.0767	31.9707	34.5662
NCU01430T0	Supercontig_12.5:4776448-4779402	2687	296.804	26.794	23.8641	25.8629	194.168	26.6139	24.2788	26.8977
NCU01431T0	Supercontig_12.5:4768951-4776086	6660	144.037	13.0029	12.5968	13.5448	111.05	15.2212	15.9174	17.0766
NCU01432T0	Supercontig_12.5:4766632-4767995	1213	334.425	30.1902	24.4311	27.2069	205.764	28.2033	22.0962	25.6793
NCU01433T0	Supercontig_12.5:4763437-4765965	2111	247.46	22.3395	19.9081	22.0455	170.594	23.3826	20.55	22.9128
NCU01434T0	Supercontig_12.5:4762198-4763389	1191	141.547	12.7782	10.6786	12.6243	88.0989	12.0754	10.1139	12.4078
NCU01435T0	Supercontig_12.5:4758898-4761774	2624	266.815	24.0868	23.3669	25.2267	169.107	23.1789	22.8977	24.9879
NCU01436T0	Supercontig_12.5:4757549-4758629	904	3109.74	280.732	277.695	290.627	1757.73	240.926	235.036	250.801
NCU01438T0	Supercontig_12.5:4746170-4748649	2202	2124.71	191.809	195.788	201.756	1432.61	196.363	202.722	210.326
NCU01439T0	Supercontig_12.5:4742526-4745460	2873	236.243	21.3269	18.7606	20.388	147.003	20.1492	17.5777	19.5444
NCU01440T0	Supercontig_12.5:4734285-4741305	6587	513.557	46.3614	47.2706	48.9821	352.509	48.3171	48.3161	50.5533
NCU01441T0	Supercontig_12.5:4730946-4732373	1011	236.98	21.3934	20.0166	22.8408	144.362	19.7872	18.1382	21.4361
NCU01442T0	Supercontig_12.5:4728514-4731517	2572	145.092	13.0982	11.1512	12.386	91.5616	12.55	10.6623	12.2959
NCU01443T0	Supercontig_12.5:4720757-4723464	1937	993.635	89.7005	88.3403	92.9025	680.699	93.3009	90.2904	96.9409
NCU01444T0	Supercontig_12.5:4718351-4720889	2165	717.88	64.8068	58.1151	61.2695	470.342	64.468	57.2155	61.3454
NCU01445T0	Supercontig_12.5:4713858-4717467	3545	157.58	14.2255	13.3701	14.5659	97.6444	13.3838	12.3773	13.8019
NCU01447T0	Supercontig_12.5:4710027-4712894	2428	546.643	49.3482	46.9188	49.58	356.289	48.8352	46.7899	50.5321
NCU01449T1	Supercontig_12.5:4705717-4708931	2414	3269.33	295.139	273.873	281.101	2188.94	300.03	276.478	285.086
NCU01451T0	Supercontig_12.5:4697051-4699062	1955	2805.47	253.264	239.246	246.456	1862.77	255.322	238.942	247.475
NCU01452T0	Supercontig_12.5:4694537-4696530	1543	5708.99	515.38	479.127	489.569	3681.39	504.594	464.643	478.593
NCU01453T1	Supercontig_12.5:4692274-4694477	1511	665.196	60.0507	58.4412	62.6227	447.943	61.3979	58.9745	64.2032
NCU01454T0	Supercontig_12.5:4690431-4692338	1591	235.673	21.2754	17.2643	19.1835	201.043	27.5562	22.5313	25.2761
NCU01455T0	Supercontig_12.5:4687107-4689654	2488	266.223	24.0333	23.3237	24.7428	173.622	23.7977	22.9098	24.6817
NCU01457T0	Supercontig_12.5:4678869-4681856	2987	62.4139	5.63442	5.41246	6.25216	39.9567	5.47672	4.98197	6.08369
NCU01458T0	Supercontig_12.5:4677500-4678617	1014	22.9478	2.07162	1.66697	2.47357	13.1635	1.80428	1.38797	2.20442
NCU01459T0	Supercontig_12.5:4673280-4676687	2943	536.67	48.448	46.1101	48.5557	324.625	44.4952	42.3012	45.4941
NCU01460T0	Supercontig_12.5:4669151-4670292	853	618.413	55.8273	53.7496	58.6034	416.151	57.0402	53.8859	60.2471
NCU01461T0	Supercontig_12.5:4663953-4669177	5163	125.525	11.3318	11.8547	12.7893	80.0991	10.9789	11.2084	12.2667
NCU01462T0	Supercontig_12.5:4660143-4661351	1136	0.802255	0.0724237	0.0239992	0.131996	1.94235	0.26623	0.109315	0.419042
NCU01463T0	Supercontig_12.5:4657309-4659298	1914	55.2788	4.9903	4.47975	5.4982	31.1519	4.26988	3.64415	4.75794
NCU01464T0	Supercontig_12.5:4654690-4656861	1991	366.864	33.1187	30.0428	32.5007	252.843	34.6562	31.425	34.8138
NCU01466T0	Supercontig_12.5:4643293-4646967	3612	38.8185	3.50434	3.69093	4.31741	28.5063	3.90725	3.59622	4.22313
NCU01467T0	Supercontig_12.5:4641962-4642950	774	2543.98	229.658	225.292	238.163	1710.76	234.487	228.499	243.912
NCU01468T0	Supercontig_12.5:4639971-4642189	2162	283.215	25.5672	24.76	26.3804	180.403	24.7272	23.7413	25.7037
NCU01469T0	Supercontig_12.5:4638477-4639681	1204	131.171	11.8415	9.79343	12.0352	84.6365	11.6008	9.93594	12.1879
NCU01470T0	Supercontig_12.5:4633348-4636782	3053	874.843	78.9766	69.7651	72.9665	575.253	78.8478	70.2329	73.9683
NCU01471T0	Supercontig_12.5:4628533-4631799	2816	136.087	12.2852	11.4981	13.1014	74.55	10.2183	9.37291	11.0799
NCU01472T0	Supercontig_12.5:4623492-4628245	4494	15.0061	1.35468	1.20118	1.57124	9.97171	1.36679	1.19282	1.5981
NCU01473T0	Supercontig_12.5:4621322-4623251	1846	208.506	18.8229	15.7952	17.6043	139.695	19.1474	16.302	18.6789
NCU01475T0	Supercontig_12.5:4614827-4617253	2363	47.0805	4.2502	3.84057	4.66441	33.8895	4.64511	4.13185	5.16708
NCU01476T0	Supercontig_12.5:4610428-4613810	3211	126.629	11.4314	11.4792	12.5745	63.9518	8.76563	8.49538	9.96499
NCU01477T0	Supercontig_12.5:4605705-4609263	3448	803.17	72.5063	69.7786	72.7991	536.99	73.6033	72.1815	75.0027
NCU01478T0	Supercontig_12.5:4598515-4603188	4351	274.963	24.8223	24.2429	26.0632	183.069	25.0925	24.3741	26.1531
NCU01479T0	Supercontig_12.5:4594145-4598010	3799	472.521	42.6569	41.8383	43.4745	313.306	42.9437	41.9552	43.9328
NCU01480T0	Supercontig_12.5:4590985-4593750	2681	130.302	11.7631	9.05041	10.23	84.6039	11.5963	9.10947	10.584
NCU01481T0	Supercontig_12.2:3347848-3350878	2821	101.525	9.16517	8.55401	9.78999	95.0628	13.0299	12.1915	13.8938
NCU01483T0	Supercontig_12.2:3345022-3346189	984	3286.98	296.733	254.857	265.732	2053.1	281.411	239.488	251.582
NCU01484T0	Supercontig_12.2:3342199-3344700	1929	6843.9	617.834	493.499	502.565	4471.68	612.917	509.99	521.76
NCU01485T0	Supercontig_12.2:3338078-3340096	1926	130.29	11.7619	11.005	12.5264	73.9953	10.1423	9.33836	10.96
NCU01486T0	Supercontig_12.2:3332318-3337925	4873	0	0	0	0.00584564	0	0	0	0.0088642
NCU01487T0	Supercontig_12.2:3328816-3331553	2650	2542.82	229.554	224.313	229.684	1617.69	221.731	216.631	223.739
NCU01489T0	Supercontig_12.2:3299469-3300879	1217	346.665	31.2953	26.9495	30.8698	239.008	32.7599	27.8398	33.2989
NCU01490T0	Supercontig_12.2:3297630-3299466	1836	48.3106	4.36124	3.94246	4.95963	31.2345	4.28121	3.70878	4.93752
NCU01491T0	Supercontig_12.2:3293281-3297039	3696	65.5813	5.92036	5.5271	6.31507	37.7433	5.17333	4.71381	5.63371
NCU01493T0	Supercontig_12.2:3290115-3292237	1407	67.3091	6.07633	5.47393	6.68498	47.0605	6.45041	5.75162	7.16379
NCU01494T0	Supercontig_12.2:3285487-3288363	2812	55.0646	4.97097	4.17381	5.1288	40.198	5.50979	4.61488	5.66739
NCU01495T0	Supercontig_12.2:3281840-3284759	2709	0.330795	0.0298626	0.00503195	0.0503195	0.108485	0.0148697	0	0.0382005
NCU01496T0	Supercontig_12.2:3277455-3280490	2740	0	0	0	0.0112468	0	0	0	0.017349
NCU01498T0	Supercontig_12.2:3264426-3269512	4919	561.505	50.69	50.0812	52.423	195.938	26.8566	25.8862	28.0958
NCU01499T0	Supercontig_12.2:3259231-3263375	3705	185.438	16.7404	16.1581	17.4902	123.341	16.9059	16.219	17.7623
NCU01500T0	Supercontig_12.2:3257705-3259379	1589	0	0	0	0.0171574	0	0	0	0.0260504
NCU01501T0	Supercontig_12.2:3256116-3257492	1281	368.66	33.2809	31.7731	35.04	230.032	31.5296	29.6901	33.3875
NCU01504T0	Supercontig_12.2:3243753-3245613	1860	1631.69	147.301	127.14	132.688	1039.36	142.462	123.782	130.091
NCU01505T0	Supercontig_12.2:3241958-3243540	1329	11.6241	1.04936	0.71799	1.20007	7.92704	1.08653	0.763095	1.41718
NCU01506T0	Supercontig_12.2:3239641-3241009	1368	22.4577	2.02737	1.7438	2.31178	14.8769	2.03912	1.69449	2.37532
NCU01509T0	Supercontig_12.2:3233925-3237493	3568	335.419	30.28	29.5885	31.5153	195.226	26.7589	25.6408	28.0369
NCU01510T0	Supercontig_12.2:3227827-3233310	5341	592.773	53.5127	53.2566	55.3166	575.537	78.8867	75.7354	78.8975
NCU01511T0	Supercontig_12.2:3226157-3227772	1507	474.876	42.8695	41.3037	44.8241	301.912	41.382	39.6571	43.5569
NCU01512T0	Supercontig_12.2:3224382-3226620	2163	183.598	16.5743	14.829	16.4171	126.446	17.3315	15.2333	17.2523
NCU01515T0	Supercontig_12.2:3219811-3221940	1976	383.114	34.5856	32.8302	35.2171	247.67	33.9472	32.7528	35.1514
NCU01516T0	Supercontig_12.2:3217821-3219397	1497	128.049	11.5596	10.3352	12.12	85.549	11.7259	10.3692	12.6228
NCU01517T0	Supercontig_12.2:3214127-3217500	3311	1863.32	168.211	151.05	155.48	1269.76	174.041	154.143	159.438
NCU01520T0	Supercontig_12.2:3206431-3207264	755	30.4089	2.74517	1.8055	3.01519	21.747	2.98078	1.8641	3.45407
NCU01521T0	Supercontig_12.2:3204394-3205712	1183	22.272	2.01061	1.68947	2.34571	15.6231	2.14139	1.73627	2.54652
NCU01522T0	Supercontig_12.2:3199246-3204527	5281	23.4213	2.11436	1.96174	2.32828	9.50653	1.30303	1.1052	1.50103
NCU01523T0	Supercontig_12.2:3195788-3197744	1562	2286.05	206.373	189.192	196.052	1481.91	203.12	186.313	195.085
NCU01524T0	Supercontig_12.2:3193423-3195243	1673	48.4779	4.37635	3.98435	4.76656	33.4095	4.57932	4.09487	5.05982
NCU01525T0	Supercontig_12.2:3188785-3192710	2898	193.861	17.5008	16.9866	18.3182	124.971	17.1294	16.3114	18.0274
NCU01527T0	Supercontig_12.2:3183972-3188203	2626	89.7416	8.10144	7.65152	8.83507	62.4634	8.56163	8.2126	9.52883
NCU01528T0	Supercontig_12.2:3180103-3182245	1506	28653.8	2586.73	2474.41	2498.56	20507.9	2810.94	2567.8	2597.83
NCU01529T0	Supercontig_12.2:3178072-3178518	381	31.1181	2.80919	0.715567	1.89625	28.7246	3.93717	0.923489	2.49885
NCU01530T0	Supercontig_12.2:3176117-3176801	684	39.1053	3.53024	2.47122	3.74668	28.2511	3.87227	2.72329	4.4783
NCU01534T1	Supercontig_12.2:3159767-3162945	1964	214.275	19.3437	18.4505	20.3766	140.373	19.2405	18.2386	20.4049
NCU01535T0	Supercontig_12.2:3157051-3159112	2000	377.797	34.1057	35.4761	38.032	242.326	33.2148	33.4153	36.82
NCU01539T0	Supercontig_12.2:3147264-3151235	3904	233.519	21.081	20.3984	21.7218	164.857	22.5964	21.9111	23.2894
NCU01540T0	Supercontig_12.2:3141864-3145950	3957	511.466	46.1727	45.8498	47.7762	321.164	44.0208	43.2535	45.7417
NCU01541T0	Supercontig_12.2:3141481-3142493	953	245.706	22.1812	20.9694	23.3868	179.695	24.6302	23.1728	26.8431
NCU01542T0	Supercontig_12.2:3136102-3140862	4760	80.5862	7.27493	6.99046	7.56035	46.0052	6.30577	5.88864	6.73238
NCU01543T0	Supercontig_12.2:3127768-3133622	5454	248.239	22.4098	22.7067	24.0914	146.08	20.0227	19.4257	21.0689
NCU01545T0	Supercontig_12.2:3124674-3126054	1119	11059.1	998.366	822.266	838.529	6918.62	948.31	799.193	821.111
NCU01546T0	Supercontig_12.2:3121498-3123486	1913	1182.01	106.706	98.9979	103.68	696.212	95.4272	93.3882	99.2823
NCU01547T0	Supercontig_12.2:3118041-3119873	1659	810.461	73.1645	77.3194	81.9125	510.123	69.9207	74.2049	79.2575
NCU01548T0	Supercontig_12.2:3116757-3117656	760	792.643	71.556	67.7295	75.7972	628.671	86.1697	81.1948	91.6077
NCU01549T0	Supercontig_12.2:3111535-3116090	3735	277.876	25.0853	24.5296	26.0683	180.851	24.7885	24.1066	25.8827
NCU01550T0	Supercontig_12.2:3109505-3111625	1900	465.453	42.0188	39.2517	42.3008	340.87	46.7218	43.1152	46.8733
NCU01551T0	Supercontig_12.2:3107180-3108510	1330	504.119	45.5094	40.0542	43.5287	322.442	44.196	39.6511	44.0395
NCU01552T0	Supercontig_12.2:3104697-3107067	1864	2327.29	210.097	208.437	217.027	1414.91	193.936	191.558	200.996
NCU01554T0	Supercontig_12.2:3098687-3103787	5036	124.923	11.2774	11.2387	12.1861	80.2238	10.996	10.9444	12.0007
NCU01555T0	Supercontig_12.2:3097438-3098667	1134	2665.16	240.598	203.091	212.034	1852.78	253.954	219.326	230.222
NCU01559T0	Supercontig_12.2:3086302-3087702	1318	1121.7	101.262	98.1635	105.276	693.687	95.0812	91.7619	99.2714
NCU01560T0	Supercontig_12.2:3085086-3086503	1417	1339.31	120.906	118.513	125.806	884.548	121.242	118.03	126.484
NCU01562T0	Supercontig_12.2:3079220-3080410	1071	1.84824	0.16685	0.0636393	0.267285	1.88433	0.258279	0.11595	0.386499
NCU01563T0	Supercontig_12.2:3077064-3079201	1927	97.6586	8.81614	8.10793	9.54309	68.6082	9.40387	8.51986	10.2996
NCU01564T0	Supercontig_12.2:3072628-3076914	3616	318.096	28.7162	26.5581	28.4883	168.219	23.0571	22.1736	24.2248
NCU01565T0	Supercontig_12.2:3068628-3072190	3428	1197.68	108.121	106.818	109.426	775.331	106.272	104.662	107.88
NCU01569T0	Supercontig_12.2:3056090-3060460	4014	186.466	16.8332	16.2974	17.3671	118.505	16.2431	15.5563	16.9433
NCU01570T0	Supercontig_12.2:3052852-3055261	2379	88.9162	8.02692	7.36871	8.56627	28.5322	3.9108	3.41206	4.40533
NCU01571T0	Supercontig_12.2:3050672-3052306	1473	526.387	47.5197	41.2556	44.6149	357.391	48.9863	42.1387	46.6912
NCU01572T0	Supercontig_12.2:3046250-3049342	2934	53.8574	4.86198	4.54849	5.17107	38.497	5.27664	4.90267	5.65747
NCU01573T0	Supercontig_12.2:3044746-3046162	1356	38.8176	3.50426	2.46293	3.4481	22.3784	3.06732	2.19791	3.25108
NCU01575T0	Supercontig_12.2:3038372-3040781	2112	608.918	54.9701	52.1639	55.1652	415.229	56.9139	53.2223	57.3382
NCU01577T0	Supercontig_12.2:3036384-3038166	1717	247.145	22.311	19.1572	21.3008	170.001	23.3015	20.2269	22.8788
NCU01581T0	Supercontig_12.2:3027928-3030644	2462	52.3252	4.72367	4.59552	5.48695	32.4004	4.44101	3.94269	5.2289
NCU01584T0	Supercontig_12.2:3021362-3026505	4946	50.6932	4.57633	4.25484	4.90435	37.9078	5.19589	4.78131	5.6141
NCU01585T0	Supercontig_12.2:3019576-3021077	1358	825.352	74.5088	65.6382	70.5066	499.345	68.4434	61.5271	66.8309
NCU01587T1	Supercontig_12.2:3016729-3019002	1109	4541.66	409.999	409.144	422.773	1781.24	244.149	238.578	253.89
NCU01589T0	Supercontig_12.2:3012905-3015387	2324	220.22	19.8804	17.9838	19.9194	157.298	21.5602	19.1919	21.3828
NCU01592T0	Supercontig_12.2:3005854-3007117	1263	0.285789	0.0257997	0	0.0539649	1.39873	0.191719	0.0819359	0.294969
NCU01593T0	Supercontig_12.2:3002794-3004549	1569	2.04058	0.184214	0.104257	0.260641	2.57736	0.353269	0.211059	0.488075
NCU01595T0	Supercontig_12.2:2999266-3001255	1849	18.0858	1.6327	1.40813	1.85784	17.9335	2.45808	2.12679	2.78721
NCU01596T0	Supercontig_12.2:2997034-2999005	1824	739.694	66.7759	62.1267	65.6541	491.843	67.4152	63.1009	67.9461
NCU01597T0	Supercontig_12.2:2988135-2996985	8796	34.8047	3.142	3.50397	3.88521	23.4875	3.21935	3.49892	3.96481
NCU01598T0	Supercontig_12.2:2986126-2987867	1741	71.1278	6.42107	5.33987	6.57697	46.6762	6.39774	5.13562	6.51463
NCU01599T0	Supercontig_12.2:2983075-2985994	2848	289.993	26.1791	24.8747	26.818	185.807	25.468	23.7856	26.3218
NCU01601T0	Supercontig_12.2:2981483-2982817	1135	871.528	78.6773	69.5749	74.8714	589.559	80.8087	69.2393	75.2934
NCU01605T0	Supercontig_12.2:2978148-2979759	964	389.259	35.1404	25.8066	29.1579	53.8999	7.38786	5.17425	7.6433
NCU01607T0	Supercontig_12.2:2973263-2975898	2571	226.661	20.4619	19.7925	21.1286	158.49	21.7236	20.8822	22.5727
NCU01608T0	Supercontig_12.2:2969603-2971561	1896	46.426	4.19111	3.48697	4.55104	54.2267	7.43265	6.25495	7.63039
NCU01610T0	Supercontig_12.2:2965836-2966499	663	31.4815	2.84199	1.41867	2.36445	10.8536	1.48766	0.655562	1.56086
NCU01611T0	Supercontig_12.2:2961573-2965753	3166	312.062	28.1714	27.3979	29.3845	177.995	24.3971	23.2654	25.6592
NCU01612T0	Supercontig_12.2:2958191-2961293	3036	19.1844	1.73187	1.53108	1.93069	15.1257	2.07322	1.82019	2.32467
NCU01614T0	Supercontig_12.2:2952971-2954651	1368	520.917	47.0259	45.6378	48.4079	356.429	48.8544	48.0056	52.3175
NCU01615T0	Supercontig_12.2:2949195-2952604	3290	63.0307	5.6901	5.27445	6.09069	38.26	5.24416	4.84398	5.64293
NCU01620T0	Supercontig_12.2:2943013-2944108	1027	82.5809	7.45501	6.73107	8.17894	46.0762	6.3155	5.52607	7.12886
NCU01623T0	Supercontig_12.2:2937667-2940423	2756	31.5265	2.84606	2.86381	3.53649	19.6025	2.68685	2.47824	3.2968
NCU01625T0	Supercontig_12.2:2933603-2936878	2997	114.247	10.3137	9.84273	10.7752	66.4948	9.1142	8.60477	9.61994
NCU01629T0	Supercontig_12.2:2924323-2926753	2348	54.0101	4.87577	4.46345	5.29001	35.7115	4.89484	3.8256	4.85692
NCU01632T0	Supercontig_12.2:2892404-2897679	5211	128.85	11.6319	10.7697	11.667	85.6562	11.7406	10.7278	11.9074
NCU01633T0	Supercontig_12.2:2887725-2890393	2596	1065.83	96.218	71.2978	74.6899	801.181	109.815	83.2266	87.5637
NCU01634T0	Supercontig_12.2:2877349-2878740	1254	11328.8	1022.71	775.933	790.053	7665.51	1050.68	828.227	846.911
NCU01635T0	Supercontig_12.2:2874240-2875647	1340	15456.3	1395.32	1126.25	1143.05	2813.69	385.662	381.311	399.332
NCU01636T0	Supercontig_12.2:2872772-2874072	1132	1859.69	167.883	124.009	130.511	1132.25	155.194	118.66	127.491
NCU01637T0	Supercontig_12.2:2870525-2872765	2240	79.379	7.16595	6.78534	7.88682	51.4681	7.05455	6.35694	7.8353
NCU01638T0	Supercontig_12.2:2864457-2870350	5664	10.953	0.988788	0.900106	1.16725	7.757	1.06322	0.939113	1.26068
NCU01640T0	Supercontig_12.2:2859549-2861694	2082	252.669	22.8097	22.2806	24.4019	161.986	22.2028	20.9217	23.4896
NCU01642T0	Supercontig_12.2:2837041-2846461	8972	204.849	18.4928	18.0893	18.8885	134.617	18.4515	17.8596	18.9023
NCU01643T0	Supercontig_12.2:2831268-2835334	3989	118.468	10.6947	10.3236	11.0686	78.1202	10.7076	10.2318	11.1813
NCU01644T0	Supercontig_12.2:2826559-2830695	4052	270.166	24.3893	23.648	25.3648	181.855	24.9262	24.244	26.0073
NCU01645T0	Supercontig_12.2:2824589-2827029	2272	1504.72	135.839	119.006	123.914	997.703	136.752	119.372	125.202
NCU01646T0	Supercontig_12.2:2820782-2824240	3359	303.845	27.4296	23.3591	25.1406	195.338	26.7743	22.983	25.004
NCU01648T0	Supercontig_12.2:2814398-2819758	5121	741.076	66.9007	58.4924	60.6166	483.374	66.2543	57.3583	60.05
NCU01649T0	Supercontig_12.2:2812325-2814018	1523	433.104	39.0985	34.3877	37.3861	292.426	40.0817	35.5777	39.4915
NCU01650T0	Supercontig_12.2:2810521-2811566	796	376.193	33.9609	26.2185	29.7291	256.504	35.158	26.5473	31.1235
NCU01651T0	Supercontig_12.2:2807411-2810215	2804	2.65466	0.23965	0.175013	0.306272	0.433519	0.0594209	0.0221437	0.0959562
NCU01652T0	Supercontig_12.2:2805110-2807226	1849	730.988	65.99	58.3672	61.7511	467.682	64.1035	56.3039	60.7366
NCU01653T0	Supercontig_12.2:2803209-2803890	579	63.1819	5.70376	2.14244	3.43732	49.5869	6.7967	2.68096	4.75424
NCU01654T0	Supercontig_12.2:2797973-2801265	3063	1132.15	102.205	94.0278	97.4769	748.534	102.599	93.1062	97.5186
NCU01655T0	Supercontig_12.2:2796484-2797757	1145	705.458	63.6853	50.7403	54.931	401.08	54.9746	45.3708	50.414
NCU01656T0	Supercontig_12.2:2791336-2795556	2856	39.7953	3.59253	3.13583	3.97587	24.2599	3.32522	2.877	3.76836
NCU01657T0	Supercontig_12.2:2789456-2790935	1275	482.825	43.5871	33.9559	37.6017	332.78	45.6129	35.6151	39.6733
NCU01658T0	Supercontig_12.2:2784091-2788975	4513	491.895	44.4059	43.5587	45.2804	320.692	43.9561	42.8111	44.9895
NCU01659T1	Supercontig_12.2:2774662-2780701	5876	30.4032	2.74466	2.49405	2.99473	0	0	0	0.00710884
NCU01660T0	Supercontig_12.2:2770304-2771885	1464	18.6572	1.68428	1.35174	2.00649	11.7727	1.61364	1.2308	2.00211
NCU01664T0	Supercontig_12.2:2766837-2768625	1696	226.287	20.4281	19.9249	21.9503	147.704	20.2452	19.7574	22.2469
NCU01665T0	Supercontig_12.2:2763389-2766543	2632	93.6741	8.45644	7.8115	9.10637	42.4958	5.82474	5.19614	6.45606
NCU01666T0	Supercontig_12.2:2760962-2762745	1717	342.292	30.9004	29.7972	32.4066	230.654	31.615	29.9502	33.3819
NCU01667T0	Supercontig_12.2:2759148-2761168	1845	422.827	38.1708	30.8982	33.5432	268.896	36.8566	29.5928	32.7226
NCU01668T1	Supercontig_12.2:2754559-2758350	3649	132.141	11.9291	11.1904	12.6816	71.1241	9.74872	8.98978	10.5097
NCU01670T0	Supercontig_12.2:2750614-2752349	1619	195.654	17.6627	16.4858	18.4561	118.631	16.2603	15.2128	17.2965
NCU01674T0	Supercontig_12.2:2742515-2744335	1586	2745.86	247.883	217.108	224.508	1783.7	244.486	214.657	224.196
NCU01675T0	Supercontig_12.2:2738184-2742430	4104	10.5635	0.953617	0.843668	1.06621	6.16251	0.844673	0.716125	0.973325
NCU01679T2	Supercontig_12.2:2730004-2733279	2978	36.4969	3.29476	3.02567	3.56123	23.4117	3.20895	2.87729	3.53754
NCU01680T0	Supercontig_12.2:2725886-2729848	3380	5970.37	538.976	543.996	552.603	4172.26	571.877	575.802	586.882
NCU01692T0	Supercontig_12.2:2704176-2706814	2333	1709.54	154.329	131.811	136.514	1148.51	157.423	132.264	138.341
NCU01695T0	Supercontig_12.2:2699056-2703155	3610	233.334	21.0643	19.4014	20.9269	136.825	18.7541	17.1252	18.977
NCU01696T0	Supercontig_12.2:2695053-2699041	3758	106.128	9.58068	8.62219	9.59069	69.7217	9.55651	8.65772	9.80327
NCU01697T0	Supercontig_12.2:2692635-2694630	1915	91.6657	8.27514	6.92611	8.18604	56.4625	7.73911	6.24693	7.65195
NCU01698T0	Supercontig_12.2:2689467-2691225	1553	554.322	50.0415	48.4156	52.2784	391.887	53.7145	51.1676	56.3271
NCU01700T0	Supercontig_12.2:2684696-2686715	1629	124.895	11.2749	9.51447	11.163	82.1674	11.2624	9.32573	11.3459
NCU01702T0	Supercontig_12.2:2677434-2681558	4038	295.148	26.6445	26.0512	27.2395	206.095	28.2487	27.4371	29.0619
NCU01703T0	Supercontig_12.2:2675099-2677131	1953	541.395	48.8745	45.8224	49.2215	356.944	48.9251	45.9934	49.7767
NCU01704T0	Supercontig_12.2:2671644-2674037	2270	1948.66	175.915	171.331	176.886	1374.55	188.404	180.082	187.559
NCU01705T0	Supercontig_12.2:2668234-2670887	2653	88.5621	7.99496	7.56851	8.42145	49.5011	6.78494	6.2645	7.30208
NCU01713T0	Supercontig_12.2:2655535-2658059	2401	189.121	17.073	15.8457	17.5774	104.43	14.3138	12.9216	14.6543
NCU01715T0	Supercontig_12.2:2652438-2654749	2188	53.3963	4.82035	4.47947	5.15856	36.7344	5.03506	4.5594	5.50533
NCU01717T0	Supercontig_12.2:2647592-2649669	1254	1.11912	0.101029	0.0434818	0.163057	0.638484	0.0875146	0.0165048	0.148543
NCU01720T0	Supercontig_12.2:2644626-2646922	2296	199.466	18.0068	14.439	16.0479	133.862	18.3479	14.5312	16.4512
NCU01722T1	Supercontig_12.2:2634937-2640617	5622	76.312	6.88908	6.48867	7.29858	42.4348	5.81638	5.37586	6.25966
NCU01724T0	Supercontig_12.2:2629951-2633540	3518	293.333	26.4806	22.4583	24.1671	202.06	27.6956	23.6504	25.6918
NCU01725T0	Supercontig_12.2:2626360-2629086	2656	107.644	9.71754	8.46326	9.57698	68.3543	9.36907	8.06529	9.46016
NCU01728T0	Supercontig_12.2:2620007-2624154	3737	16.9939	1.53413	1.36652	1.70367	11.1931	1.5342	1.33388	1.7396
NCU01731T0	Supercontig_12.2:2607928-2611456	3275	792.433	71.537	60.6364	63.4502	498.287	68.2983	58.3435	61.5223
NCU01735T0	Supercontig_12.2:2598793-2601814	2957	29.8237	2.69233	2.38701	2.99594	25.4635	3.49019	3.08231	3.89821
NCU01737T0	Supercontig_12.2:2592728-2597160	4271	246.862	22.2855	21.2277	22.798	173.426	23.7709	22.7032	24.5302
NCU01738T0	Supercontig_12.2:2588904-2591166	2179	294.22	26.5608	24.1226	26.2246	186.411	25.5507	23.2141	25.8072
NCU01739T0	Supercontig_12.2:2587194-2588791	1511	885.198	79.9114	60.5796	65.0543	575.551	78.8887	60.6802	65.6387
NCU01740T0	Supercontig_12.2:2585926-2587191	1084	2243.61	202.542	190.791	199.519	1542.21	211.385	200.803	211.247
NCU01741T0	Supercontig_12.2:2583105-2585070	1259	373.08	33.6799	25.4225	28.2809	226.338	31.0233	24.1493	27.6837
NCU01742T0	Supercontig_12.2:2580628-2583073	2317	100.574	9.07935	9.48384	10.684	73.1213	10.0225	10.2547	11.8805
NCU01744T0	Supercontig_12.2:2567181-2576313	7177	316.506	28.5726	28.1992	29.6172	215.52	29.5405	28.8756	30.7247
NCU01745T0	Supercontig_12.2:2563823-2566935	3047	701.585	63.3356	62.7803	65.8672	453.413	62.1477	60.7869	64.876
NCU01746T0	Supercontig_12.2:2562643-2563823	1180	116.326	10.5013	9.70381	11.6099	84.6693	11.6053	10.9799	13.3654
NCU01747T0	Supercontig_12.2:2557014-2561720	4577	319.694	28.8604	30.0031	31.8556	212.652	29.1474	29.8766	31.9296
NCU01748T0	Supercontig_12.2:2553454-2556801	3194	662.436	59.8015	59.1798	61.8326	380.608	52.1685	50.8404	54.2442
NCU01750T0	Supercontig_12.2:2552370-2553509	1066	353.532	31.9152	23.5547	26.6365	236.431	32.4068	23.8035	27.3177
NCU01751T0	Supercontig_12.2:2549023-2552179	2954	279.616	25.2424	24.535	26.3274	181.116	24.825	24.0146	26.0333
NCU01752T0	Supercontig_12.2:2546456-2549054	2598	355.501	32.0929	29.2937	31.4082	260.725	35.7366	30.8623	33.5629
NCU01754T0	Supercontig_12.2:2539540-2541938	2331	10742.7	969.796	855.203	869.776	7909.51	1084.13	952.835	970.407
NCU01756T0	Supercontig_12.2:2536026-2538074	1674	2007.93	181.267	154.466	160.989	1367.87	187.489	162.213	170.039
NCU01757T0	Supercontig_12.2:2532765-2535917	3027	72.5283	6.5475	6.13683	6.96285	51.2717	7.02763	6.50838	7.53976
NCU01758T0	Supercontig_12.2:2530321-2532793	2472	230.502	20.8086	18.9419	20.5962	145.532	19.9476	18.3276	20.4207
NCU01759T0	Supercontig_12.2:2527978-2529405	1341	1078.69	97.3791	82.45	87.1768	687.136	94.1832	80.1797	86.4459
NCU01760T0	Supercontig_12.2:2524293-2527522	2557	26.0673	2.35323	1.9565	2.47895	16.9692	2.32591	1.86977	2.58207
NCU01761T0	Supercontig_12.2:2521753-2523872	1844	464.611	41.9428	35.853	38.7065	298.969	40.9786	34.7831	38.5207
NCU01763T0	Supercontig_12.2:2517841-2519432	1497	425.62	38.4229	36.1869	39.3648	268.372	36.7847	35.2693	38.3109
NCU01764T0	Supercontig_12.2:2516469-2517665	1120	135.984	12.2759	11.4164	13.4246	82.3496	11.2874	10.2192	12.4182
NCU01765T0	Supercontig_12.2:2512544-2516036	3024	2575.64	232.516	217.825	222.82	1723.86	236.283	220.221	227.038
NCU01767T0	Supercontig_12.2:2507381-2510118	2634	917.038	82.7857	74.5284	78.001	613.056	84.0293	75.8419	79.9122
NCU01768T0	Supercontig_12.2:2500845-2505844	4543	2642.66	238.567	234.611	238.71	1688.12	231.385	227.699	232.838
NCU01769T0	Supercontig_12.2:2498296-2500702	2268	328.575	29.6622	26.2834	28.4351	205.254	28.1334	24.5663	27.2675
NCU01771T0	Supercontig_12.2:2495550-2497599	2049	97.012	8.75777	8.27606	9.23406	55.6277	7.62469	6.94951	8.30305
NCU01772T0	Supercontig_12.2:2491274-2495347	4073	38.1701	3.44581	3.20624	3.76181	27.3761	3.75234	3.41986	4.0957
NCU01776T0	Supercontig_12.2:2481214-2483420	1688	3679.18	332.139	265.339	273.325	2945.4	403.716	323.182	334.058
NCU01777T0	Supercontig_12.2:2474065-2479165	4807	846.685	76.4346	73.0126	75.4825	553.428	75.8564	71.6409	74.8141
NCU01779T0	Supercontig_12.2:2468052-2470046	1901	223.249	20.1538	18.2853	20.3075	162.061	22.2131	20.5881	23.2447
NCU01780T0	Supercontig_12.2:2465407-2467690	2218	35.7202	3.22465	2.94387	3.50315	19.7979	2.71362	2.39817	3.02337
NCU01781T0	Supercontig_12.2:2462601-2465176	2575	767.603	69.2955	74.9126	78.5706	508.394	69.6837	71.5193	76.3499
NCU01782T0	Supercontig_12.2:2455888-2460586	4028	242.362	21.8792	21.1959	22.8683	300.192	41.1462	40.1865	42.1031
NCU01783T0	Supercontig_12.2:2452452-2454251	1717	252.888	22.8295	17.4106	19.3954	159.717	21.8918	16.7432	19.2023
NCU01784T0	Supercontig_12.2:2450067-2452358	2237	35.1153	3.17004	2.83282	3.50877	25.3827	3.47911	3.06347	3.9015
NCU01785T0	Supercontig_12.2:2448095-2449890	1739	134.001	12.0969	10.6372	12.3695	81.7656	11.2073	9.68797	11.8541
NCU01786T0	Supercontig_12.2:2444571-2447414	2540	93.8672	8.47387	6.77284	7.86766	60.0751	8.23428	6.57578	8.03435
NCU01788T0	Supercontig_12.2:2439816-2443073	2779	255.061	23.0257	17.9825	19.5717	180.66	24.7624	19.4384	21.5833
NCU01789T1	Supercontig_12.2:2433074-2439647	6255	88.2947	7.97082	7.63145	8.34455	55.0038	7.53917	7.13492	7.9751
NCU01790T0	Supercontig_12.2:2422190-2423089	832	52.7372	4.76085	2.99828	4.48923	37.4903	5.13866	3.35829	5.37326
NCU01791T0	Supercontig_12.2:2403311-2405593	2203	408.123	36.8434	35.796	37.8874	258.023	35.3663	34.2163	36.5181
NCU01792T0	Supercontig_12.2:2400756-2402857	1704	1542.91	139.287	139.179	145.139	1072.42	146.993	144.175	149.81
NCU01793T0	Supercontig_12.2:2394042-2397574	2575	673.734	60.8214	51.1911	54.5579	420.155	57.5891	48.0653	51.6983
NCU01794T0	Supercontig_12.2:2392642-2393531	834	726.724	65.6051	62.6405	69.0081	419.021	57.4337	53.9259	61.0199
NCU01795T0	Supercontig_12.2:2389941-2392444	2447	295.075	26.638	26.9678	29.0067	189.685	25.9994	26.5416	28.8422
NCU01796T0	Supercontig_12.2:2387560-2389731	2118	87.1624	7.8686	7.87128	9.06195	51.4512	7.05222	6.61562	8.16936
NCU01797T0	Supercontig_12.2:2382698-2385687	2800	1285.98	116.092	107.475	111.35	817.538	112.057	103.182	108.046
NCU01798T0	Supercontig_12.2:2379104-2381977	2873	14.5742	1.31569	1.13873	1.50407	9.89021	1.35561	1.14543	1.56326
NCU01800T0	Supercontig_12.2:2375704-2377998	2205	169.096	15.2652	13.613	15.3131	151.428	20.7556	18.5381	20.7064
NCU01803T0	Supercontig_12.2:2369061-2371818	1993	186.899	16.8723	15.3894	17.1335	125.643	17.2214	15.5565	17.6335
NCU01804T0	Supercontig_12.2:2363916-2366684	2624	117.166	10.5772	9.98108	11.224	77.1458	10.5741	9.83925	11.3185
NCU01805T0	Supercontig_12.2:2362094-2363991	1897	125.359	11.3168	10.1967	11.6123	83.4455	11.4376	10.5394	12.296
NCU01806T0	Supercontig_12.2:2359685-2361526	1774	165.728	14.9612	14.1046	15.834	95.5005	13.0899	12.17	14.0222
NCU01807T0	Supercontig_12.2:2358183-2359812	1519	447.181	40.3693	35.6	38.4358	286.541	39.2751	35.1263	39.0096
NCU01808T0	Supercontig_12.2:2356041-2357819	1157	1275.44	115.141	81.7775	87.7509	933.161	127.905	90.8558	98.0112
NCU01809T0	Supercontig_12.2:2353074-2355977	2903	50.9939	4.60348	4.16037	4.97272	32.0911	4.39861	3.97115	4.81956
NCU01810T0	Supercontig_12.2:2349488-2352769	2993	141.373	12.7624	11.4226	12.6933	92.6088	12.6936	11.2855	12.7723
NCU01811T0	Supercontig_12.2:2347671-2348901	1167	50.5257	4.56122	3.6561	4.7541	37.1973	5.0985	4.04363	5.60433
NCU01812T0	Supercontig_12.2:2345108-2347030	1842	4.66303	0.420956	0.310817	0.532829	3.6418	0.499169	0.348321	0.640461
NCU01813T0	Supercontig_12.2:2341939-2344977	2766	795.592	71.8222	58.523	61.4405	525.395	72.0139	58.7688	62.1883
NCU01814T0	Supercontig_12.2:2334771-2337690	2514	367.843	33.2071	32.342	34.6345	244.871	33.5636	32.5599	35.1659
NCU01815T0	Supercontig_12.2:2333187-2334855	1550	1978.26	178.587	133.835	140.036	1241.66	170.19	131.232	138.309
NCU01816T0	Supercontig_12.2:2330583-2332466	1811	1002.36	90.4881	80.6602	84.8302	640.677	87.8153	78.8567	84.6395
NCU01817T0	Supercontig_12.2:2326796-2330321	3294	267.906	24.1852	24.4159	26.1002	166.646	22.8416	22.9024	25.0262
NCU01818T0	Supercontig_12.2:2310835-2313031	2134	165.556	14.9456	13.5357	15.088	113.324	15.5329	14.0243	16.0804
NCU01819T0	Supercontig_12.2:2303528-2307573	3913	79.8072	7.20461	6.76326	7.66478	54.8776	7.52187	6.96108	8.08582
NCU01820T0	Supercontig_12.2:2296677-2301281	4199	606.584	54.7594	52.1368	54.4742	407.314	55.8291	52.8393	55.5699
NCU01821T0	Supercontig_12.2:2293202-2295462	2124	1078.81	97.3899	79.312	83.2205	734.931	100.734	81.0146	85.6139
NCU01822T0	Supercontig_12.2:2291469-2293076	1527	600.807	54.238	52.6458	56.5998	413.796	56.7175	54.1992	59.4259
NCU01823T0	Supercontig_12.2:2282056-2291659	9265	52.9127	4.7767	4.62428	5.02594	27.3154	3.74402	3.49381	4.0009
NCU01824T0	Supercontig_12.2:2276043-2278472	2119	1715.95	154.908	143.482	148.628	1180.49	161.805	147.555	154.305
NCU01826T0	Supercontig_12.2:2269601-2272237	2356	675.238	60.9572	44.6381	47.2475	454.865	62.3466	45.7074	49.2828
NCU01827T0	Supercontig_12.2:2266973-2268834	1343	5634.99	508.699	466.974	477.896	3623.7	496.687	447.213	461.622
NCU01828T0	Supercontig_12.2:2264999-2266935	1877	149.921	13.5341	10.85	12.317	86.4518	11.8496	9.3506	11.4787
NCU01829T0	Supercontig_12.2:2265231-2266407	1176	595.105	53.7232	51.7923	56.1462	366.859	50.284	47.9135	52.9458
NCU01830T0	Supercontig_12.2:2262619-2264382	1763	462.741	41.774	35.258	38.1111	298.698	40.9414	34.7259	38.4709
NCU01831T0	Supercontig_12.2:2259895-2262383	2421	165.025	14.8977	14.0989	15.6698	117.711	16.1343	15.2428	17.0124
NCU01833T0	Supercontig_12.2:2248099-2256430	8203	106.406	9.60584	9.30574	10.0449	88.8037	12.172	11.8035	12.7305
NCU01835T0	Supercontig_12.2:2229854-2231363	1509	4054.25	365.998	362.017	369.985	2523.68	345.911	340.493	351.109
NCU01838T0	Supercontig_12.2:2206813-2209054	2097	105.351	9.51053	8.75049	10.2735	62.9467	8.62787	7.78621	9.48616
NCU01839T0	Supercontig_12.2:2203151-2206327	3059	307.974	27.8024	26.6882	28.7069	196.172	26.8886	25.6903	27.9366
NCU01840T0	Supercontig_12.2:2198954-2202322	3281	62.877	5.67622	5.25126	6.11017	36.1574	4.95597	4.48734	5.42566
NCU01842T0	Supercontig_12.2:2194248-2197143	2762	147.729	13.3363	13.7451	15.0332	97.7292	13.3954	13.4883	15.0844
NCU01843T0	Supercontig_12.2:2190291-2194051	3322	798.481	72.0829	71.5794	74.4972	497.091	68.1345	67.3465	70.6244
NCU01844T0	Supercontig_12.2:2190089-2191927	1838	170.222	15.3668	15.7156	17.54	105.593	14.4733	14.3122	16.4855
NCU01846T0	Supercontig_12.2:2181367-2185210	3603	168.415	15.2037	14.5	16.0037	102.948	14.1108	13.2869	14.9997
NCU01849T0	Supercontig_12.1:2265840-2267170	1158	87.836	7.92941	6.35668	7.91053	56.4329	7.73505	6.09472	7.79266
NCU01850T0	Supercontig_12.1:2263266-2265353	2031	375.741	33.9201	29.1894	31.5854	250.111	34.2817	29.9704	33.211
NCU01851T0	Supercontig_12.1:2261931-2263002	1010	51.8619	4.68184	4.05579	5.32322	28.241	3.87089	3.14862	4.59465
NCU01852T0	Supercontig_12.1:2260482-2261849	1296	22.145	1.99914	1.12544	1.98793	29.2252	4.00579	2.37952	3.91263
NCU01853T0	Supercontig_12.1:2256726-2259390	1959	1150.84	103.892	102.622	107.619	647.817	88.7939	86.2031	92.5508
NCU01854T0	Supercontig_12.1:2250829-2253705	2381	0	0	0	0.0121809	80.4896	11.0324	10.079	12.0165
NCU01856T0	Supercontig_12.1:2241563-2244540	2915	1869.37	168.758	157.583	162.367	1230.22	168.622	156.665	162.317
NCU01857T0	Supercontig_12.1:2236948-2241214	4266	326.128	29.4413	28.6052	30.3754	212.449	29.1196	28.2267	30.0509
NCU01858T0	Supercontig_12.1:2235194-2236878	1631	110.537	9.97875	9.45265	10.9738	71.2531	9.7664	8.8067	10.8244
NCU01859T0	Supercontig_12.1:2233082-2235079	1646	3490.49	315.104	285.202	293.782	2340.31	320.778	287.08	297.278
NCU01860T0	Supercontig_12.1:2230996-2232628	1632	43.9581	3.96832	3.1406	3.99257	26.4303	3.62271	2.98027	4.12165
NCU01861T0	Supercontig_12.1:2226727-2228146	1419	8256.53	745.359	730.637	743.548	5324.89	729.863	710.656	726.904
NCU01862T0	Supercontig_12.1:2223365-2226430	3065	292.213	26.3796	23.3404	25.1639	194.569	26.6688	23.2765	25.3631
NCU01866T0	Supercontig_12.1:2209869-2211984	1748	433.521	39.1362	34.0867	36.8785	150.703	20.6562	19.1428	22.1805
NCU01868T0	Supercontig_12.1:2203776-2206081	2243	166.616	15.0413	11.942	13.4796	95.5042	13.0904	10.2978	12.0786
NCU01869T0	Supercontig_12.1:2202125-2203398	1197	0.591331	0.0533825	0.0113881	0.0911047	0.871806	0.119495	0.0345815	0.190198
NCU01870T0	Supercontig_12.1:2199565-2201526	1612	21.9263	1.9794	1.49676	2.19018	15.4677	2.1201	1.61776	2.42664
NCU01871T0	Supercontig_12.1:2195246-2199383	3598	0	0	0	0.00799499	0	0	0	0.0120725
NCU01873T0	Supercontig_12.1:2190760-2194310	3118	853.41	77.0417	71.2924	74.4707	556.374	76.2601	70.2491	73.8933
NCU01878T0	Supercontig_12.1:2176911-2181105	3988	358.122	32.3296	35.053	37.1928	233.308	31.9786	34.6057	36.9723
NCU01879T0	Supercontig_12.1:2173854-2176291	2360	983.607	88.7953	78.7799	82.5286	630.445	86.4128	77.1052	81.4024
NCU01880T0	Supercontig_12.1:2172001-2173444	1443	34.531	3.11729	2.31443	3.24021	23.478	3.21805	2.40963	3.4997
NCU01881T0	Supercontig_12.1:2167483-2171553	3941	352.112	31.787	31.0816	33.1503	225.832	30.954	30.0065	32.434
NCU01882T1	Supercontig_12.1:2159809-2162905	2866	23.4887	2.12045	1.81353	2.43164	20.6799	2.83452	2.40261	3.26756
NCU01883T0	Supercontig_12.1:2156299-2159194	2752	306.591	27.6775	24.4496	26.3864	201.209	27.579	24.307	26.9091
NCU01886T0	Supercontig_12.1:2142229-2146277	4048	1133.83	102.357	102.092	105.445	755.145	103.505	102.806	106.872
NCU01889T0	Supercontig_12.1:2135573-2138080	1688	134.33	12.1266	9.49686	11.1443	94.6525	12.9737	10.557	12.9724
NCU01891T0	Supercontig_12.1:2128880-2130178	1171	722.474	65.2214	50.8011	54.9685	478.876	65.6378	52.8826	58.5915
NCU01893T0	Supercontig_12.1:2121861-2125669	2924	413.688	37.3457	36.4425	38.2373	289.184	39.6375	37.9398	40.8844
NCU01894T0	Supercontig_12.1:2119036-2120964	1654	441.422	39.8494	34.3343	37.1777	293.131	40.1784	34.9872	38.8038
NCU01895T0	Supercontig_12.1:2113961-2118659	4613	288.37	26.0326	25.3709	27.1069	200.911	27.5381	26.8261	28.7695
NCU01896T0	Supercontig_12.1:2108943-2112661	3718	16.0576	1.4496	1.26214	1.63759	8.53883	1.17039	0.963389	1.37715
NCU01897T0	Supercontig_12.1:2105453-2107502	1857	437.546	39.4996	35.7856	38.6337	264.712	36.2831	34.3278	38.017
NCU01898T0	Supercontig_12.1:2101999-2104394	2248	213.821	19.3028	18.2285	20.4146	146.897	20.1347	18.9313	21.4458
NCU01899T0	Supercontig_12.1:2096685-2100083	2898	56.1142	5.06572	4.46859	5.28704	31.5127	4.31933	3.7566	4.81359
NCU01900T0	Supercontig_12.1:2095225-2096471	1246	236.571	21.3564	16.5854	18.7953	155.149	21.2657	17.1091	20.0658
NCU01901T0	Supercontig_12.1:2089725-2094506	4703	144.674	13.0605	12.4691	13.6989	118.453	16.2359	15.2092	16.5735
NCU01902T0	Supercontig_12.1:2087887-2089001	998	694.073	62.6575	49.8139	54.212	422.135	57.8604	45.0648	50.1872
NCU01903T0	Supercontig_12.1:2083622-2086090	1987	139.493	12.5928	11.7692	13.4213	94.695	12.9795	12.0014	13.9702
NCU01904T0	Supercontig_12.1:2082505-2083718	1035	337.895	30.5036	22.4427	25.6431	240.793	33.0046	25.6163	29.5757
NCU01905T0	Supercontig_12.1:2079812-2081745	1723	295.038	26.6346	20.9655	23.2757	184.349	25.268	20.0604	22.691
NCU01906T0	Supercontig_12.1:2077847-2079777	1306	604.497	54.571	47.8878	51.7602	401.76	55.0678	47.4478	52.5666
NCU01907T0	Supercontig_12.1:2075118-2077835	2379	342.272	30.8986	28.369	30.6208	226.233	31.0089	28.5965	31.6415
NCU01908T0	Supercontig_12.1:2069607-2073958	4254	115.703	10.4451	10.049	10.8469	75.3807	10.3322	9.83279	10.835
NCU01910T0	Supercontig_12.1:2061551-2068715	7072	64.7273	5.84327	6.28184	6.916	47.364	6.49201	6.84535	7.57408
NCU01911T0	Supercontig_12.1:2057036-2061339	3984	333.263	30.0853	28.3101	29.9217	220.688	30.2489	28.4428	30.6403
NCU01912T0	Supercontig_12.1:2050358-2055370	4366	784.703	70.8391	70.4604	73.1406	530.85	72.7617	71.8372	75.3097
NCU01913T0	Supercontig_12.1:2047074-2049390	2253	276.525	24.9634	24.0019	25.9199	177.85	24.3772	23.2784	25.474
NCU01914T0	Supercontig_12.1:2044909-2047027	1744	518.962	46.8493	45.018	49.0293	104.953	14.3856	13.1475	15.6397
NCU01917T0	Supercontig_12.1:2038908-2042164	3189	8.25475	0.745199	0.614786	0.878265	10.2411	1.40372	1.21365	1.59657
NCU01918T0	Supercontig_12.1:2035931-2038074	1786	547.116	49.391	47.9563	51.5707	665.301	91.1904	83.8658	89.9266
NCU01919T0	Supercontig_12.1:2033373-2035692	2242	895.089	80.8043	79.9214	83.562	609.106	83.488	81.7526	86.6256
NCU01920T0	Supercontig_12.1:2032052-2033664	1527	185.744	16.768	16.7828	18.9342	102.135	13.9992	14.0284	16.2784
NCU01922T0	Supercontig_12.1:2022854-2024545	995	593.69	53.5955	38.867	43.1003	377.384	51.7266	36.7554	41.5604
NCU01924T1	Supercontig_12.1:2003873-2006600	2391	263.2	23.7605	22.6059	25.0851	181.119	24.8253	23.399	26.3692
NCU01926T0	Supercontig_12.1:1996874-1999171	2231	51.3308	4.63389	4.17758	5.0941	42.5149	5.82736	5.24338	6.41455
NCU01927T1	Supercontig_12.1:1991093-1994771	3262	252.908	22.8313	22.1904	23.8595	145.995	20.0109	18.9643	21.0822
NCU01928T0	Supercontig_12.1:1988208-1990563	2283	302.973	27.3509	23.4537	25.4838	195.986	26.8632	23.3351	25.9189
NCU01929T0	Supercontig_12.1:1984206-1987890	3140	326.1	29.4387	28.6833	30.6319	213.138	29.214	28.2292	30.5293
NCU01930T0	Supercontig_12.1:1982934-1984521	1387	490.495	44.2795	45.445	49.0323	321.876	44.1184	44.9754	49.0342
NCU01931T0	Supercontig_12.1:1979489-1981823	2167	74.709	6.74436	6.33455	7.15861	49.1405	6.73551	6.14129	7.30652
NCU01932T0	Supercontig_12.1:1970617-1976166	4954	155.805	14.0653	13.7306	14.746	104.201	14.2824	13.8036	14.9608
NCU01935T0	Supercontig_12.1:1959627-1961938	2091	138.65	12.5167	11.8039	13.2803	80.6332	11.0521	10.2525	11.8517
NCU01936T0	Supercontig_12.1:1954684-1958363	3617	121.71	10.9874	10.5902	11.3816	77.0258	10.5576	10.071	11.0438
NCU01938T0	Supercontig_12.1:1948133-1952272	3903	107.829	9.73429	9.1677	10.3226	72.0054	9.86952	9.21911	10.5625
NCU01939T0	Supercontig_12.1:1939315-1944145	4111	754.547	68.1169	62.7628	65.4122	492.072	67.4466	61.8293	64.8752
NCU01940T0	Supercontig_12.1:1931910-1936267	4153	432.049	39.0033	35.5838	37.4154	288.419	39.5326	35.9868	38.5883
NCU01944T0	Supercontig_12.1:1909872-1912967	3095	36.568	3.30118	2.95974	3.64242	26.7168	3.66197	3.20319	4.08591
NCU01945T0	Supercontig_12.1:1906389-1908815	1940	742.958	67.0706	57.6319	60.9204	457.595	62.7208	53.9509	58.2077
NCU01947T0	Supercontig_12.1:1900600-1905242	4584	166.229	15.0064	14.6545	15.7488	115.995	15.899	15.297	16.6244
NCU01948T0	Supercontig_12.1:1898406-1900281	1621	3010.43	271.767	243.837	251.7	2064.87	283.024	252.271	262.767
NCU01949T0	Supercontig_12.1:1896782-1898329	1243	8287.31	748.138	751.143	769.096	5493.79	753.014	752.829	775.228
NCU01951T0	Supercontig_12.1:1889061-1895162	6036	22.2803	2.01135	1.8609	2.22901	17.1076	2.34487	2.13279	2.59913
NCU01953T0	Supercontig_12.1:1877823-1886059	7720	415.235	37.4854	36.1624	37.5238	288.345	39.5224	38.0133	39.7962
NCU01954T0	Supercontig_12.1:1875571-1877343	1674	91.8247	8.28948	8.06167	9.41342	59.4786	8.15251	7.96229	9.68086
NCU01955T0	Supercontig_12.1:1873288-1875362	1931	904.579	81.661	80.1233	83.2011	621.695	85.2135	82.1878	86.9896
NCU01956T0	Supercontig_12.1:1868551-1872864	4136	623.814	56.3149	56.7739	59.2194	409.132	56.0783	55.4206	58.6232
NCU01963T0	Supercontig_12.1:1848060-1851346	3108	191.903	17.324	16.0921	17.5175	166.76	22.8571	21.1898	23.454
NCU01964T0	Supercontig_12.1:1843661-1847697	3973	565.495	51.0501	46.7446	48.9679	367.874	50.4231	46.468	49.0467
NCU01965T0	Supercontig_12.1:1838847-1842740	3814	330.818	29.8646	29.2074	30.5227	224.66	30.7933	29.6346	31.9246
NCU01968T0	Supercontig_12.1:1832019-1835161	3026	556.261	50.2165	42.9443	45.2598	349.749	47.9388	40.5938	43.6785
NCU01969T0	Supercontig_12.1:1827921-1830214	2155	214.654	19.3779	18.5287	20.3955	119.431	16.3699	15.3991	17.3854
NCU01970T0	Supercontig_12.1:1827413-1828871	1370	1617.15	145.988	126.923	133.181	1041.58	142.766	124.288	131.449
NCU01971T0	Supercontig_12.1:1823636-1825949	2313	95.4995	8.62123	8.16243	9.07591	51.3622	7.04003	6.42763	7.65657
NCU01972T0	Supercontig_12.1:1818996-1821069	1868	1209.6	109.197	103.776	108.636	804.558	110.278	104.516	110.166
NCU01973T0	Supercontig_12.1:1813939-1818960	5021	121.746	10.9906	11.3483	12.304	79.6693	10.92	10.8823	11.9376
NCU01974T0	Supercontig_12.1:1811261-1813057	1732	77.8213	7.02533	6.47661	7.57559	51.7847	7.09793	6.45754	7.76028
NCU01975T0	Supercontig_12.1:1809321-1811029	1600	805.395	72.7071	58.13	62.3899	523.658	71.7759	59.0512	63.8374
NCU01977T1	Supercontig_12.1:1799278-1802672	3047	399.77	36.0893	35.094	37.6879	301.737	41.358	39.7699	43.342
NCU01978T0	Supercontig_12.1:1793788-1796991	3026	26.5446	2.39632	2.09474	2.69387	14.8378	2.03376	1.72361	2.33919
NCU01979T0	Supercontig_12.1:1791267-1792492	1045	314.08	28.3536	26.76	30.0261	194.277	26.6288	24.7923	28.4652
NCU01980T0	Supercontig_12.1:1789558-1792380	2822	96.9037	8.74799	7.69492	9.06193	37.2782	5.10959	4.4005	5.73532
NCU01981T0	Supercontig_12.1:1787272-1788723	1075	6158.45	555.955	556.914	571.977	3862.07	529.36	528.087	545.676
NCU01984T0	Supercontig_12.1:1779122-1783222	4100	69.5898	6.28223	5.93138	6.92881	53.4119	7.32097	6.95117	8.23842
NCU01985T0	Supercontig_12.1:1774671-1778095	2577	478.95	43.2373	35.642	38.2709	320.658	43.9515	36.0933	39.0328
NCU01989T0	Supercontig_12.1:1763458-1765542	1522	1365.64	123.283	97.1315	102.129	835.501	114.519	91.4096	98.1409
NCU01990T0	Supercontig_12.1:1760352-1762956	2492	503.643	45.4665	40.8509	43.2632	320.014	43.8632	38.7778	41.9007
NCU01991T0	Supercontig_12.1:1755856-1759115	3084	218.519	19.7268	19.1522	20.3015	143.011	19.602	18.8448	20.3548
NCU01992T0	Supercontig_12.1:1751805-1755449	3357	1435.33	129.574	125.932	129.879	946.733	129.765	123.954	128.652
NCU01993T0	Supercontig_12.1:1748850-1751419	2497	91.3347	8.24525	7.72461	8.77191	54.5036	7.47061	6.88827	8.05918
NCU01994T0	Supercontig_12.1:1746593-1748864	1825	0	0	0	0.0149387	0	0	0	0.0226817
NCU01996T0	Supercontig_12.1:1736762-1740530	3643	119.083	10.7503	9.44442	10.4921	77.1943	10.5807	9.34576	10.5786
NCU01997T0	Supercontig_12.1:1730344-1733261	2862	148.89	13.4411	12.236	13.5839	95.0659	13.0303	12.0986	13.6895
NCU01998T0	Supercontig_12.1:1724389-1728311	3364	114.296	10.3181	9.79866	10.8936	72.6576	9.95892	9.35789	10.6019
NCU01999T0	Supercontig_12.1:1721689-1724492	2583	84.2697	7.60746	7.74723	8.96632	67.7725	9.28933	9.37496	10.8413
NCU02001T0	Supercontig_12.1:1719007-1720680	1520	219.372	19.8038	18.8689	20.7522	128.645	17.6329	16.4351	18.8316
NCU02002T0	Supercontig_12.1:1715204-1718857	3524	20.6909	1.86787	1.65946	2.06562	12.6834	1.73846	1.5094	1.95576
NCU02003T0	Supercontig_12.1:1711538-1714654	2724	34918.7	3152.29	2899.06	2918.82	23383.4	3205.08	2859.48	2883.46
NCU02004T0	Supercontig_12.1:1706233-1708298	2065	392.111	35.3979	27.9562	30.2666	259.45	35.5619	28.0537	31.1107
NCU02005T0	Supercontig_12.1:1702852-1704727	1875	149.028	13.4536	12.6897	14.2667	101.177	13.8679	12.9376	14.8354
NCU02006T0	Supercontig_12.1:1699140-1703074	3623	147.857	13.3478	13.6805	14.9409	93.8765	12.8673	12.6878	14.1274
NCU02007T0	Supercontig_12.1:1697783-1698862	797	1130.45	102.051	80.6262	87.1085	762.447	104.506	81.23	89.9554
NCU02008T0	Supercontig_12.1:1696441-1697182	408	56.0178	5.05701	1.93782	3.7754	48.1926	6.60558	2.43494	4.7177
NCU02009T0	Supercontig_12.1:1690522-1694696	4105	775.751	70.031	62.4826	65.1292	521.189	71.4375	64.1935	67.3195
NCU02010T0	Supercontig_12.1:1685684-1689164	3253	177.147	15.992	15.4712	16.5146	119.442	16.3715	15.728	17.0132
NCU02011T0	Supercontig_12.1:1679854-1684385	4162	743.011	67.0754	64.9545	67.6501	472.403	64.7505	61.6087	64.6372
NCU02012T0	Supercontig_12.1:1675353-1679439	3524	218.664	19.7399	19.4068	20.8419	136.683	18.7347	18.0012	19.5929
NCU02013T0	Supercontig_12.1:1673394-1675076	1344	475.784	42.9515	41.5949	45.0106	312.332	42.8102	40.7576	45.1412
NCU02014T0	Supercontig_12.1:1671706-1673426	1641	36.8172	3.32368	2.87417	3.81285	25.0082	3.42778	3.1405	4.19994
NCU02015T0	Supercontig_12.1:1667608-1671392	3726	389.1	35.1261	33.563	35.3959	257.673	35.3183	33.8451	36.3948
NCU02016T0	Supercontig_12.1:1665462-1666966	983	2930.6	264.56	261.92	273.593	2031.49	278.449	273.383	288.687
NCU02017T0	Supercontig_12.1:1663001-1665672	1794	760.777	68.6792	62.2234	66.2049	517.474	70.9283	65.3906	70.4552
NCU02018T0	Supercontig_12.1:1660521-1661793	1134	2125.44	191.874	174.614	182.728	1420.22	194.664	171.252	180.524
NCU02019T0	Supercontig_12.1:1657833-1659835	2002	223.436	20.1707	16.4028	18.2344	158.809	21.7674	18.2469	20.6247
NCU02020T0	Supercontig_12.1:1651490-1655292	3802	180.568	16.3008	14.2662	15.4995	117.25	16.071	14.2244	15.7922
NCU02021T0	Supercontig_12.1:1650819-1651386	567	1.72678	0.155886	0.0240415	0.264457	1.03397	0.141723	0	0.255519
NCU02022T0	Supercontig_12.1:1647683-1650672	2818	6.31305	0.569912	0.454707	0.682061	3.02113	0.414096	0.273557	0.55493
NCU02023T0	Supercontig_12.1:1642516-1645081	2198	1.81416	0.163773	0.0868251	0.235668	0.587068	0.0804673	0.0282489	0.131828
NCU02024T0	Supercontig_12.1:1640001-1642222	1902	157.713	14.2375	13.524	15.0721	89.9213	12.3252	11.4304	13.2114
NCU02025T0	Supercontig_12.1:1637658-1639748	2022	246.84	22.2835	21.469	23.3956	180.931	24.7996	23.5066	26.1455
NCU02026T0	Supercontig_12.1:1634630-1637672	2968	310.273	28.0099	27.5662	29.4309	198.906	27.2633	26.3245	28.6746
NCU02027T0	Supercontig_12.1:1632188-1633702	1359	2274.47	205.328	168.985	176.428	1517.13	207.948	170.084	178.75
NCU02028T0	Supercontig_12.1:1630457-1632188	1656	600.824	54.2394	45.0681	48.55	378.849	51.9275	42.4064	46.2183
NCU02029T0	Supercontig_12.1:1629031-1630347	1002	4.28858	0.387152	0.217669	0.544173	1.95418	0.267852	0.123934	0.392458
NCU02030T0	Supercontig_12.1:1627024-1628920	1738	2.20573	0.199123	0.103552	0.291827	3.14512	0.431091	0.250079	0.595426
NCU02031T0	Supercontig_12.1:1623362-1626629	3013	447.95	40.4388	35.3705	37.4245	285.722	39.1629	34.7996	37.5404
NCU02032T0	Supercontig_12.1:1619716-1622826	2982	0.411595	0.0371568	0.0137138	0.0594266	0.102535	0.0140541	0	0.0347033
NCU02035T0	Supercontig_12.1:1608042-1609879	1783	12.7648	1.15235	0.941796	1.36928	11.8921	1.63	1.30009	2.00818
NCU02036T0	Supercontig_12.1:1600190-1607696	7361	36.7476	3.31739	3.27039	3.66298	22.9201	3.14158	2.98042	3.4556
NCU02039T0	Supercontig_12.1:1591137-1593827	2617	91.9554	8.30129	7.17779	8.42791	66.1681	9.06942	7.76632	9.41924
NCU02041T0	Supercontig_12.1:1585577-1587620	1854	1964.57	177.352	141.278	147.212	1268.77	173.906	138.27	145.069
NCU02042T0	Supercontig_12.1:1580446-1582733	2000	12.8338	1.15857	0.956638	1.36552	12.7998	1.75442	1.366	2.08005
NCU02043T0	Supercontig_12.1:1577096-1579064	1884	404.767	36.5404	30.4467	32.9646	263.978	36.1825	31.0895	34.484
NCU02044T0	Supercontig_12.1:1574296-1576855	2162	1650.93	149.038	125.698	130.899	1059.28	145.192	120.248	126.135
NCU02046T0	Supercontig_12.1:1570280-1573326	2983	270.112	24.3844	19.9972	21.6332	164.031	22.4831	18.5253	20.5583
NCU02048T0	Supercontig_12.1:1559714-1564953	5101	139.922	12.6314	12.0682	13.049	92.3304	12.6554	12.2007	13.1096
NCU02049T0	Supercontig_12.1:1551033-1556590	5457	78.7346	7.10778	6.8495	7.36658	52.5151	7.19805	6.87625	7.52102
NCU02051T0	Supercontig_12.1:1543428-1548853	4858	28.8791	2.60707	2.40137	2.81499	4.77882	0.655016	0.507055	0.801328
NCU02052T1	Supercontig_12.1:1531968-1539067	7014	28.1111	2.53773	2.35938	2.71653	25.6117	3.5105	3.2774	3.74922
NCU02053T0	Supercontig_12.1:1526759-1531289	4530	15.0053	1.3546	1.18561	1.55574	10.9794	1.5049	1.31127	1.74988
NCU02055T0	Supercontig_12.1:1522370-1524619	1676	326.826	29.5042	25.4819	27.7592	219.425	30.0758	26.3529	29.5513
NCU02056T0	Supercontig_12.1:1519310-1521830	2458	232.094	20.9523	19.2439	20.9631	147.664	20.2398	18.6004	20.7139
NCU02057T0	Supercontig_12.1:1511065-1516877	5650	154.873	13.9812	13.4764	14.6235	106.694	14.6241	14.0058	15.3707
NCU02059T0	Supercontig_12.1:1505685-1508350	2604	262.324	23.6813	19.7563	21.4838	175.296	24.0272	19.6479	21.8336
NCU02060T0	Supercontig_12.1:1502328-1504735	2407	116.804	10.5445	9.11224	10.3185	72.1653	9.89144	8.65887	10.241
NCU02063T0	Supercontig_12.1:1493862-1497088	3226	77.476	6.99415	6.58759	7.40312	60.0357	8.22888	7.74374	8.71892
NCU02064T0	Supercontig_12.1:1491849-1493467	1404	568.867	51.3545	36.2246	39.4091	391.221	53.6232	38.7111	42.9714
NCU02065T0	Supercontig_12.1:1488130-1491767	3637	33.0632	2.98478	2.72106	3.26078	23.9222	3.27893	2.96485	3.64773
NCU02066T0	Supercontig_12.1:1485050-1487679	2629	13.1437	1.18655	1.00072	1.44663	11.155	1.52898	1.31472	1.8658
NCU02070T0	Supercontig_12.1:1464482-1467285	2803	181.191	16.3571	13.8358	15.3434	127.026	17.411	14.9597	16.6876
NCU02071T0	Supercontig_12.1:1462795-1463885	1029	6.7934	0.613275	0.403579	0.83499	3.91333	0.536386	0.2802	0.797492
NCU02073T0	Supercontig_12.1:1458938-1460486	1548	17.0021	1.53486	1.26805	1.79641	10.2068	1.39901	1.06961	1.72475
NCU02074T0	Supercontig_12.1:1454680-1457939	3089	508.961	45.9466	44.1249	46.4638	340.829	46.7162	44.5498	47.8464
NCU02075T0	Supercontig_12.1:1450890-1453703	2230	614.111	55.439	53.8606	57.7581	478.999	65.6546	63.7522	68.5378
NCU02076T0	Supercontig_12.1:1447739-1450101	2211	542.704	48.9926	44.4582	47.6765	344.748	47.2534	42.7514	46.2243
NCU02077T0	Supercontig_12.1:1444408-1447511	3030	0.883848	0.0797895	0.0449886	0.11697	0.755622	0.10357	0.0546456	0.150275
NCU02078T0	Supercontig_12.1:1439826-1443859	3405	167.233	15.097	14.4406	15.8531	131.38	18.0077	17.1472	18.7945
NCU02079T0	Supercontig_12.1:1437772-1439501	1527	407.208	36.7608	35.6098	37.913	265.202	36.3502	34.9017	37.7887
NCU02080T0	Supercontig_12.1:1431810-1432828	1018	143.783	12.98	11.8289	14.1312	88.589	12.1426	10.8691	13.4161
NCU02082T0	Supercontig_12.1:1408692-1413986	5056	135.028	12.1897	11.7982	12.5828	92.1908	12.6363	12.1947	13.0789
NCU02083T0	Supercontig_12.1:1398924-1408098	8871	139.537	12.5967	12.7449	13.6546	91.1086	12.4879	12.5311	13.4177
NCU02084T0	Supercontig_12.1:1396136-1397969	1316	566.762	51.1645	46.5503	50.3414	352.713	48.3451	43.2498	47.968
NCU02085T0	Supercontig_12.1:1393133-1395776	2292	43.5466	3.93118	3.60415	4.25242	26.4685	3.62794	3.21472	4.03646
NCU02086T0	Supercontig_12.1:1383039-1386083	2922	659.86	59.5689	53.2946	55.9864	439.241	60.2052	53.0317	56.8353
NCU02088T0	Supercontig_12.1:1369549-1371000	1395	28.9529	2.61372	2.27681	2.95106	18.8777	2.5875	2.16614	3.01182
NCU02089T0	Supercontig_12.1:1365669-1368722	2921	91.9731	8.30288	7.74217	8.86811	64.7091	8.86944	8.20713	9.53759
NCU02090T0	Supercontig_12.1:1358331-1361252	2484	889.552	80.3044	63.2627	66.451	608.999	83.4733	67.5069	71.3731
NCU02091T0	Supercontig_12.1:1353672-1357751	3992	25.0163	2.25835	1.85078	2.30835	18.1324	2.48534	2.00126	2.54565
NCU02092T0	Supercontig_12.1:1331257-1334470	2861	30.8205	2.78233	2.50669	3.06204	19.403	2.6595	2.33156	2.99099
NCU02094T1	Supercontig_12.1:1312437-1316433	3802	158.637	14.321	13.726	15.0454	111.585	15.2945	14.5056	16.1605
NCU02095T0	Supercontig_12.1:1308053-1309774	1544	214.495	19.3636	17.3573	19.5909	136.749	18.7437	16.9571	19.6917
NCU02096T0	Supercontig_12.1:1304585-1306943	2293	27.4402	2.47717	2.19581	2.76283	21.5686	2.95633	2.60801	3.30628
NCU02097T0	Supercontig_12.1:1298091-1299820	1626	5393.47	486.896	488.736	500.416	3436.42	471.017	470.412	484.901
NCU02099T0	Supercontig_12.1:1294507-1296535	1537	1491.54	134.649	117.15	123.127	1065.3	146.017	129.299	137.688
NCU02100T0	Supercontig_12.1:1288053-1290439	2386	301.744	27.24	22.1441	24.0752	193.312	26.4966	21.5905	23.9846
NCU02101T0	Supercontig_12.1:1284305-1287607	3302	13.8278	1.2483	1.08137	1.41121	17.0329	2.33464	2.07022	2.59906
NCU02103T0	Supercontig_12.1:1270900-1277586	6564	338.347	30.5443	29.9815	31.105	236.543	32.4221	31.591	33.2496
NCU02104T0	Supercontig_12.1:1268156-1269998	1769	110.437	9.9697	9.40107	10.8266	83.931	11.5041	10.7639	12.706
NCU02105T0	Supercontig_12.1:1266587-1267823	1100	60.7383	5.48316	4.81753	6.1485	47.129	6.4598	5.57283	7.35185
NCU02106T0	Supercontig_12.1:1264458-1265632	1174	33.7607	3.04775	2.67058	3.41369	25.7275	3.52637	2.96175	4.10767
NCU02107T0	Supercontig_12.1:1261770-1264189	2280	163.553	14.7648	13.0277	14.5104	123.198	16.8863	14.7602	16.7029
NCU02109T0	Supercontig_12.1:1257684-1260160	2379	2017.84	182.161	165.475	170.867	1331.32	182.479	165.62	172.606
NCU02110T0	Supercontig_12.1:1253809-1257287	3243	224.462	20.2633	16.948	18.4108	133.754	18.3331	15.3106	17.021
NCU02111T0	Supercontig_12.1:1246769-1251361	4373	783.925	70.769	69.7413	72.2974	522.484	71.615	70.421	72.8016
NCU02112T0	Supercontig_12.1:1240211-1246262	6051	64.7535	5.84563	5.82568	6.40014	44.9231	6.15745	5.92418	6.64589
NCU02113T0	Supercontig_12.1:1238097-1239971	1608	854.147	77.1082	66.937	70.8281	551.022	75.5266	64.8069	69.9168
NCU02114T0	Supercontig_12.1:1232082-1237074	4274	938.928	84.7619	83.5339	86.2544	615.96	84.4274	83.1852	85.6742
NCU02115T0	Supercontig_12.1:1203256-1207192	3936	95.4364	8.61553	8.38811	9.2574	63.082	8.64642	8.18205	9.23899
NCU02116T0	Supercontig_12.1:1201436-1202856	1342	384.708	34.7296	32.1895	35.6431	246.224	33.749	31.8637	35.6499
NCU02117T0	Supercontig_12.1:1199892-1201414	1269	278.474	25.1393	17.735	20.0767	76.8463	10.533	7.2252	9.85106
NCU02118T0	Supercontig_12.1:1197634-1199474	1840	85.5859	7.72627	6.312	7.74183	51.2608	7.02613	5.93914	7.39019
NCU02120T0	Supercontig_12.1:1187277-1193033	5406	92.996	8.39523	8.9717	9.81138	67.8277	9.29689	9.7436	10.7811
NCU02121T1	Supercontig_12.1:1172475-1176089	3561	40.5834	3.66367	3.3495	3.98073	28.1369	3.85663	3.47259	4.25295
NCU02122T0	Supercontig_12.1:1169720-1172483	2706	148.716	13.4253	11.8835	13.3192	91.6893	12.5675	11.0828	12.5589
NCU02123T0	Supercontig_12.1:1167266-1169263	1997	43.524	3.92913	3.52222	4.31404	29.2619	4.01082	3.52378	4.46691
NCU02124T1	Supercontig_12.1:1165503-1167190	1341	3913.37	353.28	353.3	363.983	2667.49	365.623	363.554	377.503
NCU02125T0	Supercontig_12.1:1163362-1165206	1844	29.4189	2.6558	2.35702	2.96287	22.3612	3.06497	2.50295	3.45699
NCU02126T0	Supercontig_12.1:1159011-1160654	1643	1178.11	106.354	97.2793	102.149	741.931	101.694	95.1962	100.802
NCU02127T0	Supercontig_12.1:1156534-1158645	2045	1222.82	110.39	94.3943	98.827	857.43	117.525	99.9226	105.236
NCU02128T0	Supercontig_12.1:1153066-1155147	1477	235.111	21.2246	19.8867	22.5762	168.828	23.1406	21.4991	24.7789
NCU02130T0	Supercontig_12.1:1146408-1150161	3043	232.104	20.9532	20.2749	21.6277	215.678	29.5622	28.5596	30.5524
NCU02131T0	Supercontig_12.1:1139487-1145597	6058	49.9135	4.50595	4.20277	4.825	37.4168	5.12858	4.72555	5.53169
NCU02132T0	Supercontig_12.1:1138023-1138973	888	69.7737	6.29883	5.51174	7.0947	42.3947	5.81089	4.24196	6.2697
NCU02133T0	Supercontig_12.1:1135056-1136630	1129	5261.75	475.005	379.148	390.98	3571.66	489.555	385.067	399.22
NCU02134T0	Supercontig_12.1:1130486-1134042	3247	1577.03	142.367	137.701	141.924	1087.04	148.997	141.781	146.868
NCU02136T0	Supercontig_12.1:1126295-1129113	2363	2363.51	213.366	213.511	219.583	1647.53	225.821	225.165	232.814
NCU02138T0	Supercontig_12.1:1120539-1123500	2859	102.707	9.27187	7.99107	9.04002	71.7589	9.83573	8.4844	9.95397
NCU02139T0	Supercontig_12.1:1116621-1119823	3131	714.294	64.483	61.7882	64.6878	473.03	64.8365	63.0099	66.4076
NCU02142T0	Supercontig_12.1:1106803-1109214	2291	17.5633	1.58553	1.39231	1.77311	8.36809	1.14698	0.91285	1.37823
NCU02145T0	Supercontig_12.1:1090818-1091136	318	1.74345	0.15739	0	0.300065	8.84542	1.21241	0.13017	1.04136
NCU02146T0	Supercontig_12.1:1087389-1089342	1812	0.85887	0.0775346	0.0300917	0.12789	0.0786279	0.0107772	0	0.0342666
NCU02147T0	Supercontig_12.1:1084077-1086418	2341	66.4102	5.99518	5.86954	6.8478	39.4259	5.40396	5.119	6.32139
NCU02148T0	Supercontig_12.1:1078878-1082251	3094	146.895	13.2609	12.531	14.0323	93.697	12.8427	11.98	13.713
NCU02149T0	Supercontig_12.1:1077393-1078727	1252	249.247	22.5008	19.7614	22.3309	159.286	21.8327	18.7959	22.0526
NCU02150T1	Supercontig_12.1:1074707-1077175	2468	22.4007	2.02222	1.75808	2.28386	19.2313	2.63596	2.27335	3.00049
NCU02151T0	Supercontig_12.1:1071692-1074448	2588	388.32	35.0556	34.7425	37.1286	261.521	35.8457	35.3001	38.1471
NCU02152T0	Supercontig_12.1:1067738-1071303	3441	132.995	12.0061	11.3713	12.6847	101.147	13.8638	13.035	14.7196
NCU02153T0	Supercontig_12.1:1064555-1067144	2291	192.187	17.3497	16.6929	18.2274	136.497	18.7091	17.6697	19.7485
NCU02156T0	Supercontig_12.1:1058024-1059163	902	509.646	46.0083	43.8424	48.4731	310.31	42.5331	39.9609	45.1582
NCU02157T0	Supercontig_12.1:1056827-1058196	1290	444.005	40.0826	32.4304	35.759	269.969	37.0036	30.837	34.2383
NCU02159T0	Supercontig_12.1:1050814-1052780	1855	59.4531	5.36714	5.09989	6.26831	38.0821	5.21978	4.80885	6.237
NCU02160T0	Supercontig_12.1:1048322-1050458	1666	1871.63	168.962	155.306	161.86	1189.82	163.084	149.028	156.433
NCU02161T0	Supercontig_12.1:1043584-1046396	2687	45.524	4.10969	3.78983	4.4247	23.6334	3.23934	2.9176	3.56839
NCU02162T0	Supercontig_12.1:1042246-1045920	3363	198.41	17.9115	15.9339	17.231	128.964	17.6767	15.5951	17.2444
NCU02164T0	Supercontig_12.1:1038404-1040827	2359	803.081	72.4982	73.5318	77.1029	530.769	72.7506	73.9969	78.3047
NCU02165T0	Supercontig_12.1:1033948-1037601	3585	22.7359	2.05249	1.83965	2.26827	16.2427	2.22632	1.95576	2.49903
NCU02167T0	Supercontig_12.1:1022194-1024977	2033	163.814	14.7883	13.9145	15.6976	106.696	14.6244	13.598	15.6609
NCU02168T0	Supercontig_12.1:1019424-1021505	1645	96.122	8.67743	7.43313	8.78385	64.2937	8.8125	7.48616	9.17211
NCU02169T0	Supercontig_12.1:1016976-1018546	1257	13.6273	1.23021	0.921783	1.51823	10.9251	1.49746	1.11505	1.86452
NCU02172T0	Supercontig_12.1:1002514-1006983	4411	159.995	14.4436	13.9653	14.9202	113.171	15.512	14.9867	16.033
NCU02173T0	Supercontig_12.1:996276-1000626	4088	148.533	13.4089	12.9913	13.8249	95.2319	13.0531	12.6369	13.9482
NCU02174T0	Supercontig_12.1:991776-993756	1811	234.046	21.1285	20.707	22.664	168.436	23.087	21.9542	24.2741
NCU02175T0	Supercontig_12.1:983861-987884	3308	571.566	51.5982	50.4754	52.7089	366.813	50.2777	49.1022	51.4422
NCU02176T0	Supercontig_12.1:978694-980576	1701	191.056	17.2476	15.5549	17.5583	122.052	16.7292	15.1243	17.57
NCU02177T0	Supercontig_12.1:977121-978622	1501	260.416	23.5091	20.1158	22.4044	160.031	21.9348	18.9458	21.7174
NCU02178T0	Supercontig_12.1:969498-974473	4917	2.13733	0.192948	0.13191	0.255025	2.52842	0.346562	0.265184	0.425137
NCU02179T0	Supercontig_12.1:965258-968393	2619	2978.05	268.844	271.153	277.929	1990.34	272.809	273.281	281.998
NCU02181T0	Supercontig_12.1:955539-957970	1988	5323.65	480.593	453.749	462.807	3226.42	442.233	406.767	418.396
NCU02182T0	Supercontig_12.1:952309-955257	2948	124.823	11.2684	10.8017	11.953	84.1759	11.5377	10.9382	12.3494
NCU02187T0	Supercontig_12.1:928569-930752	2183	1162.84	104.976	100.872	105.387	789.04	108.151	100.792	106.017
NCU02188T0	Supercontig_12.7:3401717-3403998	2085	1769.17	159.712	129.222	134.596	1228.06	168.326	134.903	141.325
NCU02190T0	Supercontig_12.7:3397513-3399133	1514	125.238	11.3059	9.05768	10.7144	65.0002	8.90933	7.47772	9.32323
NCU02191T0	Supercontig_12.7:3392849-3395421	2509	357.668	32.2885	29.7732	32.0768	222.367	30.479	28.0387	30.563
NCU02192T0	Supercontig_12.7:3389301-3390443	1023	4.49326	0.405629	0.204581	0.598006	2.59216	0.355299	0.137783	0.574097
NCU02193T0	Supercontig_12.7:3384903-3387654	2751	618.427	55.8286	54.6046	58.0405	429.416	58.8585	57.3462	61.4579
NCU02194T0	Supercontig_12.7:3378279-3384319	5984	119.185	10.7595	10.4235	11.234	78.3582	10.7403	10.3449	11.272
NCU02196T0	Supercontig_12.7:3375603-3377427	1756	16.6904	1.50673	1.20324	1.80098	11.6363	1.59495	1.26115	1.92119
NCU02197T0	Supercontig_12.7:3367156-3367878	722	4.69976	0.424272	0.17837	0.683752	2.84809	0.390378	0.114665	0.659323
NCU02198T0	Supercontig_12.7:3364538-3366260	1663	1.87549	0.16931	0.0983635	0.237712	3.46904	0.475488	0.31114	0.634725
NCU02200T0	Supercontig_12.7:3359055-3360880	1747	366.913	33.1231	30.1111	32.7329	211.511	28.991	26.3718	29.8667
NCU02201T0	Supercontig_12.7:3355069-3358896	3512	127.413	11.5022	10.6855	11.8539	77.0995	10.5677	9.61186	10.8789
NCU02202T0	Supercontig_12.7:3349506-3354270	4706	1043.27	94.1815	90.0649	92.8892	678.241	92.964	88.3955	91.7468
NCU02203T0	Supercontig_12.7:3342762-3346073	3237	366.235	33.0619	32.2954	33.8283	231.919	31.7883	30.9081	32.6664
NCU02204T0	Supercontig_12.7:3339558-3342206	2403	255.008	23.0209	21.1933	23.0539	154.414	21.165	19.2328	21.4119
NCU02207T0	Supercontig_12.7:3333895-3336315	2205	1252.49	113.069	109.627	114.369	827.459	113.417	107.155	112.571
NCU02208T0	Supercontig_12.7:3330049-3333117	2867	637.292	57.5316	53.1901	55.8955	452.508	62.0237	57.6297	60.9577
NCU02209T0	Supercontig_12.7:3323903-3326503	2416	1366.44	123.356	112.607	116.889	884.034	121.171	108.651	113.954
NCU02211T0	Supercontig_12.7:3318395-3322422	3972	471.026	42.5219	38.5712	40.5309	312.158	42.7863	38.8616	41.6546
NCU02212T0	Supercontig_12.7:3314093-3315402	946	17.3447	1.5658	1.23524	1.89635	7.94466	1.08895	0.751891	1.426
NCU02213T0	Supercontig_12.7:3311550-3314118	2568	24.8279	2.24134	2.00651	2.47895	4.38809	0.60146	0.427158	0.77372
NCU02214T0	Supercontig_12.7:3305981-3309180	3113	67.3198	6.0773	5.67222	6.49281	41.4844	5.68611	5.21695	6.15908
NCU02215T0	Supercontig_12.7:3302993-3305819	2826	18.1291	1.63661	1.4085	1.86674	11.597	1.58956	1.36955	1.8163
NCU02216T0	Supercontig_12.7:3299691-3302425	2549	481.422	43.4605	42.2583	44.6809	328.497	45.0259	43.0667	46.4201
NCU02217T0	Supercontig_12.7:3297083-3298087	828	121.655	10.9824	8.49502	10.5694	82.0983	11.2529	8.79873	11.1734
NCU02218T0	Supercontig_12.7:3293056-3296837	3403	92.0579	8.31054	7.64696	8.63238	61.8647	8.47957	7.74238	9.00135
NCU02219T0	Supercontig_12.7:3289307-3292383	2857	276.793	24.9875	22.3964	24.1999	175.78	24.0935	21.8778	24.2322
NCU02220T0	Supercontig_12.7:3286863-3288682	1507	63.9108	5.76956	5.2431	6.29602	40.5596	5.55936	4.92725	6.19147
NCU02221T0	Supercontig_12.7:3285876-3288060	2016	240.03	21.6688	19.3587	21.4751	160.169	21.9538	20.0092	22.3602
NCU02222T0	Supercontig_12.7:3282212-3283527	1315	30.0747	2.71499	2.29486	3.13043	14.7526	2.02209	1.54244	2.48679
NCU02223T0	Supercontig_12.7:3277704-3281069	3179	187.266	16.9054	20.0421	21.5944	120.399	16.5026	18.5941	20.3064
NCU02224T0	Supercontig_12.7:3274566-3277340	2620	688.206	62.1279	61.1791	64.4731	625.842	85.7818	84.2762	88.8892
NCU02225T0	Supercontig_12.7:3269115-3274570	5313	124.433	11.2332	11.5328	12.4539	80.8036	11.0755	11.2308	12.2749
NCU02226T0	Supercontig_12.7:3267253-3268763	1440	67.7886	6.11963	5.19703	6.48445	45.2408	6.20099	5.00178	6.35283
NCU02227T0	Supercontig_12.7:3265313-3267195	1882	885.389	79.9286	78.8066	82.8505	578.454	79.2866	77.5761	82.519
NCU02228T0	Supercontig_12.7:3263445-3265479	1956	278.615	25.152	23.1862	25.3187	158.976	21.7903	20.8134	22.7604
NCU02229T0	Supercontig_12.7:3261742-3263237	1393	219.347	19.8016	14.9233	16.9098	134.967	18.4995	14.323	16.938
NCU02230T0	Supercontig_12.7:3257888-3261513	3482	78.3346	7.07167	7.06241	7.89627	45.6019	6.25048	5.79746	6.7146
NCU02231T0	Supercontig_12.7:3255864-3257681	1817	51.3113	4.63213	4.21894	5.03808	35.0316	4.80165	4.32148	5.28181
NCU02232T0	Supercontig_12.7:3253827-3256189	2246	99.9781	9.02554	8.55158	9.50445	66.1391	9.06544	8.3857	9.77718
NCU02233T0	Supercontig_12.7:3248939-3252181	3124	369.92	33.3945	33.5552	36.0861	246.135	33.7368	34.0865	36.5643
NCU02234T1	Supercontig_12.7:3240258-3247655	7124	58.5629	5.28678	4.99487	5.58494	49.7994	6.82583	6.42245	7.22758
NCU02235T0	Supercontig_12.7:3234946-3238960	3900	417.233	37.6658	36.8543	39.0985	290.918	39.8751	38.7013	41.5319
NCU02236T0	Supercontig_12.7:3231590-3234441	2790	50.2202	4.53364	4.27513	5.08129	35.5229	4.869	4.39163	5.36342
NCU02238T0	Supercontig_12.7:3225972-3228533	2382	6210.86	560.686	439.077	447.071	4091.44	560.798	450.894	460.695
NCU02239T0	Supercontig_12.7:3221569-3223833	2048	57.6323	5.20276	4.75178	5.65524	31.8031	4.35914	3.83837	4.87724
NCU02240T0	Supercontig_12.7:3218961-3221181	1963	694.131	62.6627	60.4197	65.1264	286.105	39.2154	37.0956	41.3532
NCU02242T0	Supercontig_12.7:3214006-3216436	2311	109.048	9.84435	9.19678	10.5132	82.0858	11.2512	10.4804	12.0604
NCU02244T0	Supercontig_12.7:3207526-3209698	2108	105.502	9.52425	10.0749	11.3747	67.8626	9.30168	9.26849	10.8983
NCU02245T0	Supercontig_12.7:3200843-3206246	4968	50.9288	4.59761	4.33531	4.85391	37.8699	5.19069	4.89513	5.48254
NCU02246T0	Supercontig_12.7:3196351-3199925	3472	13.2044	1.19203	1.05613	1.32703	8.60757	1.17981	1.00147	1.35317
NCU02248T0	Supercontig_12.7:3186333-3189532	2880	79.4421	7.17164	6.63591	7.70088	59.5645	8.16429	7.50267	8.82498
NCU02249T0	Supercontig_12.7:3182044-3185763	3588	247.569	22.3493	21.8492	23.3195	179.976	24.6686	23.9562	25.9751
NCU02250T0	Supercontig_12.7:3178969-3180393	1138	27040.4	2441.08	1654.59	1676.93	18249.1	2501.33	1681.24	1708.47
NCU02251T0	Supercontig_12.7:3178214-3178800	468	22.954	2.07218	0.757308	1.71851	18.799	2.57671	0.928712	2.21122
NCU02252T0	Supercontig_12.7:3175193-3177835	2463	1467.29	132.46	123.697	128.13	990.406	135.751	125.787	131.56
NCU02254T2	Supercontig_12.7:3170911-3173587	1749	19.2401	1.7369	1.4107	2.05759	14.5901	1.99982	1.59754	2.40223
NCU02255T0	Supercontig_12.7:3167225-3170592	2924	255.31	23.0481	19.0068	20.6385	170.437	23.3612	19.43	21.5535
NCU02256T0	Supercontig_12.7:3162747-3165711	2850	69.0205	6.23083	6.11267	7.04536	43.0331	5.89839	5.64266	6.79007
NCU02257T0	Supercontig_12.7:3158695-3161815	3038	221.269	19.9751	18.6435	20.1916	152.715	20.9321	19.3209	21.426
NCU02259T0	Supercontig_12.7:3150894-3152466	1572	84.8818	7.66272	5.80121	7.32739	29.6355	4.06202	2.93603	4.27896
NCU02260T0	Supercontig_12.7:3147172-3149645	2343	1081.66	97.647	94.1816	98.3938	730.558	100.135	95.3229	100.234
NCU02261T0	Supercontig_12.7:3144187-3146052	1645	1994.03	180.012	145.265	151.571	1195.83	163.908	161.703	170.08
NCU02263T0	Supercontig_12.7:3139433-3141963	2268	1251.23	112.955	98.5943	102.976	860.411	117.933	102.253	107.446
NCU02267T0	Supercontig_12.7:3121920-3124264	2344	276.346	24.9472	23.9203	26.1955	172.13	23.5932	22.3411	25.0148
NCU02268T0	Supercontig_12.7:3118650-3121547	2717	318.3	28.7345	28.0321	29.9664	204.588	28.0421	26.8216	29.4017
NCU02269T0	Supercontig_12.7:3116932-3118775	1726	153.283	13.8376	10.6462	12.281	98.0546	13.44	10.4684	12.8787
NCU02270T0	Supercontig_12.7:3113921-3116685	2659	240.166	21.681	20.8269	22.6829	161.897	22.1906	21.2197	23.3358
NCU02272T0	Supercontig_12.7:3106971-3111383	4275	56.838	5.13106	4.88504	5.52596	35.2272	4.82846	4.48314	5.28682
NCU02273T0	Supercontig_12.7:3104330-3106691	2229	13457.9	1214.92	1034.05	1046.73	8878.84	1216.99	1018.89	1034.15
NCU02274T0	Supercontig_12.7:3099944-3102584	2489	514.388	46.4364	40.681	43.6056	362.023	49.6211	43.8055	47.2231
NCU02276T0	Supercontig_12.7:3092210-3096756	4405	158.108	14.2732	15.3985	16.5404	106.398	14.5836	15.6414	17.1919
NCU02277T0	Supercontig_12.7:3088970-3090655	1597	105.043	9.4828	8.80178	10.1845	64.0301	8.77637	7.97991	9.55752
NCU02280T0	Supercontig_12.7:3081598-3083317	1362	2609.32	235.557	233.676	243.263	2046.55	280.513	247.817	258.865
NCU02281T0	Supercontig_12.7:3076188-3081052	4737	152.404	13.7583	13.3294	14.3682	105.529	14.4645	13.9335	14.9995
NCU02282T0	Supercontig_12.7:3072214-3075328	3044	434.501	39.2246	32.8832	35.2566	269.882	36.9918	30.8891	33.3981
NCU02283T0	Supercontig_12.7:3063440-3066068	2424	495.494	44.7308	37.2224	39.978	308.46	42.2795	36.0063	38.9862
NCU02284T0	Supercontig_12.7:3059394-3063059	3494	4.48504	0.404887	0.323817	0.483775	3.87816	0.531566	0.414651	0.645671
NCU02285T0	Supercontig_12.7:3057799-3058961	1018	100.888	9.10772	7.36478	9.18589	70.7823	9.70187	7.7258	9.8199
NCU02286T0	Supercontig_12.7:3052994-3057463	4292	79.1889	7.14879	6.15833	6.95234	48.6647	6.6703	5.67577	6.6595
NCU02287T0	Supercontig_12.7:3050340-3052609	2126	1204.54	108.74	96.1133	100.531	798.31	109.421	96.5926	101.723
NCU02289T0	Supercontig_12.7:3040582-3042569	1345	5457.22	492.651	396.744	408.075	3592.7	492.438	397.86	411.309
NCU02291T0	Supercontig_12.7:3035140-3036807	1606	573.255	51.7506	42.8808	46.2675	416.203	57.0474	47.2191	51.3946
NCU02293T0	Supercontig_12.7:3029086-3030859	1253	166.212	15.0048	11.5863	13.588	48.2757	6.61697	4.98843	7.08621
NCU02294T0	Supercontig_12.7:3026792-3028752	1879	282.957	25.5439	24.6458	26.8076	174.464	23.9131	22.5753	25.2629
NCU02295T0	Supercontig_12.7:3021232-3026878	5530	479.202	43.26	44.5305	46.3251	313.891	43.0239	44.332	46.5739
NCU02296T0	Supercontig_12.7:3015965-3018619	2654	72.8023	6.57224	6.10503	7.05168	47.654	6.53175	5.97906	7.09104
NCU02299T0	Supercontig_12.7:3005769-3007842	1766	520.355	46.9751	45.752	48.9877	339.293	46.5057	44.5631	48.7055
NCU02301T0	Supercontig_12.7:3000287-3000882	595	14.7408	1.33072	0.801856	1.71826	10.8512	1.48733	0.869623	2.01752
NCU02302T0	Supercontig_12.7:2997622-2999455	1779	167.639	15.1336	13.5243	15.2866	109.42	14.9978	13.3443	15.6595
NCU02303T0	Supercontig_12.7:2996697-2997616	919	42.3676	3.82474	3.1891	4.39057	28.4106	3.89414	3.10793	4.50425
NCU02304T0	Supercontig_12.7:2995369-2996466	1035	218.129	19.6916	16.0681	18.6627	139.176	19.0764	15.2378	18.5773
NCU02305T0	Supercontig_12.7:2992742-2995144	2321	102.226	9.22842	8.64656	9.81654	72.1712	9.89224	9.17876	10.6057
NCU02307T0	Supercontig_12.7:2986119-2990373	4064	1239.8	111.923	102.029	105.252	804.217	110.231	98.7896	102.925
NCU02314T0	Supercontig_12.7:2958379-2962416	3627	18.1024	1.6342	1.27784	1.76267	8.27052	1.13361	0.867369	1.35241
NCU02315T1	Supercontig_12.7:2953058-2957936	4780	4.7398	0.427886	0.339246	0.518995	3.67709	0.504005	0.384503	0.625303
NCU02317T0	Supercontig_12.7:2946550-2947932	953	18.4551	1.66604	1.27816	2.06761	18.0772	2.47777	1.62883	2.71472
NCU02318T0	Supercontig_12.7:2943677-2946327	2513	243.86	22.0144	21.0343	23.0737	166.086	22.7649	21.7142	23.9994
NCU02319T0	Supercontig_12.7:2939382-2943432	3979	1619.6	146.209	134.89	138.734	1099.73	150.736	138.445	143.064
NCU02320T0	Supercontig_12.7:2935557-2938934	3377	69.2001	6.24705	6.29303	7.10842	42.9035	5.88062	5.79173	6.80912
NCU02321T0	Supercontig_12.7:2932288-2934977	2513	30.5766	2.76031	2.41386	3.06479	15.1938	2.08256	1.79617	2.37729
NCU02322T0	Supercontig_12.7:2918563-2920297	1664	448.635	40.5006	36.856	39.8542	315.552	43.2516	38.7447	42.9115
NCU02325T0	Supercontig_12.7:2907427-2909897	2019	244.827	22.1018	19.1814	21.2676	164.584	22.559	19.5899	22.1219
NCU02326T0	Supercontig_12.7:2905411-2907084	1673	29.705	2.68162	2.35136	3.01268	17.9087	2.45467	1.86805	2.78352
NCU02327T1	Supercontig_12.7:2900470-2903142	2044	42.4064	3.82824	3.42815	4.23247	18.9659	2.59959	2.21541	2.99316
NCU02328T0	Supercontig_12.7:2897405-2899982	2160	705.741	63.7109	60.0924	63.3299	467.415	64.0668	58.6511	63.0684
NCU02329T0	Supercontig_12.7:2895887-2896914	1027	5.06369	0.457125	0.29201	0.610566	4.96192	0.680112	0.423211	0.927033
NCU02334T0	Supercontig_12.7:2871832-2873409	1470	29.2547	2.64097	1.84536	2.67067	19.3483	2.652	1.83035	2.77368
NCU02336T0	Supercontig_12.7:2866399-2869710	3247	109.055	9.84493	8.59791	9.58868	78.5946	10.7727	9.38282	10.7596
NCU02337T0	Supercontig_12.7:2862980-2865161	2181	209.258	18.8908	15.8191	17.5754	123.921	16.9853	14.1586	16.0471
NCU02338T0	Supercontig_12.7:2860563-2862584	1946	108.56	9.80024	8.54598	9.92595	73.1354	10.0244	8.43409	10.306
NCU02341T0	Supercontig_12.7:2854211-2855592	1092	13.0778	1.1806	0.711537	1.31073	8.7898	1.20479	0.720226	1.38359
NCU02342T0	Supercontig_12.7:2849000-2850631	1564	125.485	11.3282	10.2149	11.9843	77.9861	10.6893	9.40894	11.4336
NCU02343T0	Supercontig_12.7:2844933-2848061	2726	3589.83	324.072	301.069	307.33	2345.13	321.439	295.961	304.434
NCU02344T0	Supercontig_12.7:2842201-2844057	1670	27.8455	2.51376	1.86107	2.57938	20.0464	2.74769	1.95816	2.88767
NCU02345T0	Supercontig_12.7:2839550-2841609	1946	48.5622	4.38396	4.02782	4.73532	30.8776	4.23228	3.80757	4.64779
NCU02346T0	Supercontig_12.7:2836418-2838305	1887	1.01612	0.0917308	0.0247395	0.16493	1.99359	0.273254	0.164523	0.372919
NCU02347T0	Supercontig_12.7:2826420-2832158	5680	106.832	9.6443	9.28289	10.1061	71.6681	9.82328	9.4084	10.3376
NCU02348T0	Supercontig_12.7:2822820-2826123	3200	56.8376	5.13102	4.77764	5.48441	32.2928	4.42625	4.05395	4.81234
NCU02349T0	Supercontig_12.7:2817844-2822927	5024	223.286	20.1572	19.655	20.6617	156.81	21.4933	20.8041	22.1801
NCU02351T0	Supercontig_12.7:2790799-2795451	4118	137.803	12.4402	11.8118	13.0777	85.7116	11.7482	11.0461	12.4486
NCU02354T0	Supercontig_12.7:2780124-2785750	4650	115.313	10.4099	11.0078	12.0016	64.2248	8.80305	8.32013	9.30692
NCU02355T0	Supercontig_12.7:2774300-2779178	4813	317.983	28.706	25.4136	26.8213	201.797	27.6596	24.6704	26.5582
NCU02357T0	Supercontig_12.7:2759268-2763664	4183	468.507	42.2945	38.343	40.2624	296.752	40.6747	36.4659	39.0933
NCU02358T0	Supercontig_12.7:2755528-2758314	2646	609.511	55.0237	53.8877	57.0788	367.815	50.4151	49.1926	52.5678
NCU02360T0	Supercontig_12.7:2750262-2752005	1470	855.556	77.2354	61.6758	66.2382	566.604	77.6623	61.6546	66.7092
NCU02361T0	Supercontig_12.7:2747724-2749889	1901	2003.62	180.877	180.43	186.622	1338.18	183.419	181.537	189.61
NCU02362T0	Supercontig_12.7:2743722-2746348	2626	225.897	20.3929	19.4351	21.1429	139.578	19.1315	17.9069	19.9325
NCU02363T0	Supercontig_12.7:2741414-2742666	1062	80.0647	7.22785	4.9931	6.34085	47.6245	6.52772	4.36547	6.0415
NCU02364T0	Supercontig_12.7:2739478-2740896	1228	709.395	64.0407	50.8075	54.9258	457.541	62.7135	50.074	55.4673
NCU02365T0	Supercontig_12.7:2738698-2739260	393	16.5821	1.49695	0.346859	1.07526	4.14055	0.56753	0.0526642	0.737298
NCU02366T0	Supercontig_12.7:2733498-2737209	3106	1478.42	133.464	132.594	137.737	1702.24	233.319	221.343	228.1
NCU02367T0	Supercontig_12.7:2730384-2733022	2510	244.8	22.0994	21.3488	23.2225	152.316	20.8774	19.9549	21.802
NCU02368T0	Supercontig_12.7:2727560-2730210	2389	571.002	51.5473	50.321	53.6006	343.059	47.0218	45.3611	49.1403
NCU02370T0	Supercontig_12.7:2724895-2725785	890	110.017	9.93179	7.59691	9.43487	69.4347	9.51715	7.67418	10.0229
NCU02371T0	Supercontig_12.7:2721885-2724084	1785	228.044	20.5867	16.9993	18.9238	143.012	19.6021	16.2677	18.6563
NCU02372T0	Supercontig_12.7:2720567-2721869	1132	211.902	19.1295	13.5473	15.8954	152.186	20.8596	15.084	18.4664
NCU02373T0	Supercontig_12.7:2718484-2720403	1443	4362.38	393.814	349.735	359.956	2947.18	403.959	357.859	370.108
NCU02374T0	Supercontig_12.7:2716463-2718317	1770	735.812	66.4255	64.8428	68.9727	478.496	65.5858	64.0336	68.3527
NCU02375T0	Supercontig_12.7:2713695-2716609	2413	382.061	34.4906	33.7936	36.0815	245.206	33.6095	32.4651	34.7638
NCU02376T0	Supercontig_12.7:2711111-2712849	1738	486.375	43.9075	41.577	44.8163	296.75	40.6745	39.1671	42.1681
NCU02378T0	Supercontig_12.7:2704188-2707543	3125	137.207	12.3864	10.1811	11.3284	85.6911	11.7454	9.66965	11.0804
NCU02379T0	Supercontig_12.7:2700693-2703832	2805	325.308	29.3672	27.8414	29.9651	225.56	30.9167	29.0053	31.5214
NCU02381T0	Supercontig_12.7:2695184-2697308	1555	735.707	66.416	54.0002	57.8398	508.02	69.6325	57.3527	62.2242
NCU02382T0	Supercontig_12.7:2692658-2694803	1893	360.147	32.5123	31.3893	33.7224	189.86	26.0235	24.5289	27.5292
NCU02383T0	Supercontig_12.7:2684709-2686437	1728	6.99089	0.631103	0.481631	0.780575	3.43118	0.470299	0.287102	0.665554
NCU02385T0	Supercontig_12.7:2679622-2681759	1528	87.7093	7.91797	7.23052	8.61068	61.5483	8.4362	7.57982	9.30414
NCU02386T0	Supercontig_12.7:2676115-2679507	3027	79.5751	7.18365	6.67741	7.69075	98.1734	13.4563	12.7314	14.2014
NCU02387T0	Supercontig_12.7:2669661-2675604	5212	311.145	28.0887	25.6598	27.0277	206.926	28.3626	25.5734	27.4756
NCU02388T0	Supercontig_12.7:2666802-2669144	2281	0	0	0	0.0120989	0	0	0	0.0184173
NCU02390T0	Supercontig_12.7:2663958-2665379	1339	1851.57	167.15	144.185	151.046	1217.76	166.914	145.126	153.118
NCU02391T0	Supercontig_12.7:2659103-2662969	3701	844.655	76.2514	69.561	72.5002	562.819	77.1436	69.4785	72.8953
NCU02393T1	Supercontig_12.7:2654597-2657461	2246	2930.59	264.56	264.946	272.151	1885.9	258.494	257.379	266.417
NCU02395T0	Supercontig_12.7:2651022-2652179	1104	558.464	50.4154	39.5488	43.7839	396.352	54.3265	42.1064	46.8682
NCU02396T0	Supercontig_12.7:2649756-2650844	1025	223.666	20.1915	15.5599	18.2596	129.901	17.805	13.3672	16.4567
NCU02397T0	Supercontig_12.7:2647004-2649547	2408	2019.91	182.348	178.563	184.128	1369.58	187.723	180.755	187.399
NCU02398T0	Supercontig_12.7:2642898-2646049	3151	130.417	11.7734	11.3647	12.4765	86.844	11.9034	11.3568	12.4471
NCU02399T0	Supercontig_12.7:2639742-2642464	2650	1052.79	95.0404	94.0374	98.3835	981.918	134.588	123.159	128.712
NCU02400T0	Supercontig_12.7:2631308-2635820	3386	345.724	31.2103	30.1525	32.5022	292.886	40.1448	39.1925	41.813
NCU02401T0	Supercontig_12.7:2629862-2632608	2664	95.4269	8.61467	8.93419	10.1264	62.2777	8.53618	8.64707	10.0455
NCU02402T0	Supercontig_12.7:2625160-2629502	4105	168.298	15.1931	14.745	15.8578	115.865	15.8811	15.3747	16.6408
NCU02403T0	Supercontig_12.7:2623703-2625343	1488	852.409	76.9513	64.1727	68.4875	535.634	73.4175	61.5764	66.1247
NCU02404T2	Supercontig_12.7:2615512-2619531	3057	742.417	67.0218	65.4669	69.5715	486.443	66.6749	64.3421	69.5377
NCU02405T0	Supercontig_12.7:2613754-2615197	1189	900.827	81.3223	71.1729	76.5155	207.654	28.4624	26.3401	30.6151
NCU02406T0	Supercontig_12.7:2610366-2613556	3101	51.5241	4.65134	4.73873	5.53438	38.24	5.24142	5.25268	6.31389
NCU02407T0	Supercontig_12.7:2607036-2609780	2423	1908.67	172.305	154.842	159.933	1282.17	175.743	157.333	164.047
NCU02408T0	Supercontig_12.7:2603880-2606843	2833	545.713	49.2643	48.0689	50.4555	368.769	50.5458	48.1883	51.7608
NCU02409T2	Supercontig_12.7:2598637-2603073	3592	242.031	21.8494	20.9356	22.9081	148.92	20.412	19.3768	21.4691
NCU02411T0	Supercontig_12.7:2591724-2596886	4986	51.2956	4.63071	4.36504	4.92608	20.4029	2.79656	2.52599	3.06779
NCU02412T1	Supercontig_12.7:2588349-2590293	1847	89.9405	8.11939	7.4889	8.7517	52.6787	7.22048	6.49719	7.95345
NCU02413T0	Supercontig_12.7:2581085-2584933	3391	184.286	16.6364	16.0384	17.4409	144.886	19.859	19.057	20.8845
NCU02414T0	Supercontig_12.7:2573027-2575993	2882	341.117	30.7944	29.3868	31.5957	216.864	29.7248	28.3094	30.7655
NCU02415T0	Supercontig_12.7:2569512-2572902	3180	212.126	19.1497	17.0952	18.5741	139.18	19.0769	17.0653	18.9397
NCU02416T0	Supercontig_12.7:2566452-2569128	2604	298.959	26.9886	25.3628	27.3835	193.435	26.5135	24.9016	27.5722
NCU02417T0	Supercontig_12.7:2564847-2566405	1478	255.14	23.0328	17.9479	20.2629	145.602	19.9572	15.6278	18.3304
NCU02418T0	Supercontig_12.7:2561569-2564382	2676	297.601	26.8659	24.7008	26.6671	188.696	25.8638	23.5123	26.0414
NCU02419T0	Supercontig_12.7:2559618-2561418	1696	413.515	37.3301	36.0482	38.9982	279.749	38.3441	36.8045	40.2504
NCU02420T0	Supercontig_12.7:2556024-2559952	3665	64.3401	5.80831	5.52329	6.49033	57.4277	7.8714	7.24537	8.6967
NCU02421T0	Supercontig_12.7:2552979-2555986	2936	553.577	49.9742	47.2693	49.7579	348.888	47.8208	44.8553	48.1967
NCU02422T0	Supercontig_12.7:2548219-2552045	3687	401.152	36.214	33.7849	35.6409	263.548	36.1236	33.754	36.3026
NCU02423T0	Supercontig_12.7:2544164-2547136	2451	405.656	36.6207	35.7643	38.1928	274.809	37.667	36.5428	39.4496
NCU02424T0	Supercontig_12.7:2542055-2544324	2190	861.475	77.7698	74.7868	78.5588	577.316	79.1306	76.3143	81.2004
NCU02425T0	Supercontig_12.7:2536911-2540818	3706	329.488	29.7446	28.9392	30.9826	205.548	28.1738	27.1657	29.4943
NCU02428T1	Supercontig_12.7:2521625-2523869	2173	94.3696	8.51923	7.82752	9.22082	68.3259	9.36519	8.50481	10.2318
NCU02429T0	Supercontig_12.7:2517667-2520523	2856	225.165	20.3268	18.9057	20.5428	160.702	22.0269	20.3709	22.5884
NCU02430T0	Supercontig_12.7:2514367-2517039	2506	189.672	17.1226	14.3822	15.9651	120.507	16.5174	13.743	15.5517
NCU02431T1	Supercontig_12.7:2511300-2514134	2362	95.4366	8.61555	7.91599	9.32909	339.091	46.478	44.7216	48.6602
NCU02432T0	Supercontig_12.7:2508874-2511176	2152	143.209	12.9282	12.0783	13.7862	95.88	13.1419	12.1753	14.1361
NCU02433T0	Supercontig_12.7:2506767-2509329	2322	730.267	65.9249	59.6043	62.8213	503.285	68.9834	63.4816	67.3767
NCU02435T0	Supercontig_12.7:2490607-2492335	1464	11892.4	1073.59	889.44	904.133	8528.48	1168.97	967.26	985.823
NCU02437T0	Supercontig_12.7:2487191-2488439	1062	14917.2	1346.65	1357.26	1382.21	9813.88	1345.15	1351.14	1382.6
NCU02438T0	Supercontig_12.7:2482903-2485201	2028	1190.4	107.463	91.939	96.3081	816.733	111.947	94.4225	99.5559
NCU02452T0	Supercontig_12.7:2128806-2132291	3409	659.806	59.5641	51.5711	54.0703	435.888	59.7456	52.5348	55.4612
NCU02453T0	Supercontig_12.7:2126456-2128039	1303	2808.42	253.531	208.585	217.226	1943.66	266.411	213.657	223.871
NCU02455T0	Supercontig_12.7:2121535-2122668	995	4455.26	402.199	302.456	313.361	3065.23	420.14	311.995	326.306
NCU02456T0	Supercontig_12.7:2117819-2121053	3064	116.821	10.546	8.82669	9.96117	39.1911	5.37178	4.82575	5.92322
NCU02458T0	Supercontig_12.7:2112811-2114039	1160	454.396	41.0206	37.3105	41.3177	290.036	39.7542	35.3812	39.931
NCU02459T0	Supercontig_12.7:2109900-2111764	1798	1979.65	178.713	165.428	171.418	1283.47	175.92	162.963	170.607
NCU02461T0	Supercontig_12.7:2105204-2106824	1620	316.735	28.5932	27.6417	29.5434	219.208	30.0461	28.797	31.301
NCU02463T0	Supercontig_12.1:2404601-2406431	1624	1384.2	124.959	97.6116	102.505	942.666	129.208	100.987	106.824
NCU02464T0	Supercontig_12.1:2406528-2409185	2228	1251.31	112.963	110.986	115.018	791.413	108.476	106.263	110.712
NCU02468T0	Supercontig_12.1:2416511-2419501	2710	433.915	39.1718	30.3214	32.6151	286.428	39.2596	30.6484	33.2985
NCU02470T0	Supercontig_12.1:2419526-2422605	2606	207.222	18.707	15.5408	17.2147	141.165	19.349	15.6935	17.7187
NCU02473T0	Supercontig_12.1:2430601-2432745	1848	255.268	23.0443	21.5021	23.8478	173.941	23.8415	22.4218	25.0201
NCU02474T0	Supercontig_12.1:2432596-2433504	666	555.696	50.1656	47.1043	53.2927	352.854	48.3644	44.8305	51.8984
NCU02475T0	Supercontig_12.1:2434399-2438850	4321	542.686	48.9911	43.9894	46.0652	362.99	49.7537	44.0668	46.4713
NCU02476T0	Supercontig_12.1:2438852-2440919	1993	56.9213	5.13858	4.27482	5.24606	33.5525	4.59891	3.71778	4.71472
NCU02477T0	Supercontig_12.1:2441129-2443083	1954	47.4533	4.28385	3.62066	4.50664	35.4643	4.86096	4.13093	5.2537
NCU02478T0	Supercontig_12.1:2443728-2451821	7838	21.9476	1.98132	1.82264	2.13743	13.7049	1.87848	1.69262	2.06231
NCU02479T0	Supercontig_12.1:2455958-2458205	2048	1080.85	97.5741	87.1074	91.314	700.847	96.0625	85.7592	90.6
NCU02480T0	Supercontig_12.1:2459191-2460808	1445	567.543	51.235	43.8945	48.2906	362.707	49.7149	41.7091	46.7079
NCU02481T0	Supercontig_12.1:2460651-2463537	2886	236.177	21.3209	20.4046	22.3749	239.461	32.822	31.5061	34.3475
NCU02482T0	Supercontig_12.1:2463839-2466909	2809	153.447	13.8524	13.0384	14.7467	130.105	17.8331	16.7611	19.0181
NCU02485T0	Supercontig_12.1:2478015-2480713	2627	493.118	44.5163	41.0659	43.4476	317.358	43.499	40.3304	43.5055
NCU02487T0	Supercontig_12.1:2485267-2487530	2191	3.26127	0.294412	0.199091	0.391961	0.649437	0.089016	0.0283391	0.151142
NCU02488T0	Supercontig_12.1:2488911-2489846	585	3.66836	0.331161	0.110387	0.551936	1.30009	0.178198	0	0.429941
NCU02490T0	Supercontig_12.1:2496518-2498642	1894	299.503	27.0377	24.4634	26.6657	202.18	27.7121	24.7293	27.5268
NCU02491T0	Supercontig_12.1:2498742-2500529	1498	737.945	66.6181	54.1713	58.2753	467.051	64.0169	51.9083	56.4678
NCU02492T0	Supercontig_12.1:2501528-2503493	1869	617.792	55.7712	54.1104	57.3123	405.111	55.527	52.6008	56.8199
NCU02493T0	Supercontig_12.1:2503869-2505639	1434	1949.18	175.963	174.805	182.02	1310.88	179.677	179.62	189.189
NCU02494T0	Supercontig_12.1:2505639-2513839	8139	6.48509	0.585443	0.524226	0.648164	3.18836	0.437017	0.37127	0.50096
NCU02495T0	Supercontig_12.1:2514111-2516400	2235	101.33	9.14757	7.79468	9.0572	65.7274	9.00901	7.67688	9.39932
NCU02496T0	Supercontig_12.1:2516948-2520783	3535	164.313	14.8334	13.5429	14.7498	102.45	14.0425	12.6524	14.0986
NCU02498T0	Supercontig_12.1:2526031-2529818	3638	200.553	18.105	17.5649	18.902	127.719	17.506	16.8692	18.3662
NCU02499T0	Supercontig_12.1:2530284-2531589	1305	125.094	11.2929	10.6128	11.9707	78.3984	10.7458	9.84893	12.0059
NCU02500T0	Supercontig_12.1:2531831-2533997	2097	2.33164	0.210489	0.13001	0.286022	0.884125	0.121184	0.0352687	0.211612
NCU02502T0	Supercontig_12.1:2536363-2538927	2489	46.1462	4.16586	3.7651	4.57018	6.42172	0.880202	0.624373	1.13692
NCU02504T0	Supercontig_12.1:2541768-2543356	1492	302.904	27.3447	24.3577	27.0347	209.22	28.6771	25.3858	28.6734
NCU02505T0	Supercontig_12.1:2545010-2550588	4207	1734.43	156.576	144.147	147.569	1201.18	164.642	149.322	154.044
NCU02507T0	Supercontig_12.1:2554167-2555733	1035	403.558	36.4312	30.7401	34.204	252.158	34.5624	28.6359	32.8353
NCU02508T0	Supercontig_12.1:2555936-2557263	1053	698.106	63.0216	60.0696	66.2108	531.666	72.8735	45.9541	51.1234
NCU02509T0	Supercontig_12.1:2557522-2559159	1467	4263.12	384.854	323.226	332.909	2861.28	392.185	333.283	344.908
NCU02510T0	Supercontig_12.1:2559126-2565478	6191	567.876	51.2651	51.0107	52.9614	392.365	53.7801	53.2427	55.7223
NCU02511T0	Supercontig_12.1:2565684-2568925	2899	34.8074	3.14224	2.91534	3.55483	25.471	3.49122	3.06993	3.91951
NCU02512T0	Supercontig_12.1:2568987-2571916	2929	79.1563	7.14585	6.09673	7.08803	52.3679	7.17788	6.07697	7.46195
NCU02513T0	Supercontig_12.1:2577475-2579423	1401	1913.3	172.723	142.912	149.529	1157.99	158.722	132.898	140.24
NCU02514T0	Supercontig_12.1:2579581-2582985	2449	5407.78	488.188	408.534	415.871	3748.85	513.841	424.242	433.801
NCU02515T0	Supercontig_12.1:2584408-2587786	3315	367.422	33.1691	32.5102	34.4584	254.424	34.873	33.9841	36.3716
NCU02516T0	Supercontig_12.1:2588107-2589496	1077	13.8812	1.25312	0.985464	1.52167	13.4324	1.84113	1.41886	2.25216
NCU02519T0	Supercontig_12.1:2594677-2597336	2578	150.611	13.5964	12.9544	14.3229	97.1345	13.3139	12.5832	14.1437
NCU02520T0	Supercontig_12.1:2598002-2599740	1452	1402.08	126.573	114.122	119.764	930.169	127.495	113.292	119.835
NCU02521T0	Supercontig_12.1:2602778-2605015	1803	76.8293	6.93577	6.37268	7.50358	40.5576	5.55908	4.93912	6.1803
NCU02522T0	Supercontig_12.1:2606594-2608686	2092	302.551	27.3128	19.7827	21.9134	195.733	26.8284	19.955	22.5273
NCU02523T0	Supercontig_12.1:2608999-2610704	1645	143.499	12.9544	12.314	13.5984	102.965	14.1131	13.2738	14.9471
NCU02524T0	Supercontig_12.1:2614346-2620811	5932	47.2156	4.2624	4.05362	4.46955	29.2397	4.00778	3.73677	4.26361
NCU02525T0	Supercontig_12.1:2621037-2624820	3783	78.6651	7.10151	6.87883	7.73643	46.9492	6.43515	5.99081	6.98107
NCU02526T0	Supercontig_12.1:2626165-2628406	2067	6145.95	554.827	476.346	484.972	3994.83	547.557	464.677	475.521
NCU02527T0	Supercontig_12.1:2633071-2635998	2219	9.97495	0.90049	0.755602	1.05047	5.70044	0.781339	0.615594	0.951373
NCU02528T0	Supercontig_12.1:2636063-2637873	1673	66.9576	6.0446	5.71987	7.0154	44.1354	6.04947	5.61653	7.0887
NCU02529T0	Supercontig_12.1:2638091-2639229	937	22.0338	1.9891	1.29478	2.09492	14.6522	2.00833	1.23696	2.3193
NCU02530T0	Supercontig_12.1:2639074-2640013	743	93.3092	8.4235	7.4093	9.4377	59.1801	8.11159	6.89702	9.32617
NCU02531T0	Supercontig_12.1:2640447-2644086	3372	26.8542	2.42427	2.15522	2.69297	21.36	2.92774	2.57048	3.28842
NCU02533T0	Supercontig_12.1:2646339-2648036	1606	26.0248	2.3494	2.04558	2.65671	13.9643	1.91404	1.61091	2.2295
NCU02534T0	Supercontig_12.1:2648816-2651186	2128	1330.46	120.107	101.135	105.696	890.562	122.066	101.764	107.064
NCU02535T0	Supercontig_12.1:2651610-2653212	1602	19.8126	1.78858	1.4976	2.07622	19.8252	2.71737	2.26091	3.16527
NCU02536T0	Supercontig_12.1:2654271-2656311	1978	211.738	19.1147	17.4426	19.3791	129.418	17.7388	15.9675	18.0916
NCU02538T0	Supercontig_12.1:2662335-2665220	2648	736.863	66.5204	65.3816	68.9326	381.66	52.3128	50.8019	54.629
NCU02539T0	Supercontig_12.1:2665511-2669186	3539	103.067	9.30435	8.80523	9.77203	64.1343	8.79066	8.33963	9.24026
NCU02540T0	Supercontig_12.1:2669067-2671170	1726	796.777	71.9292	70.8577	74.6648	496.471	68.0495	66.3571	70.9838
NCU02541T0	Supercontig_12.1:2671440-2673843	2290	1161.89	104.889	91.248	95.403	736.397	100.935	88.0301	92.7299
NCU02542T0	Supercontig_12.1:2674480-2678357	2278	2943.17	265.695	266.271	273.491	1920.01	263.169	262.49	271.466
NCU02543T0	Supercontig_12.1:2678387-2680013	1525	168.027	15.1687	11.236	13.0505	93.8703	12.8665	9.54099	11.5903
NCU02544T0	Supercontig_12.1:2680649-2686310	5463	548.92	49.5538	44.2108	46.1247	359.163	49.2292	43.796	45.9972
NCU02546T0	Supercontig_12.1:2686485-2689633	2651	16.5613	1.49508	1.3215	1.774	11.349	1.55557	1.30381	1.85032
NCU02548T0	Supercontig_12.1:2692142-2693916	1711	797.887	72.0294	69.8107	74.9361	541.191	74.179	72.0528	77.4122
NCU02549T0	Supercontig_12.1:2694358-2696665	1884	2461.66	222.227	199.032	205.58	1616.33	221.544	196.083	204.553
NCU02550T0	Supercontig_12.1:2696949-2701052	3863	314.966	28.4336	27.7712	29.1016	207.091	28.3852	27.1745	29.3123
NCU02552T0	Supercontig_12.1:2703892-2706847	2721	690.797	62.3618	56.2345	59.1402	442.967	60.7159	55.1312	58.7975
NCU02553T0	Supercontig_12.1:2706772-2708439	1667	131.48	11.8694	11.1069	12.6231	92.2433	12.6435	11.7348	13.5521
NCU02554T0	Supercontig_12.1:2708639-2714362	5610	84.3516	7.61485	7.48156	8.14734	55.8184	7.65083	7.24211	8.13861
NCU02555T0	Supercontig_12.1:2712217-2716331	4033	377.339	34.0643	33.5678	35.3629	251.621	34.4888	33.6118	35.9275
NCU02556T0	Supercontig_12.1:2721420-2726005	4407	204.895	18.4969	18.3393	19.5982	142.444	19.5242	19.058	20.6876
NCU02558T0	Supercontig_12.1:2731195-2734234	2909	82.6059	7.45726	6.78063	7.77406	52.155	7.14869	6.29662	7.52748
NCU02559T0	Supercontig_12.1:2734297-2735545	1136	349.462	31.5477	28.943	32.1709	237.126	32.502	29.9706	33.9059
NCU02560T0	Supercontig_12.1:2735731-2737440	1597	694.095	62.6596	60.9655	65.4584	639.629	87.6716	67.5731	72.8608
NCU02561T0	Supercontig_12.1:2737567-2739710	2072	202.232	18.2565	15.6842	17.4407	144.562	19.8146	16.8813	19.0888
NCU02562T0	Supercontig_12.1:2741624-2743164	1425	5.70112	0.514669	0.277414	0.650488	3.21495	0.440661	0.217863	0.580969
NCU02563T0	Supercontig_12.1:2744045-2745857	1667	453.09	40.9028	37.8363	40.6902	291.097	39.8997	37.6197	41.6796
NCU02564T0	Supercontig_12.1:2745709-2747803	2094	126.73	11.4405	10.7727	12.1218	88.4468	12.1231	11.3486	12.9273
NCU02565T0	Supercontig_12.1:2747996-2750111	1871	530.358	47.8782	45.8999	49.1493	351.044	48.1164	45.841	49.8122
NCU02566T0	Supercontig_12.1:2749986-2754882	4371	672.202	60.6832	59.5409	61.8799	437.406	59.9537	58.8144	61.0967
NCU02571T0	Supercontig_12.1:2765424-2768346	2653	1273.47	114.963	114.249	118.644	902.302	123.675	122.457	127.935
NCU02572T0	Supercontig_12.1:2768527-2773025	3690	224.237	20.243	20.1776	21.5888	143.45	19.6622	19.0704	20.9326
NCU02573T1	Supercontig_12.1:2774600-2777259	2354	408.043	36.8361	35.9348	38.3523	266.463	36.5232	35.1082	38.2322
NCU02576T1	Supercontig_12.1:2781581-2786433	4216	368.835	33.2966	32.5551	34.5643	258.074	35.3733	34.1119	36.8332
NCU02577T0	Supercontig_12.1:2786484-2788548	1693	237.915	21.4779	17.9231	19.9602	162.565	22.2823	19.23	21.7728
NCU02578T0	Supercontig_12.1:2788724-2794724	5540	27.18	2.45368	2.2121	2.696	60.677	8.31678	7.86776	8.85891
NCU02579T0	Supercontig_12.1:2795126-2796651	1306	3231.22	291.699	236.976	245.42	2088.7	286.29	236.399	247.271
NCU02580T0	Supercontig_12.1:2798543-2801136	2406	8362.24	754.902	727.169	737.31	5892.59	807.676	750.297	762.762
NCU02582T0	Supercontig_12.1:2804909-2808507	3349	483.013	43.6041	40.3777	42.5228	325.418	44.6039	41.048	44.0824
NCU02583T0	Supercontig_12.1:2808951-2813624	4268	2058.26	185.809	186.013	191.038	1289.65	176.767	176.694	182.15
NCU02586T0	Supercontig_12.1:2822144-2825776	3352	225.633	20.369	19.4794	21.098	147.341	20.1955	19.0361	21.0922
NCU02587T0	Supercontig_12.1:2825693-2827304	1611	78.7424	7.10848	6.52191	7.705	58.2366	7.98228	7.2514	8.71315
NCU02591T1	Supercontig_12.1:2837781-2840562	2615	273.797	24.7171	23.7398	25.9431	145.639	19.9622	18.7702	21.2105
NCU02592T0	Supercontig_12.1:2842090-2846420	4183	189.528	17.1097	16.2027	17.4867	123.474	16.9242	15.9668	17.6788
NCU02594T0	Supercontig_12.1:2849643-2854124	4006	38.5214	3.47752	3.23945	3.80431	26.1746	3.58765	3.32206	3.85421
NCU02595T0	Supercontig_12.1:2854654-2855872	1077	1732.58	156.409	146.416	153.782	1091.83	149.653	131.446	141.074
NCU02596T0	Supercontig_12.1:2857078-2858294	1152	3491.04	315.154	319.951	330.411	2217.23	303.908	300.233	313.402
NCU02597T0	Supercontig_12.1:2858850-2860711	1743	408.006	36.8328	30.4852	33.1365	248.902	34.1161	29.2703	32.5358
NCU02598T0	Supercontig_12.1:2861078-2862253	1111	211.943	19.1332	15.4965	17.8891	137.617	18.8626	15.3877	18.4056
NCU02599T0	Supercontig_12.1:2864236-2866038	1627	1809.32	163.336	153.256	159.808	1176.53	161.263	148.823	156.277
NCU02601T1	Supercontig_12.1:2868280-2870218	1610	77.0942	6.95968	6.26984	7.6448	45.1393	6.18708	5.41623	6.96776
NCU02602T0	Supercontig_12.1:2870823-2871785	648	2168.62	195.772	115.616	124.598	1280.23	175.476	105.242	116.58
NCU02603T0	Supercontig_12.1:2871581-2873288	1545	667.423	60.2517	58.6253	62.834	458.154	62.7975	60.1736	65.7455
NCU02604T0	Supercontig_12.1:2873527-2877305	3674	22.0115	1.98709	1.78464	2.18535	18.8574	2.58472	2.28715	2.86175
NCU02605T0	Supercontig_12.1:2877516-2878864	1161	590.505	53.3079	40.4485	44.0765	378.552	51.8867	39.3974	43.872
NCU02606T1	Supercontig_12.1:2882288-2886627	3889	114.451	10.3321	9.72455	10.9917	68.8002	9.4302	8.71235	10.1597
NCU02608T0	Supercontig_12.1:2888908-2890466	1479	240.652	21.7249	17.9634	20.2768	132.585	18.1729	16.8754	19.4741
NCU02609T0	Supercontig_12.1:2898038-2902528	4195	104.335	9.41885	8.88796	9.98601	77.6472	10.6428	9.98361	11.3141
NCU02610T1	Supercontig_12.1:2903001-2904987	1303	77.6904	7.01351	6.20337	7.82861	64.1145	8.78794	7.70952	9.86959
NCU02611T0	Supercontig_12.1:2906138-2909181	2777	31.1602	2.81299	2.50836	3.0925	21.239	2.91115	2.52657	3.24206
NCU02612T0	Supercontig_12.1:2909605-2913995	4123	2.52957	0.228358	0.162501	0.294342	4.11024	0.563375	0.436731	0.692745
NCU02613T0	Supercontig_12.1:2916446-2919682	3236	17.2339	1.55579	1.3522	1.7566	14.106	1.93346	1.64374	2.21297
NCU02614T0	Supercontig_12.1:2919733-2921444	973	319.487	28.8418	22.4157	25.3858	196.438	26.9251	20.931	24.7598
NCU02615T0	Supercontig_12.1:2922086-2925211	2508	368.989	33.3105	34.5952	37.0356	233.379	31.9884	31.912	34.7426
NCU02616T0	Supercontig_12.1:2925664-2928395	2599	468.348	42.2802	38.8019	41.5922	321.198	44.0255	39.7456	42.8912
NCU02617T0	Supercontig_12.1:2928614-2932214	3516	398.81	36.0026	34.4666	36.3779	254.044	34.8209	33.2824	35.8372
NCU02618T0	Supercontig_12.1:2932447-2935552	2962	708.909	63.9969	62.4327	65.4056	448.175	61.4297	60.0856	62.7688
NCU02619T0	Supercontig_12.1:2936373-2939171	2643	60.1797	5.43273	4.8172	5.69399	45.3857	6.22086	5.49728	6.67974
NCU02620T0	Supercontig_12.1:2940202-2942854	2652	241.322	21.7854	19.2137	20.9408	159.356	21.8424	19.5576	21.7506
NCU02621T0	Supercontig_12.1:2942853-2946733	3511	311.477	28.1186	27.411	29.2468	204.744	28.0635	27.1567	29.3074
NCU02623T0	Supercontig_12.1:2954258-2956562	2205	806.523	72.809	64.603	67.9723	528.223	72.4017	63.4052	68.0702
NCU02624T0	Supercontig_12.1:2956870-2959489	2485	335.988	30.3314	27.2576	29.4189	230.835	31.6397	27.7931	30.3001
NCU02625T0	Supercontig_12.1:2960588-2964470	3882	41.831	3.7763	3.24811	3.83804	28.3212	3.88188	3.31088	4.06796
NCU02626T0	Supercontig_12.1:2966607-2971973	5045	33.0287	2.98167	2.78305	3.18295	20.2692	2.77823	2.53944	3.01943
NCU02628T0	Supercontig_12.1:2980998-2985604	4268	9.11514	0.822871	0.696677	0.950606	10.2314	1.40238	1.21718	1.58979
NCU02629T0	Supercontig_12.1:2986086-2988883	2640	398.509	35.9754	31.936	34.3319	284.509	38.9966	34.0795	36.8783
NCU02630T0	Supercontig_12.1:2990147-2993018	2871	169.061	15.262	14.6904	15.8346	105.791	14.5004	13.8052	15.1966
NCU02631T0	Supercontig_12.1:2994254-2996084	1706	98.6693	8.90738	8.35791	9.45259	64.6501	8.86135	8.22543	9.49928
NCU02632T0	Supercontig_12.1:2996278-3000830	4347	316.353	28.5588	26.7708	28.2603	203.14	27.8437	25.801	27.5056
NCU02633T0	Supercontig_12.1:3000743-3002757	1686	321.805	29.051	27.8771	30.3988	216.155	29.6275	28.3612	31.1668
NCU02634T0	Supercontig_12.1:3002983-3005024	1592	357.982	32.3169	30.7884	34.0525	244.066	33.4532	31.6039	35.4647
NCU02635T0	Supercontig_12.1:3005452-3007897	2379	385.301	34.7831	30.4203	32.7925	270.813	37.1193	32.2331	35.0692
NCU02636T0	Supercontig_12.1:3008026-3009803	1646	305.946	27.6193	26.6917	28.5467	192.988	26.4521	25.1105	27.8014
NCU02637T0	Supercontig_12.1:3010081-3014050	3798	2004.72	180.976	165.85	169.727	1321.96	181.196	164.29	169.505
NCU02640T0	Supercontig_12.1:3024284-3025255	841	157.272	14.1977	11.2164	13.6315	113.065	15.4974	12.4527	15.4797
NCU02641T0	Supercontig_12.1:3025589-3027825	2139	158.767	14.3327	12.3124	13.8992	107.602	14.7486	12.7143	14.785
NCU02643T0	Supercontig_12.1:3040639-3041703	643	8.23901	0.743778	0.275599	0.763197	1.24761	0.171006	0.0321882	0.289694
NCU02648T0	Supercontig_12.1:3057736-3059751	1573	2.63074	0.237491	0.121323	0.346638	3.65867	0.50148	0.315784	0.697357
NCU02650T0	Supercontig_12.1:3065519-3067876	2169	1187.74	107.223	112.031	116.751	713.489	97.7953	100.603	106.624
NCU02651T0	Supercontig_12.1:3068062-3070302	2069	96.32	8.6953	8.11041	9.27657	115.674	15.855	14.855	16.8357
NCU02653T0	Supercontig_12.1:3072560-3074314	1606	30.6979	2.77125	2.07104	2.89437	13.882	1.90275	1.34028	2.21662
NCU02654T0	Supercontig_12.1:3075201-3076628	1427	105.356	9.51106	8.6833	10.269	78.0418	10.6969	9.52904	11.7191
NCU02656T0	Supercontig_12.1:3085698-3089949	4187	11.5089	1.03896	0.90508	1.21763	6.07707	0.832962	0.662384	1.01829
NCU02657T0	Supercontig_12.1:3091093-3094485	2847	170.834	15.4221	14.5996	16.3045	113.416	15.5455	14.6096	16.5675
NCU02658T0	Supercontig_12.1:3095297-3096854	1483	77.3583	6.98353	6.38835	7.56491	38.8644	5.327	4.77301	5.87555
NCU02659T0	Supercontig_12.1:3096764-3098503	1513	556.726	50.2585	48.7092	52.4987	372.512	51.0589	49.2223	53.5445
NCU02660T0	Supercontig_12.1:3098832-3100365	1314	1140.33	102.944	78.1065	82.7022	732.146	100.353	75.8576	81.906
NCU02661T0	Supercontig_12.1:3100901-3103046	1934	512.303	46.2482	37.885	40.8312	371.614	50.9358	41.7151	45.343
NCU02664T0	Supercontig_12.1:3115605-3119297	2559	18.9686	1.7124	1.48999	1.93698	12.2327	1.67669	1.40502	1.95232
NCU02665T0	Supercontig_12.1:3122021-3124887	2634	194.238	17.5349	16.5863	18.5878	82.7084	11.3365	10.4117	12.2623
NCU02666T0	Supercontig_12.1:3125822-3129123	3232	194.828	17.5882	18.697	20.19	124.75	17.099	17.5336	19.1985
NCU02668T0	Supercontig_12.1:3133196-3135871	2398	2454.17	221.55	186.01	191.717	1672.41	229.231	189.898	196.743
NCU02669T0	Supercontig_12.1:3136517-3142158	5468	389.232	35.138	37.8482	39.521	254.686	34.9088	37.2607	39.2214
NCU02671T0	Supercontig_12.1:3145618-3148918	2944	860.401	77.6728	69.732	72.9223	588.5	80.6635	70.9562	74.7033
NCU02673T0	Supercontig_12.1:3154146-3154899	624	3.83745	0.346426	0.13857	0.588924	1.88782	0.258757	0	0.517514
NCU02674T0	Supercontig_12.1:3162737-3165508	2771	22.6571	2.04537	1.83984	2.25307	13.89	1.90385	1.64321	2.15858
NCU02676T0	Supercontig_12.1:3165731-3169629	3352	127.229	11.4856	10.9834	12.0874	77.2314	10.5858	9.93931	11.2389
NCU02677T0	Supercontig_12.1:3170234-3175788	5391	60.0695	5.42278	4.73602	5.29483	45.4012	6.22298	5.38637	6.13117
NCU02678T0	Supercontig_12.1:3174687-3176388	1701	88.0558	7.94925	7.38257	8.5238	54.2145	7.43098	6.80781	8.06591
NCU02679T0	Supercontig_12.1:3176591-3179154	2212	306.833	27.6994	23.5163	25.5746	205.047	28.105	23.4666	26.0771
NCU02680T1	Supercontig_12.1:3179424-3182347	2650	483.694	43.6656	42.8372	45.4133	316.831	43.4269	42.2433	45.3854
NCU02681T0	Supercontig_12.1:3182598-3184014	1273	901.039	81.3414	69.3892	74.5612	593.069	81.2898	69.1472	74.8702
NCU02682T0	Supercontig_12.1:3184220-3185353	1133	9.66992	0.872954	0.601569	1.13095	8.36311	1.1463	0.767233	1.5162
NCU02683T0	Supercontig_12.1:3185464-3189144	3152	88.2433	7.96618	7.58557	8.35105	61.7238	8.46026	7.9715	8.94332
NCU02684T0	Supercontig_12.1:3189890-3193545	3201	451.501	40.7593	41.6186	44.2461	306.677	42.0351	42.5837	45.5128
NCU02685T0	Supercontig_12.1:3193809-3201298	7489	116.974	10.5598	10.7156	11.4564	76.8506	10.5336	10.4853	11.4277
NCU02687T0	Supercontig_12.1:3203980-3205677	1540	150.404	13.5778	12.7273	14.4624	101.915	13.9691	12.94	15.0098
NCU02689T0	Supercontig_12.1:3209509-3214860	5155	244.178	22.0432	21.4085	22.6963	159.308	21.8357	21.235	22.7527
NCU02690T0	Supercontig_12.1:3215934-3218947	2677	914.629	82.5682	71.4167	74.7825	568.841	77.969	68.3922	72.196
NCU02691T1	Supercontig_12.1:3219449-3221067	1557	61.931	5.59083	4.99659	6.19653	28.9429	3.9671	3.36229	4.57606
NCU02692T0	Supercontig_12.1:3223206-3224989	1783	95.3117	8.60428	8.87618	10.26	64.7696	8.87773	9.04261	10.7258
NCU02693T0	Supercontig_12.1:3224906-3226729	1747	854.698	77.158	75.6075	80.1645	545.579	74.7805	72.7544	78.025
NCU02695T0	Supercontig_12.1:3227559-3231661	3851	653.864	59.0277	58.5344	61.0287	406.465	55.7127	54.781	57.812
NCU02696T0	Supercontig_12.1:3232289-3236509	4066	326.118	29.4403	30.4816	32.1008	204.178	27.986	28.3833	30.3583
NCU02699T0	Supercontig_12.1:3239394-3243393	3654	17.7886	1.60586	1.406	1.80608	9.88876	1.35542	1.13019	1.5846
NCU02701T0	Supercontig_12.1:3246309-3249526	2762	3272.83	295.456	296.438	303.573	2155.81	295.488	295.745	304.07
NCU02702T0	Supercontig_12.1:3254834-3256821	1931	564.41	50.9522	42.723	45.9491	379.785	52.0558	43.7735	47.4284
NCU02703T0	Supercontig_12.1:3257182-3258401	1219	704.877	63.6329	58.5966	63.1703	428.178	58.6888	53.0244	58.7123
NCU02704T0	Supercontig_12.1:3260305-3262525	2154	1525.44	137.709	124.196	129.373	1028.07	140.914	124.903	130.947
NCU02705T0	Supercontig_12.1:3262808-3264500	1614	224.637	20.2792	19.1467	21.2328	125.495	17.2011	16.0678	18.2862
NCU02706T0	Supercontig_12.1:3264330-3265855	1391	289.369	26.1228	24.8203	27.5205	197.795	27.1111	25.5238	28.7301
NCU02707T0	Supercontig_12.1:3265971-3267804	1509	6436.52	581.058	480.121	490.681	3975.34	544.886	464.359	478.432
NCU02711T0	Supercontig_12.1:3279852-3281103	1140	3.37809	0.304958	0.157555	0.45297	4.47398	0.613232	0.373239	0.839789
NCU02712T0	Supercontig_12.1:3281885-3284141	2148	1023	92.3515	90.7247	93.9866	709.267	97.2167	95.1986	99.2262
NCU02713T0	Supercontig_12.1:3284467-3286740	2273	965.298	87.1424	72.0679	75.6482	625.47	85.7309	70.5593	74.6841
NCU02716T0	Supercontig_12.1:3298323-3300889	2464	229.473	20.7157	19.9953	21.7383	156.218	21.4123	20.301	22.592
NCU02717T0	Supercontig_12.1:3301267-3303735	2391	292.974	26.4483	28.466	30.5356	263.56	36.1251	39.3771	42.4674
NCU02718T1	Supercontig_12.1:3303710-3308305	3575	0	0	0	0.00790933	0	0	0	0.0121439
NCU02719T0	Supercontig_12.1:3309237-3310608	1031	196.56	17.7445	14.8876	17.4658	144.699	19.8334	16.6821	20.436
NCU02720T0	Supercontig_12.1:3310984-3315832	4767	42.7713	3.86118	3.57055	4.16136	44.6987	6.12669	5.71824	6.54571
NCU02722T0	Supercontig_12.1:3321185-3322711	1471	61.0236	5.50891	4.55929	5.66205	39.1641	5.36808	4.51648	5.8672
NCU02723T0	Supercontig_12.1:3323045-3326294	2481	728.421	65.7583	57.5481	60.5425	495.393	67.9017	59.2213	63.5343
NCU02724T0	Supercontig_12.1:3329492-3333280	3450	431.536	38.957	35.5052	37.6942	284.795	39.0358	35.6049	38.2445
NCU02727T0	Supercontig_12.1:3340305-3342164	1859	765.458	69.1018	67.3398	71.7688	494.477	67.7761	66.0974	70.6625
NCU02728T0	Supercontig_12.1:3342544-3345617	3073	59.7067	5.39003	5.22994	6.04614	42.8416	5.87214	5.46218	6.56001
NCU02729T0	Supercontig_12.1:3345967-3348006	1980	6.75723	0.61001	0.481923	0.736654	4.26976	0.585241	0.428575	0.731713
NCU02730T0	Supercontig_12.1:3350820-3353730	2910	162.022	14.6266	12.7228	14.1187	109.704	15.0367	12.9943	14.6799
NCU02731T0	Supercontig_12.1:3354331-3356087	1574	180.869	16.328	15.4373	17.2935	101.767	13.9488	12.8743	15.0308
NCU02732T0	Supercontig_12.1:3358109-3360889	2669	307.477	27.7575	26.2212	28.2795	210.449	28.8454	26.9782	29.3899
NCU02734T0	Supercontig_12.1:3362941-3365624	2521	456.63	41.2223	32.4324	34.7358	272.339	37.3284	29.1285	31.731
NCU02736T1	Supercontig_12.1:3370233-3372588	1756	1239.25	111.874	97.8661	103.261	826.247	113.251	98.5937	105.748
NCU02737T0	Supercontig_12.1:3371799-3374037	1652	1193.27	107.723	106.105	111.579	829.135	113.647	110.042	118.007
NCU02738T0	Supercontig_12.1:3374701-3377115	2084	556.755	50.2611	48.475	52.5159	371.674	50.9439	49.0047	53.4755
NCU02739T0	Supercontig_12.1:3381951-3385064	2822	670.501	60.5296	52.7389	55.4488	433.629	59.4359	52.4906	56.2897
NCU02741T0	Supercontig_12.1:3390115-3391799	1551	202.024	18.2377	15.7409	17.7975	119.382	16.3632	14.0516	16.4802
NCU02742T0	Supercontig_12.1:3392277-3396765	4431	185.282	16.7263	16.6249	17.7816	118.598	16.2558	15.8346	17.1938
NCU02744T0	Supercontig_12.1:3399391-3401441	1564	4668.71	421.468	396.152	406.794	3165.18	433.84	409.388	422.172
NCU02745T2	Supercontig_12.1:3401201-3404150	2790	474.183	42.807	41.7478	44.7349	283.2	38.8172	37.2063	40.822
NCU02746T0	Supercontig_12.1:3405418-3407805	2124	2528.94	228.3	197.182	203.389	1576.73	216.117	188.358	196.261
NCU02747T0	Supercontig_12.1:3409475-3413969	4431	150.72	13.6063	13.1938	14.1963	105.746	14.4942	13.8191	15.1818
NCU02748T0	Supercontig_12.1:3415055-3417145	1848	27.8785	2.51674	2.16153	2.87754	19.3241	2.64868	2.19914	3.10217
NCU02749T0	Supercontig_12.1:3417522-3420109	2357	260.938	23.5562	21.0575	22.9139	168.01	23.0285	20.7673	23.0943
NCU02750T0	Supercontig_12.1:3420870-3426704	5066	149.342	13.4819	12.9767	14.1108	103.372	14.1688	13.572	14.8844
NCU02751T0	Supercontig_12.1:3431992-3436658	4447	34.9044	3.151	2.97337	3.48222	25.4732	3.49152	3.17413	3.84898
NCU02752T0	Supercontig_12.1:3437405-3442036	4125	56.2217	5.07542	4.71501	5.44187	29.5039	4.04399	3.65769	4.4285
NCU02753T0	Supercontig_12.1:3443088-3445401	2055	346.697	31.2982	29.5649	31.9728	229.011	31.3897	28.4521	31.5541
NCU02754T0	Supercontig_12.1:3449939-3452077	1973	626.324	56.5415	48.2804	51.7971	391.451	53.6547	46.9223	50.8666
NCU02755T0	Supercontig_12.1:3451938-3454516	2410	643.125	58.0582	56.5969	60.3032	427.233	58.5592	57.2099	61.0397
NCU02757T0	Supercontig_12.1:3455916-3457947	1905	444.336	40.1125	39.0055	41.2166	306.875	42.0622	39.4058	42.8933
NCU02758T0	Supercontig_12.1:3458966-3461288	2104	430.953	38.9044	37.5575	40.7562	232.542	31.8737	30.2087	33.6332
NCU02759T0	Supercontig_12.1:3462913-3465377	2464	279.809	25.2598	24.1373	26.1179	172.595	23.6569	22.2426	24.6953
NCU02761T0	Supercontig_12.1:3465986-3467875	1833	693.924	62.644	53.4553	57.3373	462.057	63.3324	53.5322	57.8342
NCU02762T0	Supercontig_12.1:3468714-3476170	7395	120.348	10.8644	9.43056	10.1716	74.6358	10.2301	8.84696	9.79295
NCU02764T0	Supercontig_12.1:9280962-9286536	5336	147.542	13.3194	12.5995	13.5983	104.3	14.2961	13.339	14.5337
NCU02765T0	Supercontig_12.1:9278667-9280151	1087	8407.16	758.957	674.881	689.641	5829.88	799.081	722.549	743.436
NCU02767T0	Supercontig_12.1:9272187-9275044	2553	201.789	18.2165	15.7246	17.4225	24.1419	3.30904	2.82651	3.79612
NCU02770T0	Supercontig_12.1:9252526-9257087	4561	112.82	10.1848	10.4814	11.4916	71.9413	9.86073	9.95599	11.1313
NCU02771T0	Supercontig_12.1:9249994-9251791	1575	1140.76	102.982	101.407	106.808	781.67	107.141	104.374	111.473
NCU02773T0	Supercontig_12.1:9246411-9248110	1630	1347.78	121.671	122.165	128.019	820.428	112.453	113.148	120.779
NCU02775T0	Supercontig_12.1:9233544-9236639	2562	459.011	41.4373	39.9688	43.0389	304.59	41.749	40.5781	43.5671
NCU02776T0	Supercontig_12.1:9229810-9232487	2614	82.7115	7.46679	7.02437	7.91088	49.635	6.80328	6.30254	7.31601
NCU02777T0	Supercontig_12.1:9226314-9229345	2975	283.349	25.5794	23.8403	25.7052	200.746	27.5155	25.4208	27.6679
NCU02778T0	Supercontig_12.1:9221753-9224912	3098	286.331	25.8486	24.8606	26.7615	189.892	26.0278	25.2132	26.8366
NCU02779T0	Supercontig_12.1:9219715-9220927	867	116.517	10.5186	9.52551	11.5117	70.5316	9.66751	8.58702	10.7764
NCU02780T0	Supercontig_12.1:9218645-9220358	1649	166.588	15.0387	14.1275	16.1942	102.462	14.0441	12.9654	15.4255
NCU02781T0	Supercontig_12.1:9216536-9218308	1622	458.276	41.371	39.5387	43.639	1037.53	142.21	122.064	128.635
NCU02782T0	Supercontig_12.1:9213077-9216092	3015	5.28524	0.477126	0.373168	0.583899	5.17315	0.709065	0.562904	0.858085
NCU02783T0	Supercontig_12.1:9209218-9211958	2579	181.918	16.4226	13.1241	14.583	119.741	16.4125	13.1854	14.9189
NCU02784T0	Supercontig_12.1:9204486-9205551	1009	524.373	47.3378	40.6109	44.9881	331.985	45.5039	37.4351	42.2966
NCU02785T0	Supercontig_12.1:9202096-9204268	2172	87.7342	7.92022	6.84088	8.02077	62.2629	8.53415	7.37546	8.99539
NCU02786T0	Supercontig_12.1:9199810-9201898	1926	639.802	57.7582	55.6786	60.4389	452.388	62.0072	59.811	65.143
[truncated: 5,598 more rows]

## Sheet: Siadat2
Dataset S3. The mRNA-seq data.
Gene	Locus	Length	Replicate 1				Replicate 2
			Coverage	FPKM	FPKM_conf_lo	FPKM_conf_hi	Coverage	FPKM	FPKM_conf_lo	FPKM_conf_hi
NCU00003T0	Supercontig_12.3:2239942-2241684	1461	222.628	23.5621	19.5364	22.4679	319.528	31.0711	26.8842	29.8792
NCU00004T0	Supercontig_12.3:2242244-2244101	1790	230.771	24.4239	23.075	25.8889	345.265	33.5737	32.4236	35.2081
NCU00005T0	Supercontig_12.3:2244761-2247195	2434	148.646	15.7322	13.3353	15.0555	138.301	13.4485	11.6489	13.151
NCU00006T0	Supercontig_12.3:2249086-2254054	3988	229.476	24.2869	23.631	25.3951	257.045	24.9952	24.0579	26.1429
NCU00007T0	Supercontig_12.3:2256789-2260238	3449	176.898	18.7223	17.4733	19.0024	152.958	14.8738	13.9638	15.4539
NCU00008T0	Supercontig_12.3:2261280-2264004	2581	130.982	13.8627	11.325	12.7925	118.96	11.5677	9.65424	10.9229
NCU00010T0	Supercontig_12.3:2266553-2272856	5914	459.072	48.5866	48.0549	50.298	564.394	54.8819	49.6015	51.486
NCU00014T0	Supercontig_12.3:2284544-2286517	1894	161.055	17.0455	16.2766	17.8123	137.199	13.3413	12.7142	13.9701
NCU00015T0	Supercontig_12.3:2286325-2288146	1632	190.482	20.1599	19.0661	21.3194	266.956	25.959	24.787	27.3263
NCU00017T0	Supercontig_12.3:2296471-2299365	2766	58.0532	6.14414	5.61599	6.63866	62.9157	6.11795	5.66948	6.56131
NCU00018T0	Supercontig_12.3:2306104-2309826	3385	1032.18	109.242	108.27	112.982	1085.79	105.583	105.083	109.085
NCU00019T0	Supercontig_12.3:2311585-2315645	3819	42.053	4.45074	4.08991	4.80882	33.6563	3.27276	2.98218	3.56825
NCU00021T0	Supercontig_12.3:2316982-2322094	4858	241.817	25.593	24.0378	25.7714	212.135	20.6281	18.942	20.3596
NCU00022T0	Supercontig_12.3:2322490-2326125	3635	60.7771	6.43243	6.04959	6.81019	60.8842	5.92041	5.60673	6.23284
NCU00023T0	Supercontig_12.3:2329755-2332744	2927	838.802	88.7758	79.6608	83.3572	798.493	77.6459	70.793	74.1189
NCU00025T0	Supercontig_12.3:2335818-2338115	2127	718.417	76.0348	73.8181	78.9355	860.879	83.7123	81.8172	86.8095
NCU00026T0	Supercontig_12.3:2338445-2340872	2427	536.245	56.7542	49.735	52.6652	642.27	62.4546	55.073	58.1041
NCU00029T0	Supercontig_12.3:2344042-2347010	2802	159.159	16.8448	14.7265	16.352	165.786	16.1211	14.3375	15.9043
NCU00030T0	Supercontig_12.3:2347459-2349182	1723	335.563	35.5148	29.078	32.1945	378.249	36.7811	30.27	32.9629
NCU00032T0	Supercontig_12.3:2351254-2354862	3608	122.254	12.939	11.45	12.7168	89.4366	8.69686	8.19157	9.20387
NCU00033T0	Supercontig_12.3:2355175-2356222	989	101.643	10.7576	7.23926	9.1945	133.5	12.9816	8.92283	10.942
NCU00034T1	Supercontig_12.3:2356310-2357859	1179	347.572	36.7858	25.4156	28.6959	452.662	44.0171	30.6245	34.286
NCU00037T1	Supercontig_12.3:2361683-2364743	2558	47.6455	5.04263	4.61071	5.47288	57.7684	5.61743	5.22928	6.0042
NCU00039T0	Supercontig_12.3:2368757-2371313	2484	7.31264	0.773944	0.559732	0.932886	8.95978	0.871254	0.656139	1.03445
NCU00040T0	Supercontig_12.3:2373640-2377997	4125	415.103	43.933	39.901	41.9931	321.753	31.2874	27.1561	28.7473
NCU00041T0	Supercontig_12.3:2379373-2381129	1346	1850.9	195.893	167.994	175.889	1690.42	164.377	151.131	158.277
NCU00042T0	Supercontig_12.3:2381417-2382910	1252	235.668	24.9423	23.6784	26.4228	299.332	29.1072	29.6598	32.6387
NCU00043T0	Supercontig_12.3:2383778-2387486	3226	1356.86	143.605	117.7	121.812	1260.5	122.572	102.756	106.424
NCU00045T0	Supercontig_12.3:2392331-2396619	4232	15.7936	1.67154	1.50674	1.96745	16.2199	1.57723	1.42253	1.84235
NCU00046T0	Supercontig_12.3:2398122-2402931	4728	345.426	36.5587	32.811	35.0014	305.347	29.6921	27.1772	29.053
NCU00050T0	Supercontig_12.3:2413210-2415726	2412	398.531	42.1791	36.0176	38.807	348.453	33.8838	28.6666	30.9677
NCU00051T0	Supercontig_12.3:2416516-2418227	1711	195.762	20.7188	16.2802	18.4098	176.256	17.1393	13.1386	14.8979
NCU00052T0	Supercontig_12.3:2418802-2421092	2194	21.3228	2.25673	1.94658	2.56379	17.0759	1.66047	1.4055	1.91592
NCU00055T0	Supercontig_12.3:2449481-2451411	1864	95.3408	10.0905	9.25768	10.9242	96.4986	9.38358	8.63685	10.1322
NCU00056T0	Supercontig_12.3:2457497-2459330	1701	239.665	25.3653	19.9649	22.2573	299.531	29.1265	22.9788	25.5081
NCU00057T0	Supercontig_12.3:2459709-2461691	1865	198.662	21.0256	18.8091	20.9514	224.518	21.8323	18.8639	20.8794
NCU00059T0	Supercontig_12.3:2467236-2470146	2852	31.7391	3.35915	2.96988	3.6367	28.0877	2.73127	2.41461	2.9655
NCU00061T0	Supercontig_12.3:2473450-2475846	2396	46.9633	4.97043	4.5085	5.43351	38.6053	3.754	3.34548	4.16371
NCU00064T0	Supercontig_12.3:2482831-2488057	4751	402.12	42.5589	41.9222	44.0841	257.194	25.0097	24.2808	26.0565
NCU00065T0	Supercontig_12.3:2489137-2491469	2245	75.8115	8.02363	7.28947	8.57082	80.1957	7.79828	7.10293	8.26059
NCU00066T0	Supercontig_12.3:2491430-2495036	3606	133.808	14.1618	13.6344	14.871	110.609	10.7557	10.2502	11.3279
NCU00067T0	Supercontig_12.3:2495155-2496385	996	908.996	96.2049	71.6912	77.7243	1553.17	151.031	114.901	122.39
NCU00069T0	Supercontig_12.3:2502572-2503595	857	67.6218	7.15686	4.82982	6.69462	161.806	15.7341	10.794	13.227
NCU00072T0	Supercontig_12.3:2513366-2515340	1731	252.768	26.7521	19.5173	21.7608	256.057	24.8992	18.1272	20.2055
NCU00073T0	Supercontig_12.3:2515969-2518978	2768	215.848	22.8446	21.924	23.9886	194.146	18.8789	17.9973	19.8694
NCU00074T0	Supercontig_12.3:2525372-2527032	1547	385.753	40.8267	33.3056	36.8799	598.084	58.158	46.7835	50.4947
NCU00075T0	Supercontig_12.3:2527138-2528751	1144	653.652	69.1802	57.1779	61.6621	955.384	92.902	78.3709	83.7873
NCU00077T0	Supercontig_12.3:2531929-2535354	3070	132.914	14.0672	14.4769	15.8355	137.217	13.343	13.9037	15.1712
NCU00078T0	Supercontig_12.3:2535596-2538405	2559	279.029	29.5315	24.4435	26.4919	315.067	30.6373	25.8837	27.8518
NCU00079T0	Supercontig_12.3:2536486-2538432	1946	162.136	17.1599	16.1678	18.1716	151.461	14.7282	13.8689	15.6046
NCU00080T0	Supercontig_12.3:2539272-2541148	1755	1333.99	141.184	115.056	120.675	1528.51	148.633	123.072	128.761
NCU00081T0	Supercontig_12.3:2541341-2545070	3382	70.8224	7.49559	7.1259	7.86307	85.3841	8.3028	7.92344	8.68322
NCU00083T0	Supercontig_12.3:2549333-2552226	2416	1147.52	121.45	112.028	116.956	1037.13	100.851	93.1078	97.3499
NCU00085T0	Supercontig_12.3:2558439-2562010	3571	51.6572	5.46721	5.11975	5.81789	48.3934	4.7058	4.35853	5.10277
NCU00086T0	Supercontig_12.3:2564755-2565909	1052	7.15868	0.75765	0.486123	1.00263	11.1584	1.08505	0.80974	1.34417
NCU00087T0	Supercontig_12.3:2566226-2567897	1671	283.111	29.9634	28.1275	31.1688	276.855	26.9215	25.7991	28.0486
NCU00088T0	Supercontig_12.3:2571141-2573004	1727	1179.83	124.869	112.804	118.384	1412.91	137.392	123.792	129.54
NCU00089T3	Supercontig_12.3:2574645-2577796	2848	23.6604	2.50413	2.18984	2.8219	31.4232	3.05561	2.7227	3.39031
NCU00090T0	Supercontig_12.3:2578244-2581438	3019	2195.25	232.338	207.508	213.426	1845.55	179.463	159.6	164.493
NCU00091T1	Supercontig_12.3:2584098-2588622	4275	87.0609	9.21422	8.73373	9.76385	87.4756	8.50617	8.01353	9.00594
NCU00092T0	Supercontig_12.3:2588884-2590239	1290	42.8437	4.53443	4.10063	5.37666	64.4317	6.26538	5.41803	7.26198
NCU00095T0	Supercontig_12.3:2594534-2599205	4620	158.594	16.785	17.493	18.7763	141.669	13.776	13.8411	14.9694
NCU00100T0	Supercontig_12.3:2623608-2627539	3605	151.008	15.9821	15.2858	16.8038	166.87	16.2265	15.4695	17.0201
NCU00103T0	Supercontig_12.3:2632690-2634374	1586	292.981	31.008	29.8729	32.5573	370.489	36.0266	34.5156	37.6936
NCU00104T0	Supercontig_12.3:2634912-2638616	3704	526.656	55.7394	54.7524	56.7241	494.493	48.0848	46.7575	49.0924
NCU00105T0	Supercontig_12.3:2640034-2641453	1000	194.826	20.6197	15.5498	18.2666	302.049	29.3714	22.7591	25.9307
NCU00106T0	Supercontig_12.3:2641259-2643737	2041	706.021	74.7228	72.8183	77.5752	630.669	61.3266	60.0109	63.7296
NCU00107T0	Supercontig_12.3:2643855-2645250	1311	233.315	24.6933	21.284	24.0878	282.363	27.4571	24.853	27.7202
NCU00108T0	Supercontig_12.3:2645176-2647379	1993	146.667	15.5227	14.5962	16.4491	181.935	17.6915	16.7802	18.652
NCU00109T0	Supercontig_12.3:2647471-2651685	4137	56.9446	6.02681	5.2962	6.24264	52.6358	5.11833	4.52177	5.46232
NCU00110T0	Supercontig_12.3:2649270-2652106	2836	61.0405	6.46031	6.03195	6.89863	46.1759	4.49017	4.16394	4.82093
NCU00111T0	Supercontig_12.3:2652522-2653607	944	665.063	70.3879	47.0636	52.244	810.985	78.8606	53.4137	58.2978
NCU00112T0	Supercontig_12.3:2653456-2656458	2827	502.858	53.2207	52.4414	55.2434	402.914	39.1795	38.3675	40.7372
NCU00114T0	Supercontig_12.3:2662792-2664390	1192	400.525	42.3902	40.3355	44.6806	361.887	35.1901	33.2569	37.139
NCU00115T0	Supercontig_12.3:2664559-2665948	1176	266.929	28.2508	24.434	27.614	372.517	36.2237	30.8275	34.2611
NCU00116T0	Supercontig_12.3:2666272-2668662	2179	180.826	19.138	17.9799	20.3551	186.112	18.0977	17.0132	19.2082
NCU00117T0	Supercontig_12.3:2668945-2672556	3028	307.003	32.4921	30.279	32.596	269.677	26.2236	24.7357	26.6802
NCU00118T0	Supercontig_12.3:2674108-2677336	2678	13.1187	1.38844	1.11595	1.58739	8.64844	0.840979	0.679111	1.00048
NCU00119T0	Supercontig_12.3:2677398-2681273	3875	85.2343	9.0209	9.31246	10.327	79.841	7.76378	8.09004	9.01082
NCU00120T0	Supercontig_12.3:2681428-2685588	4160	56.6709	5.99785	5.69334	6.45399	56.8822	5.53125	5.25211	5.95098
NCU00121T0	Supercontig_12.3:2686905-2691445	4330	1433.2	151.685	133.582	137.546	1465.92	142.547	125.92	129.61
NCU00122T0	Supercontig_12.3:2691297-2693631	2235	714.797	75.6516	73.5163	78.5267	700.212	68.089	66.1488	70.6987
NCU00123T0	Supercontig_12.3:2699574-2701165	624	0.722156	0.0764305	0	0.128055	2.19162	0.213114	0.0470619	0.376495
NCU00124T1	Supercontig_12.3:2701236-2707472	6052	74.8947	7.92659	7.55116	8.36169	74.1269	7.20814	6.85751	7.60235
NCU00125T1	Supercontig_12.3:2708592-2710874	2134	14.4504	1.52938	1.26844	1.79354	16.7994	1.63358	1.3652	1.89611
NCU00126T0	Supercontig_12.3:2711675-2714403	2664	183.492	19.4201	18.7108	20.1266	157.026	15.2693	14.6062	16.0613
NCU00127T0	Supercontig_12.3:2716863-2719590	2671	3017.01	319.309	294.496	301.198	2986.22	290.382	263.514	269.561
NCU00128T0	Supercontig_12.3:2722531-2726114	3474	59.743	6.32298	5.88527	6.76891	51.2313	4.98176	4.60936	5.35755
NCU00129T0	Supercontig_12.3:2727232-2729675	2268	183.544	19.4257	17.5879	19.5609	168.784	16.4126	14.8258	16.509
NCU00130T1	Supercontig_12.3:2730965-2733072	2014	12.8658	1.36167	1.1201	1.60857	18.9294	1.8407	1.59831	2.0831
NCU00132T0	Supercontig_12.3:2735105-2736627	1423	233.619	24.7254	19.3505	21.8774	310.825	30.2248	23.7017	26.3743
NCU00133T0	Supercontig_12.3:2737573-2740109	2209	474.914	50.2632	50.751	54.1078	557.945	54.2549	54.313	58.2281
NCU00134T0	Supercontig_12.3:2740592-2744799	3988	125.115	13.2417	12.5856	13.9336	109.925	10.6892	10.1834	11.2547
NCU00135T1	Supercontig_12.3:2746012-2747823	1564	491.537	52.0225	50.2861	54.3649	498.287	48.4537	46.8421	50.6384
NCU00136T0	Supercontig_12.3:2748545-2751023	2371	167.029	17.6778	16.5003	18.3404	173.512	16.8724	15.6184	17.3525
NCU00142T0	Supercontig_12.3:2770604-2774213	3609	50.0519	5.29732	4.95956	5.63265	38.4134	3.73534	3.47452	3.99936
NCU00145T0	Supercontig_12.3:2783013-2784705	1464	443.332	46.9207	38.3922	41.8199	489.636	47.6124	38.9148	42.3048
NCU00146T0	Supercontig_12.3:2784878-2786766	1755	305.482	32.3311	26.508	29.4038	341.44	33.2018	27.6013	30.1782
NCU00147T0	Supercontig_12.3:2786441-2787904	1222	631.561	66.8422	64.675	69.8025	832.537	80.9564	78.7594	84.2457
NCU00148T0	Supercontig_12.3:2788476-2791447	2906	405.312	42.8968	35.8122	38.045	475.991	46.2856	38.6435	41.1648
NCU00149T0	Supercontig_12.3:2790370-2791412	1042	387.006	40.9593	39.2202	43.1033	547.105	53.2008	51.0429	55.6783
NCU00152T0	Supercontig_12.3:2795492-2800772	4954	35.6711	3.77531	3.45943	4.09397	26.5293	2.57973	2.33557	2.82936
NCU00153T0	Supercontig_12.3:2804503-2807804	3224	16.0264	1.69617	1.4819	1.91508	15.0779	1.46619	1.26917	1.66515
NCU00155T0	Supercontig_12.3:2811508-2816732	4868	106.163	11.2359	11.6183	12.7181	94.8262	9.22095	9.71548	10.7048
NCU00157T0	Supercontig_12.3:2835348-2837839	2137	332.507	35.1913	34.0117	36.3823	401.89	39.08	37.7905	40.4015
NCU00159T0	Supercontig_12.3:2839732-2841131	1335	114.6	12.1289	11.0253	13.1921	163.714	15.9197	15.0793	16.7511
NCU00160T0	Supercontig_12.3:2840976-2842085	635	2103.48	222.625	217.184	231.984	2613.47	254.135	249.651	264.095
NCU00161T1	Supercontig_12.3:2844136-2847977	3730	27.0376	2.86156	2.6054	3.1189	29.5606	2.87449	2.64347	3.1093
NCU00162T0	Supercontig_12.3:2848536-2850855	2231	229.112	24.2484	22.2707	24.6632	251.319	24.4383	22.9431	24.9899
NCU00163T0	Supercontig_12.3:2851206-2853152	1722	151.269	16.0098	11.4709	13.327	152.858	14.864	10.7951	12.5516
NCU00164T0	Supercontig_12.3:2855139-2860288	4438	116.312	12.31	12.0634	13.2517	105.511	10.2599	10.23	11.1266
NCU00167T0	Supercontig_12.3:2866266-2870054	3660	238.442	25.2358	24.627	26.3035	235.847	22.9339	22.394	23.8963
NCU00168T0	Supercontig_12.3:2870762-2873315	2325	278.133	29.4367	25.3158	27.5841	232.842	22.6417	19.7167	21.5987
NCU00169T0	Supercontig_12.3:2873179-2876109	2858	489.104	51.765	50.9069	53.7223	418.893	40.7334	40.0176	42.3349
NCU00170T0	Supercontig_12.3:2876790-2881091	4169	185.507	19.6334	17.8252	19.2588	160.167	15.5747	13.9754	15.187
NCU00171T0	Supercontig_12.3:2892498-2894459	1789	282.403	29.8886	28.1124	31.1229	359.414	34.9496	33.7166	36.1789
NCU00172T0	Supercontig_12.3:2895011-2898553	3311	169.913	17.983	17.7624	19.4179	175.798	17.0947	17.1047	18.4706
NCU00173T0	Supercontig_12.3:2898297-2899869	1447	1009.57	106.849	104.93	110.919	1358.36	132.088	130.525	136.756
NCU00175T0	Supercontig_12.3:2902307-2904375	1951	1034.23	109.459	96.5431	101.368	925.58	90.0039	82.3576	86.5797
NCU00180T0	Supercontig_12.3:2915153-2918507	3099	75.2834	7.96773	7.46723	8.4522	74.4451	7.23908	6.69965	7.68043
NCU00181T0	Supercontig_12.3:2918958-2921024	2066	42.4673	4.49459	4.23126	5.28327	36.7952	3.57798	3.35456	4.34956
NCU00182T0	Supercontig_12.3:2921365-2923932	2425	231.389	24.4894	21.8862	23.8698	302.887	29.4529	26.5753	28.7551
NCU00183T0	Supercontig_12.3:2923934-2926192	2047	194.718	20.6083	17.7613	19.7678	213.93	20.8026	18.4922	20.5366
NCU00184T0	Supercontig_12.3:2926533-2928113	1522	96.4268	10.2055	9.83869	11.5712	101.222	9.84288	9.72456	11.3357
NCU00185T0	Supercontig_12.3:2928316-2929879	1149	10.505	1.11182	0.834533	1.37698	17.2216	1.67464	1.31626	2.01912
NCU00186T0	Supercontig_12.3:2930281-2931868	1534	62.879	6.65489	5.54241	6.89676	84.592	8.22577	7.10236	8.64344
NCU00187T0	Supercontig_12.3:2932348-2933777	1332	137.757	14.5797	10.8702	12.8498	140.949	13.706	10.1416	11.9936
NCU00188T0	Supercontig_12.3:2933802-2939195	5221	475.877	50.3651	46.995	49.1346	421.099	40.9479	37.9331	39.7442
NCU00193T0	Supercontig_12.3:2946715-2949035	2258	114.953	12.1662	10.0573	11.5365	122.879	11.9488	10.0143	11.3474
NCU00194T0	Supercontig_12.3:2949399-2952208	2502	0	0	0	0.014326	0	0	0	0.0130521
NCU00195T0	Supercontig_12.3:2952413-2955195	2293	1464.86	155.035	121.794	127.091	1518.91	147.699	116.993	122
NCU00198T0	Supercontig_12.3:2975310-2976464	619	1886.91	199.703	127.799	137.945	2934.28	285.33	192.852	203.906
NCU00199T0	Supercontig_12.3:2977147-2983556	6354	176.541	18.6845	17.2741	18.5392	145.424	14.1411	13.1512	14.1564
NCU00200T0	Supercontig_12.3:2984053-2987205	3054	220.016	23.2857	22.0101	24.5686	200.87	19.5328	18.5575	20.6393
NCU00201T0	Supercontig_12.3:2987457-2989844	2121	29.3144	3.10253	3.11941	4.03112	33.2369	3.23197	3.37142	4.34061
NCU00202T0	Supercontig_12.3:2989947-2992927	2465	353.888	37.4542	34.8217	37.5188	275.44	26.784	25.2625	27.3473
NCU00204T0	Supercontig_12.3:2994375-2996683	2245	437.633	46.3175	45.1283	48.3136	528.007	51.3437	49.9414	53.4275
NCU00205T0	Supercontig_12.3:2996885-3003733	6848	29.7358	3.14713	2.93582	3.36989	26.598	2.58641	2.40577	2.77028
NCU00206T0	Supercontig_12.3:3004155-3008108	3759	46.0571	4.87452	4.24298	5.021	38.1284	3.70762	3.19916	3.9179
NCU00207T0	Supercontig_12.3:3008953-3011070	1912	15.5461	1.64535	1.33058	1.96462	12.7389	1.23874	0.982022	1.50144
NCU00208T0	Supercontig_12.3:3012538-3014398	1476	3.14005	0.332332	0.194894	0.46558	3.12138	0.303524	0.179065	0.427766
NCU00209T0	Supercontig_12.3:3015780-3019028	3161	174.94	18.515	17.857	19.1715	164.369	15.9834	15.3151	16.6343
NCU00210T0	Supercontig_12.3:3020028-3021471	1257	321.415	34.0175	31.0345	34.3401	505.264	49.1321	45.3933	49.3766
NCU00211T0	Supercontig_12.3:3021140-3022196	914	612.981	64.8757	62.4775	68.108	922.52	89.7063	86.7	93.6761
NCU00212T0	Supercontig_12.3:3024057-3025897	1459	7269.82	769.412	771.948	790.557	10516	1022.58	1029.59	1049.44
NCU00213T0	Supercontig_12.3:3026318-3030346	3965	110.854	11.7323	10.8947	12.0918	105.819	10.2899	9.51361	10.5616
NCU00214T0	Supercontig_12.3:3031930-3032769	839	240.332	25.4359	16.3051	19.3338	283.862	27.6029	17.816	21.0712
NCU00215T1	Supercontig_12.3:3032512-3034015	1330	338.566	35.8326	34.0315	37.7332	416.552	40.5057	38.9597	42.5441
NCU00216T0	Supercontig_12.3:3034330-3036319	1851	808.683	85.5881	69.0278	73.0081	742.696	72.2201	57.7258	61.9063
NCU00218T0	Supercontig_12.3:3044472-3045884	1102	79.5757	8.42201	6.40992	8.59974	156.157	15.1848	13.9637	16.4387
NCU00219T0	Supercontig_12.3:3046348-3053065	6319	224.761	23.7879	23.3612	24.8963	176.524	17.1653	16.6817	17.7692
NCU00220T0	Supercontig_12.3:3053437-3054964	1439	96.8802	10.2535	9.22895	11.0281	97.9534	9.52504	8.90795	10.1324
NCU00222T0	Supercontig_12.3:3058748-3062199	3251	150.144	15.8908	15.3521	16.4336	107.845	10.4869	10.0629	10.912
NCU00223T0	Supercontig_12.3:3067123-3070313	2871	125.381	13.2699	12.4143	14.1439	129.493	12.592	11.8508	13.4114
NCU00225T0	Supercontig_12.3:3076568-3079028	1895	1431.23	151.476	134.622	140.669	1937.18	188.372	165.491	171.535
NCU00226T0	Supercontig_12.3:3080039-3082423	2271	281.063	29.7467	28.6061	31.2738	191.883	18.6588	17.5395	19.8037
NCU00227T0	Supercontig_12.3:3082705-3084875	1779	659.315	69.7795	54.6005	58.7149	887.269	86.2786	67.5317	71.3945
NCU00229T0	Supercontig_12.3:3091016-3091822	739	9.29212	0.983445	0.605516	1.34079	18.366	1.78592	1.27163	2.28496
NCU00230T0	Supercontig_12.3:3092057-3097137	4778	271.409	28.725	27.5843	29.1764	236.315	22.9794	22.3507	23.6076
NCU00231T0	Supercontig_12.3:3098528-3100913	2385	1.86146	0.197011	0.127314	0.26803	3.10734	0.302159	0.215479	0.394018
NCU00232T0	Supercontig_12.3:3101198-3104840	3642	66.4053	7.0281	6.48116	7.42898	54.9042	5.33891	4.88235	5.67255
NCU00234T0	Supercontig_12.3:3108051-3111176	2797	189.316	20.0365	19.3638	20.7123	177.157	17.2268	16.6309	18.3476
NCU00236T0	Supercontig_12.3:3118489-3120588	2099	528.802	55.9665	50.2813	54.0197	625.949	60.8676	56.201	59.4328
NCU00237T0	Supercontig_12.3:3121832-3125644	3326	115.629	12.2377	12.2238	13.4443	106.237	10.3305	10.5776	11.6857
NCU00238T0	Supercontig_12.3:3126179-3130948	4530	8.84182	0.935787	0.825524	1.12539	10.0347	0.975776	0.871923	1.18633
NCU00240T0	Supercontig_12.3:3139283-3142765	2627	166.679	17.6407	17.9159	19.5523	269.263	26.1833	27.0359	29.0704
NCU00241T0	Supercontig_12.3:3142666-3146510	3683	101.132	10.7035	10.2127	11.2739	84.0742	8.17542	7.75222	8.63709
NCU00242T0	Supercontig_12.3:3147395-3149506	2048	344.014	36.4092	34.8733	37.9322	680.775	66.1989	64.6482	67.7526
NCU00243T0	Supercontig_12.3:3150555-3153265	2436	486.513	51.4908	46.8942	50.2991	469	45.6058	44.194	47.4961
NCU00244T0	Supercontig_12.3:3153636-3155770	1978	201.947	21.3734	20.1768	22.6859	265.524	25.8197	24.7133	27.2526
NCU00245T0	Supercontig_12.3:3157963-3159174	828	154.761	16.3794	12.8159	16.0778	181.69	17.6677	14.5237	18.1768
NCU00246T0	Supercontig_12.3:3161744-3164770	2477	0	0	0	0.0147549	0	0	0	0.0137612
NCU00247T0	Supercontig_12.3:3166372-3167295	923	169.221	17.9098	13.9036	16.9855	290.11	28.2105	22.3193	25.5964
NCU00248T0	Supercontig_12.3:3168070-3169271	1201	241.774	25.5885	22.4883	25.429	298.203	28.9974	26.1512	29.1466
NCU00249T0	Supercontig_12.3:3169589-3172219	2630	44.0425	4.6613	3.79176	4.65463	48.8652	4.75168	3.99744	4.85722
NCU00250T0	Supercontig_12.3:3172882-3174124	948	302.618	32.0281	24.1068	27.5458	430.182	41.8312	33.75	37.5912
NCU00251T0	Supercontig_12.3:3174044-3179171	5010	63.9771	6.77111	6.41784	7.15228	61.1496	5.94622	5.62088	6.28318
NCU00252T0	Supercontig_12.3:3182101-3184585	2084	43.9985	4.65665	4.18383	5.13387	41.1498	4.00143	3.57494	4.43358
NCU00253T0	Supercontig_12.3:3185153-3186767	1455	161.539	17.0968	14.2788	16.5964	265.566	25.8238	23.9575	26.652
NCU00258T0	Supercontig_12.3:3196777-3199310	2068	1713.37	181.337	180.082	187.208	1314.93	127.864	126.624	132.212
NCU00259T0	Supercontig_12.3:3199672-3200462	567	8.34502	0.883207	0.361568	1.40108	24.2033	2.35354	1.56238	3.16482
NCU00260T0	Supercontig_12.3:3200601-3202435	1627	75.6718	8.00884	6.06052	7.4455	100.248	9.74813	7.3913	9.04283
NCU00261T0	Supercontig_12.3:3202717-3205975	2770	578.187	61.1933	59.6328	62.7252	560.693	54.5221	53.0667	56.1094
NCU00263T0	Supercontig_12.3:3209935-3213245	3248	481.272	50.9361	45.469	47.9439	404.1	39.2949	34.9633	37.0067
NCU00264T0	Supercontig_12.3:3215809-3217374	1500	215.549	22.813	17.9523	20.3069	289.092	28.1114	22.4851	25.0204
NCU00265T0	Supercontig_12.3:3218738-3220987	2249	179.898	19.0398	16.0808	17.8999	177.718	17.2814	14.9314	16.6159
NCU00268T0	Supercontig_12.3:3229194-3232764	3428	164.295	17.3884	16.6373	18.2655	192.393	18.7084	17.3947	18.8896
NCU00269T0	Supercontig_12.3:3236472-3240984	4334	34.8983	3.69352	3.53993	4.15204	24.2991	2.36286	2.15099	2.5799
NCU00270T0	Supercontig_12.3:3242121-3245219	2975	87.8633	9.29914	7.83755	8.98713	98.5858	9.58653	8.18811	9.26407
NCU00272T0	Supercontig_12.3:3248300-3251897	3519	209.988	22.2244	22.5301	24.2058	210.052	20.4256	20.671	22.2107
NCU00273T0	Supercontig_12.3:3252166-3258346	6028	205.196	21.7173	20.8542	22.0658	182.511	17.7474	17.2775	18.2129
NCU00274T0	Supercontig_12.3:3258937-3268638	9486	60.921	6.44766	6.22169	6.6732	53.9035	5.2416	5.06626	5.41608
NCU00275T0	Supercontig_12.3:3268605-3271492	2648	85.2754	9.02525	8.45563	9.60119	70.4032	6.84605	6.40509	7.30396
NCU00276T0	Supercontig_12.3:3273150-3278020	4870	29.5149	3.12375	2.87795	3.37019	19.9543	1.94037	1.76984	2.11355
NCU00277T0	Supercontig_12.3:3278405-3281827	3358	61.1913	6.47627	6.12506	6.82941	52.0945	5.0657	4.77055	5.35648
NCU00278T0	Supercontig_12.3:3282250-3284257	1663	238.977	25.2925	23.9307	26.7617	482.709	46.9388	45.7021	49.0188
NCU00280T0	Supercontig_12.3:3286987-3290364	3377	84.8816	8.98357	8.71234	9.90964	101.538	9.87362	9.87439	10.9527
NCU00281T0	Supercontig_12.3:3290242-3294924	4682	49.3689	5.22503	4.91949	5.54291	50.8938	4.94894	4.68151	5.24171
NCU00283T0	Supercontig_12.3:3302777-3306041	3068	13.0144	1.3774	1.14078	1.60959	69.4717	6.75546	6.16431	7.16458
NCU00284T0	Supercontig_12.3:3309330-3310790	1460	30.5626	3.23463	2.72224	3.73584	28.5734	2.7785	2.29397	3.25551
NCU00287T0	Supercontig_12.3:3317425-3320355	2930	69.8052	7.38793	6.76887	7.8652	69.9281	6.79984	6.22412	7.23141
NCU00290T0	Supercontig_12.3:3330915-3333349	2219	302.408	32.0057	27.0436	29.4131	344.899	33.5382	28.48	30.8224
NCU00291T0	Supercontig_12.3:3333510-3335281	1444	59.259	6.27176	5.65543	6.90605	114.886	11.1716	10.8701	12.7208
NCU00292T0	Supercontig_12.3:3337758-3340089	2281	92.9329	9.83569	8.30944	9.64764	81.3926	7.91466	7.37979	8.47121
NCU00293T0	Supercontig_12.3:3341082-3342906	1745	392.425	41.5329	36.4594	39.6098	532.562	51.7866	47.4578	51.0929
NCU00294T0	Supercontig_12.3:3342911-3344448	1376	13392.8	1417.45	1166.55	1184.77	11888.8	1156.07	918.935	934.29
NCU00295T0	Supercontig_12.3:3344669-3347300	2568	335.499	35.508	33.6429	36.2504	309.233	30.0699	28.7834	31.0534
NCU00296T0	Supercontig_12.3:3347861-3349394	1533	5.12763	0.542691	0.38572	0.698465	5.64085	0.548519	0.411861	0.689628
NCU00298T0	Supercontig_12.3:3356006-3357626	1533	19.7676	2.09213	1.67419	2.51128	20.0951	1.95405	1.5805	2.33251
NCU00299T0	Supercontig_12.3:3358789-3360089	1145	237.057	25.0893	18.4099	21.2851	329.353	32.0264	24.9937	28.2125
NCU00300T0	Supercontig_12.3:3359764-3362326	2500	279.257	29.5556	28.5845	30.8916	314.749	30.6063	29.7929	31.9333
NCU00301T0	Supercontig_12.3:3363160-3365455	2237	77.3672	8.18827	8.87295	10.1946	87.2542	8.48464	9.19595	10.4825
NCU00302T0	Supercontig_12.3:3365839-3367267	1358	275.376	29.1448	24.1249	26.9023	338.409	32.9071	28.7071	31.8643
NCU00303T0	Supercontig_12.3:3371486-3372908	1196	221.69	23.4629	21.3529	24.1858	250.406	24.3496	22.6266	25.573
NCU00304T0	Supercontig_12.3:3372926-3374877	1804	719.988	76.201	67.1233	71.0654	840.08	81.6899	70.6574	74.6212
NCU00305T0	Supercontig_12.3:3375531-3377178	1552	249.486	26.4047	21.5315	24.0029	343.423	33.3946	28.4206	31.4859
NCU00306T0	Supercontig_12.3:3377941-3380737	2739	450.374	47.6659	38.3341	41.1815	439.505	42.7377	34.1324	36.6788
NCU00308T0	Supercontig_12.3:3383160-3385779	2619	16.6578	1.763	1.51941	2.04419	10.3036	1.00193	0.840699	1.16679
NCU00309T0	Supercontig_12.3:3386243-3389149	2850	232.586	24.616	22.1888	24.1121	197.841	19.2382	17.3984	18.9595
NCU00310T0	Supercontig_12.3:3395280-3399583	4303	25.0352	2.64964	2.39924	2.90434	29.2964	2.8488	2.61044	3.14959
NCU00311T1	Supercontig_12.3:3399872-3403270	3119	161.907	17.1356	16.3019	18.1352	119.158	11.587	10.8581	12.3419
NCU00312T0	Supercontig_12.3:3406781-3407751	897	9.60883	1.01696	0.587941	1.24715	6.19288	0.602199	0.343757	0.818468
NCU00314T0	Supercontig_12.3:3411681-3412788	1107	11.0021	1.16442	0.848416	1.49321	17.4564	1.69747	1.33779	2.0593
NCU00315T0	Supercontig_12.3:3414068-3415299	993	3748.73	396.752	320.785	334.078	6761.11	657.454	525.509	541.124
NCU00316T0	Supercontig_12.3:3415566-3417555	1808	335.781	35.5379	27.1452	30.0622	368.245	35.8083	27.8723	30.3656
NCU00318T0	Supercontig_12.3:3424249-3426569	2194	3.60883	0.381946	0.276796	0.488034	3.45461	0.335929	0.24093	0.428319
NCU00319T0	Supercontig_12.3:3427065-3428492	1270	43.2302	4.57533	3.35985	4.46722	44.7542	4.35192	3.0754	4.09283
NCU00320T2	Supercontig_12.3:3431685-3441049	8898	27.7857	2.94074	2.72892	3.15326	25.354	2.46544	2.27977	2.65917
NCU00321T0	Supercontig_12.3:3442678-3446003	3325	157.761	16.6968	16.0726	17.3079	149.648	14.5519	13.8443	15.2839
NCU00322T0	Supercontig_12.3:3447696-3448818	1057	1051.23	111.259	71.1977	76.9129	956.3	92.9911	58.4277	63.2619
NCU00324T0	Supercontig_12.3:3452012-3455658	3452	139.547	14.7691	14.2082	15.4582	124.547	12.111	11.574	12.6756
NCU00325T0	Supercontig_12.3:3455839-3457809	1970	88.159	9.33043	8.80189	10.2702	101.811	9.90014	9.51062	10.964
NCU00326T1	Supercontig_12.3:3461358-3464143	2250	87.2003	9.22897	8.45187	10.0258	76.5529	7.44404	6.76725	8.11677
NCU00327T0	Supercontig_12.3:3464489-3465991	540	24.9033	2.63567	1.27259	2.3972	47.0569	4.57584	2.5016	3.99713
NCU00329T0	Supercontig_12.3:3470182-3473254	2718	8.95173	0.947419	0.752615	1.14656	12.3307	1.19905	0.994014	1.39918
NCU00330T0	Supercontig_12.3:3477965-3479983	2018	89.8474	9.50913	10.5169	12.0612	136.561	13.2793	15.1635	16.9244
NCU00331T0	Supercontig_12.3:3480603-3483608	2880	17.7339	1.8769	1.61478	2.14749	15.5608	1.51314	1.32048	1.76914
NCU00332T0	Supercontig_12.3:3483804-3486072	2085	270.307	28.6083	24.359	26.9728	240.713	23.407	19.5566	21.6905
NCU00334T0	Supercontig_12.3:3487545-3489072	1446	235.929	24.9699	23.6386	26.3962	312.366	30.3746	28.9468	31.9805
NCU00335T0	Supercontig_12.3:3489267-3490687	1329	291.915	30.8953	29.5335	32.2512	313.049	30.441	29.0904	31.7973
NCU00336T0	Supercontig_12.3:3490749-3496610	5806	36.4473	3.85745	3.28104	3.81228	30.5747	2.9731	2.44301	2.88811
NCU00337T0	Supercontig_12.3:3496809-3499135	2326	27.5093	2.91149	2.54904	3.28421	30.5267	2.96843	2.63871	3.30785
NCU00338T0	Supercontig_12.3:3502321-3504220	1843	65.418	6.92361	6.35547	7.50138	78.0712	7.59168	7.02187	8.17903
NCU00340T0	Supercontig_12.3:3507721-3512003	4037	595.669	63.0435	56.7877	59.44	516.017	50.1778	45.8213	48.0618
NCU00344T0	Supercontig_12.3:3524929-3528333	2908	84.5492	8.94839	8.36166	9.54763	84.5234	8.2191	7.69637	8.75541
NCU00345T0	Supercontig_12.3:3528608-3532636	3966	68.4135	7.24065	6.9067	7.57561	59.103	5.74721	5.44608	6.04586
NCU00346T0	Supercontig_12.3:3532708-3534683	1566	326.229	34.5269	31.136	34.4935	379.225	36.876	33.3891	36.352
NCU00347T0	Supercontig_12.3:3535164-3537475	2242	617.462	65.35	61.3234	64.7877	750.991	73.0268	69.9586	73.6458
NCU00348T0	Supercontig_12.3:3537415-3538529	891	366.568	38.7962	36.4617	41.1307	478.409	46.5207	43.9806	49.0782
NCU00349T0	Supercontig_12.3:3538776-3540712	1811	101.269	10.718	10.6071	12.628	91.0253	8.85135	8.8781	10.6943
NCU00350T0	Supercontig_12.3:3540522-3542234	1593	123.999	13.1236	12.0345	14.2035	452.486	44	42.2804	46.0312
NCU00351T0	Supercontig_12.3:3542301-3543868	1427	203.263	21.5126	20.5506	22.4769	256.826	24.9739	23.7897	26.1357
NCU00352T0	Supercontig_12.3:3544276-3549920	5501	193.984	20.5306	19.4966	20.9346	170.343	16.5643	15.7563	16.9495
NCU00353T0	Supercontig_12.3:3550425-3551889	534	2.84722	0.301339	0.0598551	0.478841	1.17297	0.114061	0	0.219975
NCU00355T0	Supercontig_12.3:3561378-3564584	3078	3003.86	317.918	298.821	305.166	2877.32	279.792	265.497	271.217
NCU00356T0	Supercontig_12.3:3564660-3567173	2450	222.945	23.5957	19.4254	21.5258	231.157	22.4779	18.8066	20.5926
NCU00357T0	Supercontig_12.3:3567045-3570664	3026	307.543	32.5492	31.7726	33.9005	287.254	27.9327	27.2353	29.0966
NCU00358T0	Supercontig_12.3:3572194-3574002	1677	124.551	13.1821	11.6072	13.3988	150.969	14.6803	13.2386	15.016
NCU00359T0	Supercontig_12.3:3572802-3575392	2512	144.405	15.2833	14.5483	16.1309	183.497	17.8434	17.1382	18.7457
NCU00360T0	Supercontig_12.3:3575550-3577920	2287	179.84	19.0336	14.2763	15.9184	233.589	22.7143	16.8919	18.6768
NCU00362T0	Supercontig_12.3:3578972-3581699	2727	39.0495	4.13286	3.82098	4.63557	34.2031	3.32593	2.9722	3.70987
NCU00364T0	Supercontig_12.3:3586098-3587706	1549	116.71	12.3522	10.3688	12.2671	147.908	14.3826	12.2377	14.2188
NCU00365T0	Supercontig_12.3:3587739-3588385	438	10021.2	1060.61	449.41	471.558	15203.4	1478.39	653.944	681.232
NCU00366T0	Supercontig_12.3:3592237-3594739	2502	1416.4	149.907	145.365	150.539	1417.58	137.846	132.76	137.49
NCU00367T0	Supercontig_12.3:3595561-3598471	2910	0.783729	0.0829471	0.0439349	0.126313	0.46349	0.0450701	0.0151374	0.0706414
NCU00368T0	Supercontig_12.3:3599744-3602138	2394	101.088	10.6988	10.0668	11.3151	90.3599	8.78665	8.1206	9.43928
NCU00369T0	Supercontig_12.3:3602149-3604197	1952	253.794	26.8606	24.4468	27.0913	350.504	34.0832	32.0822	34.73
NCU00371T0	Supercontig_12.3:3608290-3610031	1671	182.611	19.3269	16.5647	18.7261	178.646	17.3716	15.07	17.0471
NCU00372T0	Supercontig_12.3:3610510-3615880	5164	71.7957	7.5986	6.94772	7.73379	56.1589	5.46092	4.9134	5.556
NCU00373T0	Supercontig_12.3:3619410-3623127	3717	1851.71	195.978	177.66	182.622	1769.93	172.109	160.324	164.835
NCU00375T0	Supercontig_12.3:3628129-3630649	1349	76.5419	8.10093	7.16459	9.02955	87.7019	8.52818	7.60673	9.4606
NCU00376T0	Supercontig_12.3:3631920-3634240	2215	286.407	30.3123	29.0755	31.8372	333.92	32.4706	31.2398	34.0049
NCU00377T0	Supercontig_12.3:3636003-3638750	2678	531.099	56.2097	45.8791	48.5705	592.509	57.6159	47.1314	49.7796
NCU00378T0	Supercontig_12.3:3639324-3641409	2028	1493.74	158.093	155.321	160.916	1631.35	158.634	156.492	160.778
NCU00379T0	Supercontig_12.3:3641757-3644353	2493	170.709	18.0673	17.0998	19.1006	211.002	20.518	19.46	21.221
NCU00380T0	Supercontig_12.3:3646239-3648360	1943	3.21012	0.339748	0.230302	0.452379	2.81053	0.273298	0.166255	0.385409
NCU00382T0	Supercontig_12.3:3654342-3658123	3781	165.72	17.5392	15.8799	17.2747	143.892	13.9921	12.8736	14.0387
NCU00385T0	Supercontig_12.3:3665137-3666218	717	2884.98	305.336	203.656	214.845	3051.83	296.762	197.6	208.208
NCU00386T0	Supercontig_12.3:3667526-3670275	2562	22.4654	2.37766	2.0772	2.75088	24.1724	2.35054	2.06896	2.64781
NCU00387T0	Supercontig_12.3:3670562-3673037	2407	22.8812	2.42167	2.09809	2.73548	30.7153	2.98677	2.64751	3.25754
NCU00388T0	Supercontig_12.3:3674814-3681396	6460	255.534	27.0448	28.9593	30.5698	212.306	20.6448	21.7022	23.0955
NCU00389T0	Supercontig_12.3:3681837-3684210	1737	311.264	32.9431	31.061	33.8487	403.865	39.2721	36.8562	39.8825
NCU00392T0	Supercontig_12.3:3696036-3699084	2981	78.4444	8.30228	7.88075	8.7278	79.1787	7.69938	7.27516	8.1273
NCU00395T0	Supercontig_12.3:3706287-3708275	1917	246.898	26.1308	23.7677	26.3521	219.243	21.3193	19.1335	21.2552
NCU00397T0	Supercontig_12.3:3716138-3717421	1097	1630.61	172.578	126.874	133.969	2048.88	199.234	154.436	162.213
NCU00398T1	Supercontig_12.3:3717584-3721904	4257	59.6805	6.31637	5.86394	6.74616	52.703	5.12487	4.67024	5.48081
NCU00399T0	Supercontig_12.3:3721536-3723507	1906	33.6991	3.5666	3.17561	3.95759	43.3775	4.21805	3.80902	4.62707
NCU00400T0	Supercontig_12.3:3723741-3727570	3829	38.9484	4.12216	3.63951	4.47426	36.2132	3.52139	3.04864	3.72356
NCU00401T0	Supercontig_12.3:3729382-3731946	2480	61.5268	6.51178	5.92561	7.10148	57.9358	5.6337	5.11993	6.15703
NCU00403T2	Supercontig_12.3:3734920-3738205	2967	29.1128	3.0812	2.71863	3.44684	32.7855	3.18808	2.83464	3.54211
NCU00404T0	Supercontig_12.3:3740370-3742384	1792	159.545	16.8857	16.3202	18.2376	211.239	20.5409	20.2879	22.3527
NCU00405T0	Supercontig_12.3:3742897-3745580	2628	1599.67	169.303	155.897	161.175	1317.17	128.082	118.154	122.484
NCU00406T0	Supercontig_12.3:3747789-3751837	3656	343.881	36.3952	35.3766	37.9469	288.97	28.0996	27.5473	29.3948
NCU00407T0	Supercontig_12.3:3752032-3754362	2330	58.9404	6.23804	6.09759	7.22931	64.2503	6.24773	6.472	7.53702
NCU00408T0	Supercontig_12.3:3754744-3756241	892	9.26554	0.980632	0.591237	1.36164	23.6464	2.29938	1.67903	2.91362
NCU00409T0	Supercontig_12.3:3757245-3759739	2105	194.775	20.6143	19.5245	21.8451	227.286	22.1014	20.9825	23.3421
NCU00410T0	Supercontig_12.3:3759899-3762845	2467	1255.05	132.83	122.642	127.818	1227.93	119.405	109.961	114.651
NCU00411T0	Supercontig_12.3:3763199-3764963	1502	313.543	33.1843	30.09	32.9947	421.97	41.0326	39.1327	42.2317
NCU00412T0	Supercontig_12.3:3764858-3767647	2536	92.5918	9.79959	9.22519	10.3856	101.587	9.87837	9.31206	10.4554
NCU00413T0	Supercontig_12.3:3769770-3771556	1391	7003.92	741.27	625.89	639.505	8389.85	815.834	693.568	707.449
NCU00414T0	Supercontig_12.3:3771637-3773709	1800	1174.42	124.297	106.178	111.47	1105.86	107.534	92.5294	97.2117
NCU00415T0	Supercontig_12.3:3774266-3779312	4833	173.263	18.3375	16.4575	17.7603	134.403	13.0695	11.6118	12.6265
NCU00416T0	Supercontig_12.3:3779557-3781029	1361	40.6913	4.30662	3.7458	4.87307	54.6515	5.31435	4.60674	6.09557
NCU00417T0	Supercontig_12.3:3780918-3781922	933	57.9711	6.13546	5.23484	7.04324	224.897	21.8691	20.4146	23.3236
NCU00418T0	Supercontig_12.3:3782123-3783327	698	3237.37	342.632	245.535	258.197	4637.01	450.906	318.279	332.878
NCU00420T0	Supercontig_12.3:3789879-3793933	3851	0	0	0	0.00837107	50.1258	4.87426	4.48098	5.28756
NCU00421T0	Supercontig_12.3:3794913-3797318	2350	69.0547	7.30851	6.84816	7.76623	53.7095	5.22274	4.7424	5.66089
NCU00422T0	Supercontig_12.3:3798571-3800777	1835	614.285	65.0137	63.2627	67.8742	529.083	51.4483	50.0593	53.7995
NCU00423T0	Supercontig_12.3:3801539-3808379	5505	39.7572	4.20776	3.87972	4.54546	14.7868	1.43787	1.25532	1.61843
NCU00424T0	Supercontig_12.3:3809449-3815350	5771	126.533	13.3918	13.8794	14.9041	108.817	10.5814	10.6785	11.5742
NCU00425T0	Supercontig_12.3:3817377-3818117	678	0.346114	0.0366315	0	0.0707137	1.8004	0.175072	0.0433136	0.303195
NCU00426T0	Supercontig_12.3:3820023-3821524	1447	76.9418	8.14325	7.42186	8.85764	106.358	10.3423	9.6502	11.0404
NCU00427T0	Supercontig_12.3:3822035-3825358	3252	120.91	12.7967	12.2907	13.2981	118.164	11.4903	10.8906	12.0194
NCU00428T0	Supercontig_12.3:3826068-3829552	3430	57.4388	6.07912	5.72159	6.58355	42.5326	4.13589	3.81671	4.45631
NCU00430T0	Supercontig_12.3:3832171-3836825	4600	363.834	38.5069	37.7194	39.2897	346.362	33.6805	32.5651	34.276
NCU00431T0	Supercontig_12.3:3837042-3838854	1369	842.569	89.1745	72.7622	78.2138	962.935	93.6363	79.9056	85.6545
NCU00434T0	Supercontig_12.3:3847355-3850962	3530	401.229	42.4646	38.3506	40.5192	412.765	40.1375	35.918	37.9312
NCU00435T0	Supercontig_12.3:3851650-3853270	1429	408.642	43.2493	41.8489	44.656	521.039	50.6661	49.1068	52.998
NCU00436T0	Supercontig_12.3:3853630-3856997	3303	437.811	46.3364	45.2344	47.4165	371.307	36.1061	34.9501	36.9817
NCU00437T0	Supercontig_12.3:3857192-3858620	1428	42.7781	4.52748	3.76031	5.00255	50.1626	4.87784	4.17467	5.26461
NCU00438T0	Supercontig_12.3:3858522-3860505	1322	132.353	14.0078	12.9406	15.0603	181.388	17.6382	16.502	18.8009
NCU00440T0	Supercontig_12.3:3864440-3867813	3120	844.104	89.337	74.226	77.6784	725.075	70.5067	60.2487	63.1806
NCU00441T0	Supercontig_12.3:3870216-3873013	2494	353.11	37.3719	36.1546	39.06	547.652	53.2539	48.2418	50.9972
NCU00442T0	Supercontig_12.3:3873747-3878093	3881	284.356	30.0952	29.2119	31.1308	191.126	18.5852	17.8989	19.4595
NCU00443T1	Supercontig_12.3:3878725-3880982	1387	1544.94	163.511	161.589	169.269	1586.1	154.234	152.645	159.565
NCU00444T0	Supercontig_12.3:3881589-3884539	2532	337.379	35.7069	33.8056	36.4313	348.135	33.8528	32.4286	34.9222
NCU00445T0	Supercontig_12.3:3886389-3890620	4108	153.045	16.1977	15.2383	16.561	142.286	13.836	12.9891	14.1364
NCU00446T0	Supercontig_12.3:3890769-3894173	2938	88.932	9.41224	7.69692	8.8229	80.7501	7.85219	6.39209	7.43162
NCU00447T0	Supercontig_12.3:3896164-3899612	3016	703.392	74.4445	62.2031	65.3135	591.17	57.4857	47.7451	50.2913
NCU00448T0	Supercontig_12.3:3899735-3902878	2954	60.0539	6.35589	6.34059	7.33604	56.4647	5.49065	5.57211	6.4718
NCU00450T1	Supercontig_12.3:3904059-3907640	3214	363.306	38.451	37.1341	40.1826	455.296	44.2733	43.1143	46.1003
NCU00451T0	Supercontig_12.3:3907829-3909667	1838	131.81	13.9503	12.6338	14.4771	169.005	16.4342	15.0907	17.04
NCU00453T0	Supercontig_12.3:3911494-3914260	2516	305.7	32.3543	27.637	29.9046	325.501	31.6519	26.9214	29.0982
NCU00454T0	Supercontig_12.3:3915028-3917360	2332	411.456	43.547	42.3998	44.6956	441.02	42.8851	41.4999	44.3522
NCU00455T0	Supercontig_12.3:3919659-3922829	3043	237.835	25.1717	23.2288	25.13	187.098	18.1935	16.9705	18.4808
NCU00456T0	Supercontig_12.3:3922881-3924045	854	368.196	38.9685	23.6538	27.4714	469.653	45.6693	29.3323	33.1836
NCU00457T0	Supercontig_12.3:3924356-3927659	2860	453.576	48.0049	41.5514	44.5353	433.3	42.1343	36.4978	39.147
NCU00459T1	Supercontig_12.3:3930977-3941213	10058	29.4863	3.12072	2.9554	3.31139	22.2788	2.1664	2.01774	2.31998
NCU00461T0	Supercontig_12.3:3944101-3949450	4597	1721.09	182.154	171.939	176.924	2560.89	249.023	232.614	237.894
NCU00463T0	Supercontig_12.3:3953508-3955677	2029	510.16	53.9936	49.0072	52.6855	574.281	55.8434	49.9913	53.6459
NCU00464T0	Supercontig_12.3:3957226-3958584	804	11189.4	1184.25	864.998	885.73	14082.6	1369.4	987.563	1009.11
NCU00465T0	Supercontig_12.3:3959072-3961552	2272	705.52	74.6697	72.8954	77.6393	803.344	78.1176	77.089	81.0544
NCU00466T0	Supercontig_12.3:3962126-3964706	2280	150.66	15.9453	15.2033	16.6963	146.347	14.2308	13.6465	14.8186
NCU00467T0	Supercontig_12.3:3964506-3966261	1668	232.565	24.6139	23.4255	25.8898	309.194	30.0662	29.0478	31.5263
NCU00470T0	Supercontig_12.3:3969149-3972538	3141	0	0	0	0.0108988	45.1612	4.3915	3.97887	4.80719
NCU00471T0	Supercontig_12.3:3973593-3975991	2062	89.4716	9.46936	8.80438	10.1343	100.639	9.7862	9.12508	10.4555
NCU00472T0	Supercontig_12.3:3977055-3979744	2489	422.278	44.6924	43.3916	46.0305	420.873	40.9259	39.6904	42.1268
NCU00473T0	Supercontig_12.3:3979888-3981905	2017	181.137	19.1709	17.3441	19.317	205.614	19.9941	18.6654	20.7328
NCU00474T0	Supercontig_12.3:3982864-3983903	954	0.196695	0.0208175	0	0.0502557	1.185	0.11523	0.0307826	0.184696
NCU00475T0	Supercontig_12.3:3985587-3987570	1220	8383.25	887.254	814.221	830.517	8763.67	852.184	793.248	808.702
NCU00477T0	Supercontig_12.3:3989459-3991876	2352	5938.9	628.552	548.189	557.633	5574.55	542.072	468.231	476.559
NCU00478T0	Supercontig_12.3:3992334-3997769	5371	29.0661	3.07626	2.79704	3.35513	31.5518	3.06812	2.8056	3.33315
NCU00480T0	Supercontig_12.3:4003902-4010505	6349	236.859	25.0684	24.2954	25.8435	206.404	20.0708	19.6024	20.5344
NCU00481T0	Supercontig_12.3:4011504-4016201	4496	248.015	26.249	24.9637	26.7801	250.831	24.391	22.861	24.5266
NCU00483T0	Supercontig_12.3:4017406-4019926	2463	72.7455	7.69912	6.68321	7.83817	70.8797	6.89238	5.88406	6.9631
NCU00484T0	Supercontig_12.3:4019949-4021482	1348	965.898	102.227	87.257	93.5523	918.247	89.2909	77.7192	83.3507
NCU00486T0	Supercontig_12.3:4023139-4027332	4021	151.244	16.0071	15.3454	16.7524	106.45	10.3513	9.85583	10.8564
NCU00488T0	Supercontig_12.3:4028858-4032413	3102	890.567	94.2545	82.0549	85.7437	706.406	68.6913	60.0539	63.0692
NCU00489T0	Supercontig_12.3:4036483-4038686	1944	3731.17	394.894	332.072	340.647	2738.71	266.314	227.04	234.14
NCU00490T1	Supercontig_12.3:4038545-4042474	3357	209.56	22.1791	21.5084	23.1508	185.353	18.0239	17.8588	19.2104
NCU00492T0	Supercontig_12.3:4043626-4048565	4408	593.736	62.8389	66.4667	69.2185	670.154	65.1661	69.6658	72.3273
NCU00493T0	Supercontig_12.3:4048723-4051075	2179	716.634	75.846	73.8411	77.7429	740.034	71.9613	69.3128	72.9516
NCU00494T0	Supercontig_12.3:4051263-4054560	2923	170.398	18.0343	17.1732	18.7478	192.871	18.7549	17.4412	19.0034
NCU00495T0	Supercontig_12.3:4055331-4060544	5139	95.5206	10.1096	9.37296	10.3837	77.8835	7.57344	6.95165	7.72882
NCU00496T0	Supercontig_12.3:4060983-4063605	2499	18.6965	1.97877	1.64354	2.34699	21.6539	2.10564	1.82734	2.52654
NCU00497T1	Supercontig_12.3:4064046-4067729	3228	45.4827	4.81372	4.40012	5.23182	18.0766	1.75778	1.49629	2.01583
NCU00498T0	Supercontig_12.3:4068125-4071377	2917	107.395	11.3663	10.6796	12.0778	133.037	12.9366	12.2884	13.668
NCU00499T0	Supercontig_12.1:8217077-8220083	2382	4278.47	452.818	454.851	464.952	2261.06	219.866	219.418	226.709
NCU00500T0	Supercontig_12.1:8209697-8211987	1234	29.4394	3.11576	2.03328	3.03049	32.3869	3.14932	2.09422	3.05803
NCU00501T0	Supercontig_12.1:8203788-8206443	2537	128.518	13.6019	12.3718	13.9592	122.655	11.927	11.0776	12.5129
NCU00502T0	Supercontig_12.1:8201745-8203621	1601	2097.67	222.01	181.494	189.28	1839.02	178.827	145.879	152.428
NCU00503T0	Supercontig_12.1:8198118-8201169	2781	212.71	22.5125	21.5555	23.4461	224.249	21.8061	21.0984	22.5134
NCU00504T0	Supercontig_12.1:8195688-8196917	1229	106.6	11.2822	10.3869	12.1881	137.641	13.3843	12.4361	14.3444
NCU00506T0	Supercontig_12.1:8192692-8194306	1424	609.371	64.4937	59.4024	64.0375	544.174	52.9158	49.1953	53.1342
NCU00509T0	Supercontig_12.1:8180884-8182318	1256	40.4976	4.28612	3.73085	4.85291	53.3981	5.19246	4.63877	5.74617
NCU00510T0	Supercontig_12.1:8176678-8177240	372	97.1039	10.2771	3.35092	5.5419	46.6996	4.54109	3.02218	6.14511
NCU00512T0	Supercontig_12.1:8165776-8169752	3976	36.3169	3.84365	3.56828	4.11902	28.0805	2.73056	2.50794	2.95318
NCU00513T0	Supercontig_12.1:8163611-8165813	2050	480.919	50.8987	43.9213	47.063	550.533	53.5341	47.266	50.4963
NCU00516T0	Supercontig_12.1:8153598-8155423	1825	12.1244	1.28321	0.901959	1.39234	15.2238	1.48037	1.0218	1.54477
NCU00517T0	Supercontig_12.1:8147568-8150733	3165	81.0378	8.57675	8.15981	8.99296	83.7874	8.14753	7.74296	8.55019
NCU00518T0	Supercontig_12.1:8145792-8147509	1597	487.774	51.6243	44.5115	48.1441	515.841	50.1607	43.0294	46.4957
NCU00519T0	Supercontig_12.1:8144074-8145617	1309	1044.41	110.537	99.7214	105.423	1213.02	117.955	105.576	111.286
NCU00520T0	Supercontig_12.1:8141156-8143501	2276	374.412	39.6264	40.7748	43.5062	416.776	40.5275	41.1597	44.0564
NCU00521T0	Supercontig_12.1:8138564-8140405	1564	397.655	42.0864	40.6244	44.162	427.355	41.5562	40.2948	43.5698
NCU00522T0	Supercontig_12.1:8136849-8138708	1767	2463.66	260.745	225.348	233.036	2339.86	227.529	198.237	205.126
NCU00523T0	Supercontig_12.1:8130237-8132369	2071	171.308	18.1306	15.0939	17.0385	156.469	15.2151	12.5138	14.1445
NCU00524T0	Supercontig_12.1:8128458-8129553	1095	17.0432	1.80379	1.32813	2.13084	20.3649	1.98029	1.52867	2.30642
NCU00526T0	Supercontig_12.1:8120542-8122532	1815	3.10811	0.328951	0.211323	0.440256	4.60836	0.448119	0.315509	0.574389
NCU00527T0	Supercontig_12.1:8117392-8119291	1619	417.238	44.159	34.1737	37.2338	420.833	40.922	39.507	42.9251
NCU00528T0	Supercontig_12.1:8112406-8116828	4089	124.977	13.2271	12.7217	13.7301	110.8	10.7743	10.3814	11.1642
NCU00534T0	Supercontig_12.1:8100567-8102291	1577	4.40624	0.466341	0.293886	0.638442	5.65672	0.550062	0.363126	0.698319
NCU00535T0	Supercontig_12.1:8099053-8100436	1322	413.183	43.7298	37.5234	41.5611	523.199	50.8761	44.7941	48.6593
NCU00536T0	Supercontig_12.1:8096302-8098635	2333	421.794	44.6412	41.861	45.0189	423.319	41.1638	39.3863	42.3381
NCU00537T0	Supercontig_12.1:8094110-8095948	1779	838.871	88.7831	74.3459	78.577	910.239	88.5121	76	80.1434
NCU00538T0	Supercontig_12.1:8086654-8093804	6981	75.4217	7.98237	7.41033	8.2047	64.1517	6.23814	5.84514	6.48456
NCU00541T1	Supercontig_12.1:8070738-8074130	2283	462.653	48.9655	46.9651	51.2241	586.362	57.0181	55.0858	59.4681
NCU00542T0	Supercontig_12.1:8067712-8070158	2446	182.443	19.3091	15.8572	17.6343	219.056	21.3012	18.033	19.978
NCU00545T0	Supercontig_12.1:8059739-8064262	4402	184.184	19.4934	18.8349	20.1963	167.37	16.2752	16.2978	17.5219
NCU00547T0	Supercontig_12.1:8055320-8057397	1944	18.7839	1.98802	1.3811	2.00588	29.1006	2.82975	2.12999	2.81732
NCU00548T0	Supercontig_12.1:8052129-8053356	961	89.6755	9.49094	8.60669	10.3948	133.278	12.9601	11.8966	14.0235
NCU00549T0	Supercontig_12.1:8048174-8049622	1448	487.945	51.6424	43.9376	47.7342	526.831	51.2293	45.7231	49.4447
NCU00550T1	Supercontig_12.1:8042978-8048148	4815	62.7962	6.64613	6.22923	7.10683	70.8605	6.89051	6.44503	7.34331
NCU00551T0	Supercontig_12.1:8034039-8042305	8135	228.925	24.2286	25.3579	26.6761	204.676	19.9028	20.1343	21.2931
NCU00552T0	Supercontig_12.1:8029856-8032395	2354	8401.27	889.16	814.028	825.746	10261.5	997.831	947.505	959.718
NCU00553T0	Supercontig_12.1:8026283-8029718	3011	551.681	58.388	55.3587	58.246	544.374	52.9352	50.7308	53.3837
NCU00554T0	Supercontig_12.1:8022784-8025159	2136	1679.13	177.714	140.211	146.151	1572.45	152.906	118.243	123.413
NCU00556T0	Supercontig_12.1:8015285-8017394	2109	262.568	27.7893	24.0136	26.3551	190.207	18.4959	15.9922	18.1714
NCU00559T0	Supercontig_12.1:7998601-8002999	4210	67.397	7.13306	6.57094	7.58068	91.7584	8.92263	8.25893	9.18667
NCU00560T0	Supercontig_12.1:7996216-7998254	1941	161.06	17.046	15.3473	17.3398	154.98	15.0704	13.6469	15.4247
NCU00561T0	Supercontig_12.1:7994040-7996188	1996	155.734	16.4823	13.5553	15.3248	202.714	19.712	16.9564	18.8691
NCU00562T0	Supercontig_12.1:7991326-7993627	2301	289.92	30.6841	29.6681	32.0591	261.65	25.443	24.5182	26.605
NCU00564T0	Supercontig_12.1:7987088-7988190	903	1136.33	120.266	116.825	125.473	1308.03	127.194	124.007	132.499
NCU00565T0	Supercontig_12.1:7984538-7987238	2639	582.149	61.6126	55.9073	58.9171	572.576	55.6776	50.3484	53.1526
NCU00566T0	Supercontig_12.1:7982227-7984062	1206	1240.53	131.293	98.6441	105.72	1957.34	190.332	148.112	155.441
NCU00567T0	Supercontig_12.1:7977906-7981502	3540	958.764	101.472	100.632	104.91	847.416	82.4032	81.5546	85.2766
NCU00568T0	Supercontig_12.1:7973114-7975292	2117	130.219	13.7819	11.8369	13.4071	148.752	14.4647	12.2835	13.8857
NCU00569T0	Supercontig_12.1:7971999-7973017	964	145.932	15.4449	14.2056	16.6842	242.208	23.5524	22.073	25.0822
NCU00570T0	Supercontig_12.1:7971410-7972281	759	151.103	15.9923	11.4964	14.1284	197.055	19.1617	14.0062	17.0628
NCU00571T0	Supercontig_12.1:7969551-7971130	1432	403.803	42.7371	39.7301	43.2567	457.488	44.4864	42.4914	46.0187
NCU00572T0	Supercontig_12.1:7967491-7969276	1705	44.9422	4.75652	4.14295	5.25837	47.1268	4.58263	4.15956	5.00352
NCU00573T0	Supercontig_12.1:7963421-7966830	3230	1180.38	124.928	106.422	110.291	1071.73	104.216	88.009	91.6957
NCU00574T0	Supercontig_12.1:7960958-7961642	384	24.7181	2.61608	0.62427	1.66472	39.3856	3.82988	0.955945	2.21779
NCU00575T0	Supercontig_12.1:7953682-7958506	4004	116.736	12.3549	11.6285	13.1107	574.734	55.8875	55.1487	57.9088
NCU00576T0	Supercontig_12.1:7951414-7953485	2071	101.515	10.744	10.0549	11.5596	94.8397	9.22226	9.32331	10.7058
NCU00577T0	Supercontig_12.1:7948273-7950663	2321	111.66	11.8177	11.1276	12.5078	108.371	10.5381	9.91436	11.1678
NCU00578T0	Supercontig_12.1:7947260-7948456	953	116.973	12.38	10.6822	13.1473	139.015	13.5179	12.6033	14.4368
NCU00579T0	Supercontig_12.1:7942174-7946937	4451	201.316	21.3066	20.7402	22.2815	191.393	18.6112	18.0903	19.4643
NCU00580T0	Supercontig_12.1:7939639-7941454	1679	250.514	26.5135	22.1682	24.662	311.649	30.3049	25.5974	28.3697
NCU00581T0	Supercontig_12.1:7936221-7937814	1446	194.378	20.5723	16.2466	18.6228	280.877	27.3126	22.157	24.6753
NCU00582T0	Supercontig_12.1:7931585-7935778	4094	915.561	96.8998	96.5124	99.9494	1088.09	105.806	105.65	108.965
NCU00584T0	Supercontig_12.1:7924266-7926022	1756	1020.7	108.027	100.092	105.216	1144.49	111.291	101.805	106.839
NCU00585T0	Supercontig_12.1:7920915-7924255	3212	5352.14	566.452	497.426	505.207	5205.65	506.201	441.172	448.189
NCU00587T0	Supercontig_12.1:7913653-7917043	3055	169.609	17.9508	17.0919	19.0004	199.842	19.4327	18.3729	20.496
NCU00589T0	Supercontig_12.1:7907355-7910393	2884	1120.48	118.587	117.584	122.492	1138.42	110.7	109.808	114.326
NCU00590T0	Supercontig_12.1:7905979-7907550	1464	404.669	42.8287	41.2086	44.3852	399.908	38.8873	37.3502	40.4293
NCU00591T0	Supercontig_12.1:7902754-7905805	2929	0	0	0	0.0116458	352.901	34.3163	32.9117	35.9875
NCU00593T0	Supercontig_12.1:7898815-7900885	2014	347.274	36.7542	35.5572	37.9536	368.533	35.8363	35.5126	38.1883
NCU00595T0	Supercontig_12.1:7886395-7891296	4331	327.764	34.6894	33.9515	35.4275	315.177	30.648	29.6989	31.7297
NCU00596T0	Supercontig_12.1:7884076-7886307	2137	314.859	33.3236	32.015	34.6623	478.073	46.4881	47.0801	50.2407
NCU00597T0	Supercontig_12.1:7881743-7883756	1605	75.5386	7.99474	7.1194	8.65281	84.387	8.20583	7.31879	8.94722
NCU00598T1	Supercontig_12.1:7880426-7881568	1017	393.29	41.6244	39.3405	43.97	500.243	48.6439	46.4172	51.2131
NCU00599T0	Supercontig_12.1:7877441-7880395	2954	78.5617	8.3147	7.68228	8.81298	62.9481	6.12111	5.67152	6.5563
NCU00600T0	Supercontig_12.1:7873370-7875966	2285	942.664	99.7682	79.34	83.3546	905.797	88.0801	72.7804	76.4689
NCU00602T0	Supercontig_12.1:7869897-7872683	2786	166.677	17.6405	16.01	17.7596	136.72	13.2947	12.0218	13.3815
NCU00604T0	Supercontig_12.1:7863270-7865666	2242	337.75	35.7463	33.4381	36.1254	358.642	34.8746	33.5909	36.0861
NCU00605T0	Supercontig_12.1:7860747-7863265	2354	63.6556	6.73708	5.8657	7.20313	62.8317	6.10978	5.29573	6.49335
NCU00606T0	Supercontig_12.1:7858581-7859522	886	20.1584	2.13349	1.63625	2.62792	35.1914	3.42203	2.12129	3.19851
NCU00608T0	Supercontig_12.1:7853271-7856250	2910	328.014	34.7159	33.2093	35.719	340.279	33.0889	31.4203	33.7767
NCU00609T0	Supercontig_12.1:7850598-7852850	2093	332.007	35.1385	33.1003	35.8186	418.604	40.7053	38.7884	41.777
NCU00611T0	Supercontig_12.1:7836567-7839994	3280	187.663	19.8616	18.1154	19.7038	167.208	16.2594	14.943	16.2904
NCU00614T0	Supercontig_12.1:7826381-7831405	4963	272.907	28.8835	28.3586	30.0469	303.213	29.4846	26.6625	28.1359
NCU00617T0	Supercontig_12.1:7819530-7821161	1577	262.029	27.7322	26.5511	29.1555	238.136	23.1564	22.2159	24.5529
NCU00618T0	Supercontig_12.1:7817741-7819365	1296	6393.87	676.705	493.558	507.53	5194.11	505.078	375.705	387.182
NCU00619T0	Supercontig_12.1:7815539-7817118	1579	340.738	36.0625	34.6619	37.8381	423.908	41.2211	39.7485	43.0908
NCU00620T0	Supercontig_12.1:7813659-7815365	1581	51.3969	5.43967	4.79136	6.09534	73.6519	7.16195	6.39899	7.9407
NCU00621T0	Supercontig_12.1:7807079-7813160	5952	61.3403	6.49204	6.1075	6.90086	24.4037	2.37303	2.14683	2.6005
NCU00622T0	Supercontig_12.1:7798247-7803937	5470	130.095	13.7688	13.7726	14.8331	107.87	10.4893	10.0663	10.9763
NCU00623T0	Supercontig_12.1:7796351-7797833	1204	243.99	25.823	18.9944	21.7818	242.854	23.6152	22.0729	25.1671
NCU00624T0	Supercontig_12.1:7794128-7795971	1718	281.297	29.7715	27.3859	30.344	309.475	30.0935	29.0333	31.1529
NCU00628T0	Supercontig_12.1:7769329-7772077	2748	81.0052	8.57331	7.96739	9.13633	82.1163	7.98504	7.39509	8.47978
NCU00629T0	Supercontig_12.1:7764286-7768767	4350	570.699	60.4008	59.9128	62.4414	552.294	53.7054	53.2205	55.536
NCU00631T0	Supercontig_12.1:7754685-7760277	5512	69.0672	7.30983	6.94978	7.67752	70.0062	6.80744	6.58512	7.25642
NCU00632T0	Supercontig_12.1:7751056-7753888	2763	130.258	13.786	13.2339	14.3329	134.182	13.0479	12.4885	13.6098
NCU00633T0	Supercontig_12.1:7749002-7750626	1624	635.418	67.2504	58.2078	62.6262	692.629	67.3516	58.453	62.8019
NCU00634T0	Supercontig_12.1:7746114-7747981	1648	3753.59	397.267	334.56	344.616	4796.86	466.449	382.96	393.483
NCU00635T0	Supercontig_12.1:7744416-7745928	1111	2068.44	218.916	200.493	209.958	1886.1	183.405	171.548	179.848
NCU00636T0	Supercontig_12.1:7741432-7744089	2336	0	0	0	0.0136826	0	0	0	0.0125713
NCU00638T0	Supercontig_12.1:7737322-7738815	1493	40.3414	4.26959	2.89012	4.08899	68.7086	6.68126	4.71086	6.00905
NCU00641T0	Supercontig_12.1:7730995-7731423	345	284.458	30.106	8.94027	12.785	208.305	20.2557	6.21381	9.6612
NCU00642T0	Supercontig_12.1:7726325-7730632	3962	463.465	49.0515	46.6088	48.9564	540.259	52.5351	51.3879	53.934
NCU00643T0	Supercontig_12.1:7723693-7725569	1784	118.561	12.5481	11.6351	13.4912	154.566	15.0301	11.1524	12.9714
NCU00644T0	Supercontig_12.1:7721241-7723313	1900	855.294	90.5212	70.7467	74.7505	788.299	76.6546	61.5154	65.078
NCU00646T0	Supercontig_12.1:7714559-7717529	1784	65.5142	6.93379	6.21481	7.65634	87.9481	8.55212	7.79419	9.30469
NCU00649T0	Supercontig_12.1:7697769-7700065	2234	261.928	27.7216	24.3654	26.7547	236.067	22.9552	20.0072	22.1367
NCU00650T0	Supercontig_12.1:7694225-7697784	3497	70.7704	7.49009	7.08808	8.1666	31.0194	3.01634	2.67886	3.37166
NCU00652T0	Supercontig_12.1:7684995-7689066	3845	32.965	3.4889	3.19192	3.78941	42.5287	4.13551	3.83465	4.44544
NCU00654T0	Supercontig_12.1:7679388-7681411	2023	147.109	15.5695	14.4961	16.3842	163.057	15.8557	15.1841	16.5342
NCU00655T1	Supercontig_12.1:7676338-7678094	1628	249.571	26.4137	25.0588	27.9042	310.624	30.2052	28.8092	31.8343
NCU00656T0	Supercontig_12.1:7673302-7676441	3082	162.11	17.1571	16.9873	18.5325	144.524	14.0536	13.9925	15.3789
NCU00657T0	Supercontig_12.1:7670777-7673073	2241	95.9499	10.155	9.70574	11.1035	99.928	9.71705	9.50714	10.7979
NCU00658T0	Supercontig_12.1:7658396-7670476	12080	8.38257	0.887182	1.00148	1.21183	8.8183	0.857497	0.954173	1.14622
NCU00660T0	Supercontig_12.1:7654155-7656172	1946	241.036	25.5104	22.4691	24.8671	333.213	32.4018	28.1745	30.6569
NCU00663T0	Supercontig_12.1:7649294-7650583	1209	212.06	22.4437	21.1989	23.7632	320.747	31.1897	29.859	32.8185
NCU00665T0	Supercontig_12.1:7640025-7642334	2309	355.639	37.6395	36.7452	39.3476	317.234	30.848	29.9262	32.2155
NCU00666T0	Supercontig_12.1:7635318-7637764	2290	80.2185	8.49005	7.82082	9.1602	63.7421	6.19832	5.61377	6.78855
NCU00667T0	Supercontig_12.1:7633012-7634733	1249	956.959	101.281	73.1762	78.7677	1714.61	166.73	119.348	125.637
NCU00668T0	Supercontig_12.1:7626562-7631591	4911	235.929	24.9699	25.1614	27.052	198.656	19.3175	19.7332	21.0877
NCU00669T0	Supercontig_12.1:7623496-7625463	1814	317.197	33.5711	29.5399	32.2005	286.59	27.8682	24.7042	27.3673
NCU00670T0	Supercontig_12.1:7621951-7623307	894	1313.61	139.028	135.351	144.657	1572.67	152.927	148.092	158.906
NCU00671T0	Supercontig_12.1:7612982-7622106	8873	131.642	13.9325	13.6056	14.2594	110.392	10.7345	10.4734	10.9947
NCU00673T0	Supercontig_12.1:7606804-7609640	2771	12599.6	1333.49	1214.93	1228.35	12024.5	1169.27	1040.57	1052.45
NCU00674T0	Supercontig_12.1:7603167-7606176	3009	28.1242	2.97657	2.69276	3.32479	27.5551	2.67947	2.40086	2.98156
NCU00675T0	Supercontig_12.1:7596678-7601319	4532	53.5643	5.66906	5.31417	6.02296	46.7286	4.54391	4.2929	4.79184
NCU00676T0	Supercontig_12.1:7594800-7596527	1727	90.7635	9.60609	8.27289	9.88305	132.9	12.9232	11.41	13.272
NCU00677T0	Supercontig_12.1:7589236-7591669	2288	386.539	40.9099	36.1186	38.9474	373.888	36.3571	31.6898	34.199
NCU00678T0	Supercontig_12.1:7586378-7588881	2439	48.9831	5.1842	4.74695	5.62438	80.686	7.84595	7.70588	8.87983
NCU00680T0	Supercontig_12.1:7580180-7582725	2357	790.638	83.6783	82.8105	86.7236	768.409	74.7205	73.7298	77.4308
NCU00681T0	Supercontig_12.1:7575744-7580257	4444	106.002	11.2188	10.9359	11.9141	88.3586	8.59204	8.28993	9.13577
NCU00682T0	Supercontig_12.1:7572366-7575420	2850	676.748	71.6246	65.8991	69.1906	700.903	68.1561	63.9987	67.1466
NCU00684T0	Supercontig_12.1:7567672-7570176	2446	133.072	14.0838	13.3943	14.9205	147.133	14.3073	13.515	15.1106
NCU00685T2	Supercontig_12.1:7563307-7567354	3194	389.653	41.2395	39.3998	43.2541	396.695	38.5748	36.8591	40.4671
NCU00687T0	Supercontig_12.1:7549202-7553818	3993	730.538	77.3176	75.7041	78.9019	608.547	59.1754	57.9574	60.4726
NCU00688T0	Supercontig_12.1:7547205-7549049	1844	9.47292	1.00258	0.753999	1.26533	9.31977	0.906259	0.796276	1.25812
NCU00689T1	Supercontig_12.1:7543728-7547042	2859	15.6208	1.65325	1.40575	1.9022	14.6088	1.42057	1.20979	1.6316
NCU00690T0	Supercontig_12.1:7539816-7543160	3344	57.4815	6.08364	6.03122	6.95837	55.6756	5.41392	5.41404	6.22636
NCU00691T0	Supercontig_12.1:7532661-7536601	3839	50.5975	5.35506	5.2036	5.97374	48.5485	4.72088	4.58591	5.28967
NCU00692T0	Supercontig_12.1:7530282-7532619	2276	209.949	22.2203	20.5875	22.8134	159.304	15.4908	14.7801	16.1994
NCU00693T0	Supercontig_12.1:7528369-7529952	1412	116.088	12.2864	11.4246	13.1851	152.445	14.8239	13.8578	15.801
NCU00694T0	Supercontig_12.1:7525080-7528520	3378	242.951	25.7131	25.0175	26.4132	223.936	21.7757	21.2165	22.8117
NCU00696T0	Supercontig_12.1:7519652-7523515	3746	640.778	67.8177	67.0835	70.1313	655.097	63.702	63.057	65.8631
NCU00697T0	Supercontig_12.1:7517209-7519178	1969	3.32075	0.351456	0.25161	0.454522	2.79477	0.271765	0.178974	0.357948
NCU00698T0	Supercontig_12.1:7505069-7506488	1419	14.5862	1.54375	1.20507	1.88082	14.3937	1.39965	1.12789	1.66597
NCU00699T0	Supercontig_12.1:7501962-7504280	1915	85.5093	9.05	8.34394	9.77536	92.8691	9.03064	8.34826	9.71224
NCU00700T0	Supercontig_12.1:7496807-7499825	2773	27.309	2.89029	2.52041	3.26133	33.0109	3.21	2.83757	3.58766
NCU00701T0	Supercontig_12.1:7494615-7496064	1335	33.7097	3.56771	2.51391	3.61525	35.7206	3.47349	2.45272	3.38761
NCU00705T0	Supercontig_12.1:7488452-7489348	828	21.2558	2.24964	1.37038	2.54774	35.3482	3.43728	2.34082	3.56443
NCU00706T0	Supercontig_12.1:7485685-7487321	961	9170.29	970.551	759.852	777.679	12877.8	1252.25	948.044	967.495
NCU00707T0	Supercontig_12.1:7482039-7483886	1774	124.951	13.2243	11.3058	13.1346	141.62	13.7712	11.596	13.2928
NCU00708T0	Supercontig_12.1:7481197-7481927	646	3.57626	0.378499	0.123694	0.593733	1.41963	0.138046	0.0227296	0.250026
NCU00709T0	Supercontig_12.1:7477763-7480507	2588	7.28441	0.770956	0.601169	0.934348	9.05886	0.880888	0.680834	1.02692
NCU00710T0	Supercontig_12.1:7475733-7477712	1842	18.2052	1.92677	1.48361	2.14299	16.6417	1.61825	1.19571	1.76168
NCU00711T0	Supercontig_12.1:7471514-7474315	2656	505.064	53.4542	45.0798	47.7393	526.499	51.1971	44.636	47.2067
NCU00712T0	Supercontig_12.1:7464711-7469607	4608	587.641	62.1938	53.8155	56.2571	514.484	50.0287	42.4695	44.5056
NCU00713T0	Supercontig_12.1:7460677-7462867	1774	153.083	16.2017	12.8463	14.7291	173.646	16.8854	15.8613	17.9468
NCU00714T0	Supercontig_12.1:7458139-7460604	2334	756.437	80.0586	78.5645	82.9946	753.26	73.2474	71.6803	74.7943
NCU00715T0	Supercontig_12.1:7453430-7455648	2085	28.1472	2.979	2.5984	3.34956	41.5215	4.03758	3.66579	4.40936
NCU00716T0	Supercontig_12.1:7451776-7453525	1423	167.464	17.7238	15.2288	17.7445	238.33	23.1753	20.957	23.3819
NCU00717T0	Supercontig_12.1:7443976-7450085	5939	30.3556	3.21273	3.01651	3.40669	27.2919	2.65388	2.49461	2.81354
NCU00719T0	Supercontig_12.1:7431894-7433829	1935	23.0449	2.43899	2.10917	2.77626	23.0037	2.2369	1.92838	2.54791
NCU00720T0	Supercontig_12.1:7427033-7428944	1851	344.466	36.4571	31.9712	34.7859	407.678	39.6428	34.1024	36.9106
NCU00721T0	Supercontig_12.1:7420681-7423601	2775	373.217	39.4999	32.0317	34.4966	422.789	41.1123	33.7002	36.2136
NCU00722T0	Supercontig_12.1:7416281-7419999	3613	0	0	0	0.00884814	0	0	0	0.0081421
NCU00723T0	Supercontig_12.1:7413275-7415829	2327	43.9129	4.64758	4.21123	5.09034	61.4478	5.97522	5.55278	6.37939
NCU00725T0	Supercontig_12.1:7406612-7408949	2087	486.791	51.5202	47.7372	51.3209	430.698	41.8813	38.6818	41.6579
NCU00726T0	Supercontig_12.1:7403945-7406381	1148	15034.2	1591.16	1603.25	1632.46	12946.1	1258.88	1267.59	1291.95
NCU00728T0	Supercontig_12.1:7398815-7401357	2445	80.4914	8.51892	6.89582	8.08543	76.4665	7.43565	5.87333	6.9483
NCU00729T0	Supercontig_12.1:7395886-7397486	1416	4565.15	483.16	354.692	365.753	5123.06	498.169	371.729	382.731
NCU00730T0	Supercontig_12.1:7391558-7394977	3128	29.8266	3.15674	2.86921	3.44589	35.1522	3.41822	3.11895	3.7181
NCU00732T0	Supercontig_12.1:7386747-7388890	1536	92.2746	9.76602	8.01146	9.97791	95.9585	9.33106	7.6858	9.29179
NCU00733T0	Supercontig_12.1:7383006-7383980	974	4.44631	0.470582	0.232361	0.718207	17.3594	1.68804	1.36132	2.03291
NCU00734T0	Supercontig_12.1:7378847-7381433	2056	372.315	39.4045	37.9862	41.1841	437.066	42.5006	41.3216	44.3509
NCU00735T0	Supercontig_12.1:7377668-7378932	1017	96.0657	10.1673	9.33421	10.9999	124.417	12.0983	11.1749	13.023
NCU00737T0	Supercontig_12.1:7374183-7376676	2383	273.547	28.9512	23.915	26.0476	357.914	34.8038	29.2681	31.4
NCU00739T0	Supercontig_12.1:7369024-7369396	372	2.45294	0.259611	0	0.386644	1.18409	0.115142	0	0.197356
NCU00740T0	Supercontig_12.1:7364772-7368279	3442	23.1956	2.45494	2.20544	2.70689	19.7856	1.92396	1.74476	2.10737
NCU00741T0	Supercontig_12.1:7360936-7364597	3594	96.2253	10.1841	9.61992	10.7484	98.8268	9.60997	9.10984	10.139
NCU00742T0	Supercontig_12.1:7360765-7362918	2153	432.609	45.7858	41.3673	44.1137	357.069	34.7215	31.6718	34.3316
NCU00743T0	Supercontig_12.1:7352111-7358123	5726	594.2	62.888	61.7175	63.9392	495.838	48.2156	46.0117	47.9939
NCU00744T0	Supercontig_12.1:7348488-7351528	2659	418.554	44.2983	41.6992	44.7465	444.419	43.2155	41.9957	44.4531
NCU00745T0	Supercontig_12.1:7342697-7343887	944	4.83904	0.512147	0.304728	0.711033	2.54059	0.247049	0.0933262	0.404414
NCU00747T0	Supercontig_12.1:7337922-7338783	861	0.223942	0.0237013	0	0.055684	3.20395	0.311554	0.153484	0.460453
NCU00748T0	Supercontig_12.1:7331955-7334246	2291	382.945	40.5295	37.4874	40.4032	502.532	48.8665	45.4728	48.7863
NCU00749T0	Supercontig_12.1:7327755-7330004	1825	276.589	29.2733	25.3512	28.1008	293.402	28.5306	24.5312	27.1782
NCU00751T0	Supercontig_12.1:7317206-7319761	1668	105.631	11.1796	9.87813	11.6411	105.929	10.3006	9.17267	10.9509
NCU00753T0	Supercontig_12.1:7312110-7314029	1664	340.91	36.0807	34.1043	37.4946	356.155	34.6327	31.7668	34.97
NCU00754T0	Supercontig_12.1:7302927-7305736	2646	16.3293	1.72824	1.25628	1.98709	16.576	1.61186	1.17089	1.75911
NCU00755T0	Supercontig_12.1:7297629-7301466	3374	92.2931	9.76798	9.12091	10.4247	203.259	19.765	18.816	20.7252
NCU00757T0	Supercontig_12.1:7294157-7295330	1056	1.35608	0.143522	0.0333162	0.26653	3.71435	0.361185	0.189165	0.523842
NCU00758T0	Supercontig_12.1:7287587-7290779	2922	29.6381	3.13679	2.79333	3.48	37.9788	3.69308	3.34313	4.0447
NCU00759T0	Supercontig_12.1:7279480-7283180	3601	69.2688	7.33116	6.82764	7.84694	77.9185	7.57684	7.08321	8.07965
NCU00762T0	Supercontig_12.1:7271710-7273785	2006	16.5382	1.75034	1.29061	1.91202	15.5326	1.5104	1.28101	1.74841
NCU00765T0	Supercontig_12.1:7256382-7258595	1888	18.1886	1.92502	1.54752	2.30433	25.9498	2.52337	2.13174	2.91933
NCU00766T0	Supercontig_12.1:7252234-7253252	1018	288.294	30.512	27.5199	31.1149	368.732	35.8557	34.0255	37.5737
NCU00768T0	Supercontig_12.1:7239593-7245038	2315	808.927	85.614	65.6511	69.1856	681.567	66.276	52.1559	55.137
NCU00770T0	Supercontig_12.1:7230616-7236711	6023	104.814	11.0931	10.7037	11.4732	92.4115	8.98614	8.53744	9.29806
NCU00771T0	Supercontig_12.1:7227357-7230289	2877	146.765	15.5331	14.9537	16.1091	122.555	11.9173	11.4016	12.4275
NCU00772T1	Supercontig_12.1:7223196-7226658	3324	20.4901	2.1686	1.90207	2.43887	35.1564	3.41863	3.09118	3.74795
NCU00773T0	Supercontig_12.1:7220199-7221720	1419	21.9783	2.32611	1.79072	2.66918	32.6986	3.17963	2.61796	3.5182
NCU00774T0	Supercontig_12.1:7217650-7219961	2237	500.872	53.0105	46.958	50.4443	571.378	55.5611	50.1084	53.0424
NCU00775T0	Supercontig_12.1:7214343-7217183	2527	803.811	85.0725	75.7958	79.5713	763.338	74.2274	66.903	70.2731
NCU00777T0	Supercontig_12.1:7209434-7213099	3512	83.6731	8.85566	8.05891	9.11007	98.4663	9.57492	8.62938	9.62443
NCU00778T0	Supercontig_12.1:7206323-7209164	2621	106.912	11.3152	10.6312	12.0135	124.206	12.0778	11.3852	12.7836
NCU00779T0	Supercontig_12.1:7206320-7207789	1469	67.5317	7.14731	6.02699	7.44126	61.2789	5.9588	5.0577	6.23716
NCU00780T0	Supercontig_12.1:7202836-7204284	1448	48.1319	5.09411	3.90703	4.95553	54.7249	5.32148	4.06631	5.18175
NCU00782T0	Supercontig_12.1:7194840-7196850	1800	97.1543	10.2825	7.55561	9.26916	89.2403	8.67778	7.96957	9.39648
NCU00784T0	Supercontig_12.1:7185958-7189332	3070	235.35	24.9086	22.8215	24.6903	189.164	18.3944	16.6873	18.1748
NCU00786T0	Supercontig_12.1:7179989-7182378	2094	19.0376	2.01488	1.64087	2.38117	17.7991	1.7308	1.4515	1.98442
NCU00787T0	Supercontig_12.1:7177091-7178704	1613	25.2406	2.67138	2.14009	3.10115	22.197	2.15845	1.83175	2.47943
NCU00788T0	Supercontig_12.1:7173316-7176521	3148	40.2843	4.26355	3.69073	4.49284	38.5045	3.7442	3.21839	3.90405
NCU00789T0	Supercontig_12.1:7169089-7172986	3746	644.425	68.2037	58.4602	61.2332	558.431	54.3021	47.1975	49.5415
NCU00790T0	Supercontig_12.1:7160897-7164346	3308	44.587	4.71893	4.13543	5.07749	31.5693	3.06982	2.77922	3.36357
NCU00792T0	Supercontig_12.1:7155696-7158349	1886	911.607	96.4812	84.4399	88.914	937.853	91.1974	80.8361	85.0636
NCU00793T0	Supercontig_12.1:7151165-7155148	3687	701.322	74.2254	73.1203	76.9404	850.292	82.6829	82.2641	85.4358
NCU00794T0	Supercontig_12.1:7143220-7145818	2408	94.0609	9.95507	9.43083	10.4728	92.442	8.98911	8.37827	9.50635
NCU00796T0	Supercontig_12.1:7135344-7139163	3643	126.14	13.3502	13.2702	14.4503	154.935	15.066	14.776	16.1384
NCU00799T0	Supercontig_12.1:7130369-7134604	4166	109.384	11.5768	11.5429	12.5633	107.79	10.4815	10.4116	11.3456
NCU00800T0	Supercontig_12.1:7127314-7130103	2557	7.58758	0.803043	0.626997	0.981386	9.7391	0.947035	0.773092	1.12562
NCU00801T0	Supercontig_12.1:7121828-7125021	3050	813.286	86.0753	81.1588	84.8424	822.125	79.9439	76.05	79.4825
NCU00802T0	Supercontig_12.1:7117550-7119576	1623	141.934	15.0218	13.9168	16.1292	149.933	14.5796	13.6026	15.5754
NCU00803T0	Supercontig_12.1:7113877-7116130	2073	295.549	31.2799	29.8876	32.9509	411.999	40.063	38.6668	41.9667
NCU00805T0	Supercontig_12.1:7101914-7105538	2998	657.553	69.5931	62.2834	65.4071	685.738	66.6815	61.1479	64.1452
NCU00806T0	Supercontig_12.1:7097633-7100186	717	0.844077	0.0893341	0.0222891	0.178313	0.825197	0.0802426	0	0.143352
NCU00808T0	Supercontig_12.1:7091573-7094712	1864	55.7802	5.90358	5.35252	6.4638	37.591	3.65537	3.1698	4.13411
NCU00809T0	Supercontig_12.1:7088948-7091552	2540	170.871	18.0843	15.3081	17.2271	180.159	17.5187	14.5388	16.1517
NCU00810T0	Supercontig_12.1:7084806-7088666	3793	568.779	60.1976	57.5209	60.2554	503.301	48.9413	47.3443	49.6825
NCU00811T0	Supercontig_12.1:7081980-7084100	2120	1211.02	128.17	109.148	114.229	1286.33	125.083	109.612	114.558
NCU00813T0	Supercontig_12.1:7076166-7078358	2115	611.299	64.6977	59.5955	63.0865	563.896	54.8336	51.3118	54.3734
NCU00814T0	Supercontig_12.1:7072682-7075986	3119	310.175	32.8278	31.2709	33.633	280.95	27.3198	25.8076	27.8037
NCU00817T0	Supercontig_12.1:7067678-7069718	2040	0.490948	0.0519602	0.0156679	0.0861737	0.16753	0.0162907	0	0.0359885
NCU00818T0	Supercontig_12.1:7063259-7065462	2203	393.226	41.6177	39.1879	42.2275	478.545	46.534	44.5632	47.8558
NCU00819T0	Supercontig_12.1:7061881-7062927	564	13.1225	1.38884	0.566713	1.50179	5.91793	0.575462	0.156206	0.702925
NCU00821T0	Supercontig_12.1:7055999-7058684	2501	993.194	105.116	84.8779	88.9483	1209.23	117.586	94.9396	99.1843
NCU00822T0	Supercontig_12.1:7052991-7055104	1828	4.98261	0.527342	0.393413	0.664431	7.56159	0.735293	0.562272	0.899635
NCU00823T0	Supercontig_12.1:7049639-7051539	1735	475.349	50.3093	47.6215	51.352	538.798	52.393	49.1193	52.86
NCU00824T0	Supercontig_12.1:7046028-7049316	3106	16.0561	1.69932	1.4816	1.91888	14.4513	1.40525	1.20997	1.60392
NCU00825T0	Supercontig_12.1:7043407-7045920	2442	34.5618	3.6579	3.28526	4.03132	37.8721	3.6827	3.3732	3.9865
NCU00826T0	Supercontig_12.1:7041276-7043025	1673	10.9369	1.15752	0.874247	1.43158	7.39992	0.719572	0.511222	0.925988
NCU00827T0	Supercontig_12.1:7037744-7040004	2260	159.698	16.9019	16.0456	17.8103	174.718	16.9896	16.169	17.8985
NCU00828T0	Supercontig_12.1:7036169-7037836	1326	341.268	36.1186	26.8042	29.6606	355.692	34.5877	27.0412	30.0753
NCU00829T0	Supercontig_12.1:7032937-7035436	2499	112.687	11.9264	10.699	12.1059	108.446	10.5454	9.39521	10.6409
NCU00831T0	Supercontig_12.1:7027223-7030337	2922	0	0	0	0.0109386	0	0	0	0.0100502
NCU00833T0	Supercontig_12.1:7015304-7022673	7245	72.2126	7.64272	7.33221	8.06014	57.2058	5.56272	5.42138	5.94224
NCU00834T0	Supercontig_12.1:7011827-7013934	1858	14.3608	1.5199	1.01496	1.71167	17.8269	1.7335	1.21702	1.93618
NCU00835T0	Supercontig_12.1:7007298-7009671	2288	96.3813	10.2007	9.22697	10.7287	99.6773	9.69268	8.65084	10.0627
NCU00836T0	Supercontig_12.1:7005195-7006890	1354	20.8493	2.20662	1.76701	2.63554	17.1623	1.66887	1.32908	2.0202
NCU00837T0	Supercontig_12.1:7002701-7004301	1600	46.0169	4.87027	4.39486	5.35374	56.2887	5.47354	5.01986	5.91921
NCU00838T0	Supercontig_12.1:6996182-6997951	1769	195.749	20.7173	19.5733	21.8709	281.792	27.4016	26.0739	28.755
NCU00843T0	Supercontig_12.1:6984104-6985883	1695	332.276	35.1669	34.0369	36.2903	380.588	37.0086	35.6558	38.4105
NCU00844T0	Supercontig_12.1:6981118-6984088	2320	17.4475	1.84659	1.39836	1.99766	15.9473	1.55072	1.1772	1.67086
NCU00847T0	Supercontig_12.1:6971659-6973082	1423	429.932	45.5025	40.1498	43.7324	526.939	51.2399	45.7525	49.4878
NCU00848T0	Supercontig_12.1:6967983-6970315	2332	1756.83	185.936	163.103	168.797	474.134	46.1051	44.2506	48.3141
NCU00849T1	Supercontig_12.1:6962782-6963981	1052	44.3436	4.69317	3.9086	5.46385	78.7524	7.65793	6.73116	8.59376
NCU00850T0	Supercontig_12.1:6961881-6962857	824	38.6743	4.09315	3.23893	4.88749	102.254	9.94328	8.62467	10.763
NCU00851T0	Supercontig_12.1:6958973-6959369	333	77.3521	8.18667	5.85989	10.6296	91.9393	8.94022	6.73558	11.226
NCU00852T0	Supercontig_12.1:6956050-6957037	987	70.7457	7.48748	4.85754	6.80056	74.8886	7.28221	4.93907	6.62014
NCU00856T0	Supercontig_12.1:6945176-6947029	1853	107.395	11.3663	9.49564	11.2895	115.004	11.183	9.4772	11.1333
NCU00857T0	Supercontig_12.1:6942196-6944478	2282	108.673	11.5015	10.6983	12.3081	110.395	10.7349	9.97789	11.4946
NCU00859T0	Supercontig_12.1:6934488-6936565	1909	1963.38	207.797	207.078	214.424	2447.3	237.977	237.812	245.305
NCU00860T0	Supercontig_12.1:6930777-6933026	2093	86.1644	9.11934	6.64297	8.16245	74.4032	7.23501	5.31771	6.48227
NCU00861T0	Supercontig_12.1:6928164-6930045	1476	5.91474	0.625995	0.454753	0.790403	1.11256	0.108186	0.0211301	0.190171
NCU00863T0	Supercontig_12.1:6922583-6925468	2885	140.375	14.8568	13.6326	15.2612	199.148	19.3652	18.2307	19.8441
NCU00864T0	Supercontig_12.1:6921147-6922640	1311	716.102	75.7897	64.8761	69.618	895.004	87.0307	76.7318	81.4471
NCU00865T0	Supercontig_12.1:6919123-6921343	2220	253.056	26.7826	25.6493	27.9097	270.761	26.329	25.4842	27.1774
NCU00867T0	Supercontig_12.1:6915848-6918702	2798	811.738	85.9115	81.7857	85.6125	994.985	96.7529	95.9693	99.9422
NCU00868T0	Supercontig_12.1:6913756-6915541	1716	206.094	21.8123	18.6821	21.0849	195.153	18.9768	15.9925	18.0632
NCU00869T0	Supercontig_12.1:6910390-6913653	3263	52.6241	5.56955	5.13283	5.96544	44.2778	4.3056	3.84295	4.72044
NCU00870T0	Supercontig_12.1:6907482-6909986	2334	96.2497	10.1867	9.38063	10.9075	114.942	11.1771	10.2922	11.6447
NCU00871T0	Supercontig_12.1:6905714-6906650	936	4.52042	0.478425	0.239037	0.648814	7.1365	0.693957	0.392183	0.909864
NCU00873T0	Supercontig_12.1:6901540-6903211	1505	211.589	22.3938	20.5899	23.372	265.568	25.824	24.5727	27.1948
NCU00877T0	Supercontig_12.1:6889606-6890489	883	264.206	27.9627	25.1031	28.9039	413.842	40.2422	38.0802	42.3206
NCU00878T0	Supercontig_12.1:6887779-6888894	1061	978.487	103.56	76.1108	82.1207	1113.72	108.299	105.045	113.066
NCU00879T0	Supercontig_12.1:6884759-6887564	2731	0	0	0	0.0127836	0	0	0	0.0116214
NCU00880T0	Supercontig_12.1:6881285-6884666	3272	354.629	37.5327	36.671	38.3952	297.78	28.9563	28.1774	29.7481
NCU00881T0	Supercontig_12.1:6878943-6881270	2079	552.23	58.446	56.9987	60.9644	623.638	60.6429	58.9152	63.1943
NCU00882T0	Supercontig_12.1:6876250-6878499	2189	43.455	4.59912	4.05191	5.001	39.0528	3.79751	3.30693	4.11187
NCU00883T0	Supercontig_12.1:6874638-6875587	672	40.9615	4.33522	2.68733	4.28071	53.364	5.18915	3.12458	4.58854
NCU00884T0	Supercontig_12.1:6872526-6874636	1947	2643.01	279.727	259.895	267.98	3021.48	293.811	266.208	274.141
NCU00886T0	Supercontig_12.1:6866223-6868116	1659	323.799	34.2698	25.4217	28.225	378.784	36.8331	27.0566	29.9685
NCU00889T0	Supercontig_12.1:6858869-6861115	2126	170.211	18.0145	17.169	18.8754	189.065	18.3848	17.9363	19.7044
NCU00891T0	Supercontig_12.1:6853022-6856811	3728	179.683	19.017	16.3028	17.7303	205.284	19.962	16.9323	18.2399
NCU00892T0	Supercontig_12.1:6848058-6851809	3640	0	0	0	0.00958524	0	0	0	0.00862884
NCU00894T0	Supercontig_12.1:6845162-6847790	2488	414.748	43.8954	37.9877	40.8718	344.629	33.512	28.6998	30.9896
NCU00895T0	Supercontig_12.1:6842940-6844961	1835	1179.61	124.846	108.577	113.907	1414.55	137.552	122.084	127.661
NCU00896T0	Supercontig_12.1:6839529-6842655	2974	316.257	33.4715	32.6664	34.8673	315.114	30.6419	29.9025	31.9385
NCU00897T0	Supercontig_12.1:6835994-6839567	3514	139.631	14.778	15.2855	16.6135	136.173	13.2416	13.9479	15.1137
NCU00898T0	Supercontig_12.1:6832859-6835213	2299	237.834	25.1715	24.33	26.6517	240.354	23.3722	23.4141	25.5729
NCU00899T0	Supercontig_12.1:6829029-6832236	3084	363.826	38.5061	30.0297	32.315	383.193	37.2619	29.8999	32.1376
NCU00900T0	Supercontig_12.1:6824880-6827679	2663	164.672	17.4283	16.7781	18.2842	163.063	15.8563	15.2434	16.6473
NCU00901T0	Supercontig_12.1:6820467-6825018	4486	58.6684	6.20926	6.82572	7.59878	54.9396	5.34236	5.70182	6.40227
NCU00902T0	Supercontig_12.1:6815516-6819124	3365	368.8	39.0325	38.0322	40.0364	336.231	32.6953	31.7099	33.7607
NCU00903T0	Supercontig_12.1:6812521-6814329	1472	2055.41	217.537	215.816	224.629	2681.21	260.722	259.662	268.954
NCU00904T0	Supercontig_12.1:6810195-6812644	2266	364.069	38.5318	35.5947	38.2818	342.357	33.291	30.7857	33.3712
NCU00905T0	Supercontig_12.1:6807057-6810098	2714	81.4426	8.6196	7.4548	8.66194	95.1741	9.25478	8.13155	9.219
NCU00906T0	Supercontig_12.1:6803640-6805949	2309	90.3794	9.56544	8.36094	9.7106	74.9665	7.28978	6.37825	7.54833
NCU00911T0	Supercontig_12.1:6778871-6782745	3547	548.377	58.0383	48.2954	50.7914	560.882	54.5404	45.9583	48.3014
NCU00912T0	Supercontig_12.1:6763888-6765892	1952	59.1602	6.26131	5.60001	6.89358	62.6142	6.08863	5.40846	6.5744
NCU00913T0	Supercontig_12.1:6761318-6763721	2301	97.5791	10.3274	9.48901	11.1598	94.8107	9.21944	8.50647	9.9866
NCU00914T1	Supercontig_12.1:6752090-6757105	4850	64.9841	6.87769	6.40796	7.35444	81.8561	7.95973	7.51861	8.44719
NCU00915T0	Supercontig_12.1:6748813-6751985	2897	940.248	99.5126	88.6336	92.6055	896.67	87.1926	76.3969	79.8992
NCU00918T0	Supercontig_12.1:6738209-6740408	2199	781.35	82.6953	81.3642	85.6813	801.481	77.9364	76.1643	80.7532
NCU00920T0	Supercontig_12.1:6732239-6735625	3254	125.153	13.2458	12.4206	13.7958	108.105	10.5122	9.51663	10.6131
NCU00921T0	Supercontig_12.1:6729078-6732092	2909	143.597	15.1978	14.6134	15.7835	155.167	15.0885	14.5168	15.6625
NCU00923T0	Supercontig_12.1:6710749-6712973	1982	483.451	51.1667	43.2834	46.6377	621.606	60.4453	51.4138	55.1699
NCU00924T0	Supercontig_12.1:6708565-6710526	1879	241.116	25.5189	17.3506	19.3494	202.415	19.6829	12.9798	14.6911
NCU00925T0	Supercontig_12.1:6706180-6708411	2231	116.082	12.2857	11.7335	13.2306	99.5205	9.67743	9.16803	10.458
NCU00926T0	Supercontig_12.1:6703218-6706030	2763	34.8913	3.69277	3.34896	4.04304	31.6485	3.07752	2.80062	3.36393
NCU00927T0	Supercontig_12.1:6697988-6702605	4510	141.168	14.9407	15.223	16.4774	122.54	11.9158	11.9713	13.0717
NCU00928T0	Supercontig_12.1:6695158-6697715	2557	103.102	10.9119	9.55628	10.825	91.9747	8.94367	7.91877	9.07874
NCU00929T0	Supercontig_12.1:6689122-6694304	5182	41.4548	4.38743	4.11816	4.66256	32.9774	3.20674	2.9926	3.42891
NCU00930T0	Supercontig_12.1:6687875-6689172	991	228.057	24.1367	20.7225	24.0768	322.082	31.3194	27.7813	32.4781
NCU00931T1	Supercontig_12.1:6685221-6687600	2040	50.22	5.31511	4.80554	5.8291	64.6749	6.28902	5.77037	6.81521
NCU00932T0	Supercontig_12.1:6682288-6684487	2139	3.4529	0.365443	0.261499	0.463226	3.50323	0.340656	0.24026	0.439333
NCU00935T0	Supercontig_12.1:6671628-6674526	2766	2814.21	297.846	298.861	306.2	2625.16	255.272	255.963	262.5
NCU00937T0	Supercontig_12.1:6665355-6667899	2266	85.947	9.09632	8.48743	9.70522	104.37	10.149	9.54358	10.7674
NCU00938T0	Supercontig_12.1:6663011-6665608	2451	530.536	56.15	53.0819	56.1595	696.702	67.7477	65.8143	69.2231
NCU00939T0	Supercontig_12.1:6650853-6657821	6821	359.438	38.0416	37.2694	38.8017	332.462	32.3288	31.6269	33.0348
NCU00943T0	Supercontig_12.1:6632518-6635173	2524	362.94	38.4123	36.8254	39.4151	328.592	31.9524	30.5476	33.0084
NCU00944T0	Supercontig_12.1:6628755-6630835	1950	442.209	46.8018	39.7238	42.8873	500.159	48.6357	39.9763	43.0937
NCU00945T0	Supercontig_12.1:6624342-6627731	3109	173.531	18.3659	17.58	19.1169	168.5	16.3851	15.2548	16.8889
NCU00947T0	Supercontig_12.1:6618014-6618779	580	1811.8	191.755	184.844	200.292	2819.89	274.207	268.266	285.358
NCU00949T0	Supercontig_12.1:6604282-6613928	9522	2.56928	0.271923	0.221338	0.32291	1.75799	0.170948	0.131521	0.211272
NCU00950T0	Supercontig_12.1:6600965-6603322	2289	41.714	4.41486	3.58166	4.46136	38.4684	3.74068	2.97644	3.79111
NCU00951T0	Supercontig_12.1:6598063-6600359	2123	2324.1	245.974	240.758	248.226	2052.1	199.547	195.323	201.68
NCU00952T0	Supercontig_12.1:6596703-6598025	1157	158.147	16.7377	14.1718	16.6305	164.217	15.9685	14.8102	17.1073
NCU00953T0	Supercontig_12.1:6594169-6596237	1967	129.127	13.6663	12.8711	14.5134	183.513	17.8449	16.8947	18.803
NCU00954T0	Supercontig_12.1:6591960-6594233	2096	121.145	12.8216	11.925	13.7244	124.316	12.0885	11.5449	13.1351
NCU00955T0	Supercontig_12.1:6588123-6591715	3337	522.293	55.2777	53.528	56.253	575.715	55.9828	54.8391	57.1096
NCU00956T0	Supercontig_12.1:6585341-6588112	2682	91.0542	9.63685	8.41968	9.65314	88.2055	8.57715	7.53328	8.63371
NCU00957T0	Supercontig_12.1:6581265-6584222	2560	2981.35	315.535	270.078	276.639	3768.48	366.449	319.19	326.067
NCU00958T0	Supercontig_12.1:6578496-6581008	2436	256.857	27.1848	24.4181	26.5633	230.576	22.4214	20.2649	22.0913
NCU00959T0	Supercontig_12.1:6576078-6578163	1941	885.652	93.7343	91.7361	97.4805	682.685	66.3847	64.3714	69.2584
NCU00964T0	Supercontig_12.1:6556582-6560934	4238	182.975	19.3655	18.8521	20.1992	174.49	16.9675	16.4716	17.7081
NCU00965T0	Supercontig_12.1:6555260-6556586	1256	485.242	51.3563	44.1013	48.0712	725.065	70.5057	63.1289	67.6765
NCU00966T0	Supercontig_12.1:6553003-6555128	1841	239.336	25.3305	24.1373	26.6703	279.206	27.1501	26.1155	28.5147
NCU00967T0	Supercontig_12.1:6547755-6551882	3830	318.184	33.6755	32.7334	34.9953	327.303	31.8271	30.9752	33.0632
NCU00969T0	Supercontig_12.1:6544164-6545566	945	1909.75	202.122	153.623	162.096	1755.23	170.68	128.654	135.972
NCU00971T0	Supercontig_12.1:6540856-6543550	2123	4283.29	453.328	408.551	417.238	6783.48	659.629	599.81	610.143
NCU00972T0	Supercontig_12.1:6538988-6540399	1347	20.3986	2.15892	1.77269	2.55732	16.7129	1.62517	1.28772	1.97183
NCU00973T0	Supercontig_12.1:6537037-6538556	1454	12.0961	1.2802	0.967232	1.58274	13.6133	1.32376	0.999758	1.60567
NCU00974T0	Supercontig_12.1:6532961-6535198	2065	0	0	0	0.0157063	24.6027	2.39238	2.01333	2.77552
NCU00975T0	Supercontig_12.1:6530971-6533216	2245	39.5451	4.18532	3.45253	4.46338	23.4486	2.28016	1.80517	2.72737
NCU00978T0	Supercontig_12.1:6514919-6518731	3758	150.083	15.8843	15.2924	16.5001	134.552	13.0839	12.5773	13.6127
NCU00979T0	Supercontig_12.1:6513543-6514647	918	17425.6	1844.27	1321.1	1344.48	26244.8	2552.05	1857.78	1884.89
NCU00980T0	Supercontig_12.1:6510949-6513238	2230	247.618	26.207	25.1473	27.2399	325.659	31.6672	30.7296	32.6062
NCU00981T0	Supercontig_12.1:6509213-6510877	1259	375.848	39.7784	35.8976	39.8073	350.797	34.1117	30.2297	33.5652
NCU00983T0	Supercontig_12.1:6497696-6500515	2667	1232.52	130.446	112.025	116.777	1115.91	108.512	94.8112	98.9569
NCU00984T1	Supercontig_12.1:6493465-6497204	3353	251.375	26.6047	25.8949	27.7492	217.564	21.1561	20.4663	22.1097
NCU00985T0	Supercontig_12.1:6488908-6491198	2111	5802.12	614.076	616.609	628.548	6324.99	615.046	635.501	647.033
NCU00986T0	Supercontig_12.1:6487336-6488711	1157	1.97816	0.209361	0.0966283	0.322094	5.16358	0.502109	0.324894	0.664556
NCU00987T0	Supercontig_12.1:6483062-6485622	2241	24.7786	2.62248	2.33024	2.91472	32.5676	3.16689	2.85092	3.48286
NCU00988T0	Supercontig_12.1:6480931-6483194	2056	183.142	19.383	14.6521	16.401	186.114	18.0978	13.7121	15.2475
NCU00989T0	Supercontig_12.1:6479127-6479741	375	4.2284	0.447519	0.0426168	0.596635	3.27935	0.318886	0.0391555	0.469866
NCU00990T0	Supercontig_12.1:6476264-6477882	1485	4.14207	0.438382	0.275617	0.595333	5.0678	0.492795	0.32795	0.665839
NCU00992T0	Supercontig_12.1:6466803-6469993	3001	71.8767	7.60717	7.04445	8.1895	106.474	10.3536	9.70874	11.0384
NCU00994T0	Supercontig_12.1:6460421-6463240	2756	69.4983	7.35545	6.81542	7.90509	66.1893	6.43628	5.94664	6.93083
NCU00995T0	Supercontig_12.1:6456246-6457409	1077	1889.92	200.022	166.12	174.578	2876.75	279.737	237.987	248.335
NCU00998T0	Supercontig_12.5:2629941-2634566	4305	144.609	15.3049	14.9456	16.2337	141.966	13.8049	13.7147	14.8982
NCU00999T0	Supercontig_12.5:2635036-2636342	1237	2248.48	237.971	235.372	246.31	2903.88	282.374	280.721	291.726
NCU01001T0	Supercontig_12.5:2648824-2649449	625	461.71	48.8657	45.7011	52.2515	462.366	44.9607	42.0206	48.0549
NCU01002T0	Supercontig_12.5:2649648-2651563	1747	565.535	59.8542	54.8323	58.9762	689.639	67.0608	62.734	67.239
NCU01004T0	Supercontig_12.5:2652949-2657818	4616	407.376	43.1152	44.0178	46.1436	352.111	34.2394	35.4932	37.2045
NCU01006T0	Supercontig_12.5:2660687-2663884	2993	221.572	23.4504	23.3072	25.176	244.668	23.7917	23.7003	25.4861
NCU01007T0	Supercontig_12.5:2663880-2665534	1396	292.436	30.9503	29.6773	32.5665	285.361	27.7487	26.5839	29.1581
NCU01008T0	Supercontig_12.5:2665761-2667137	1117	234.734	24.8434	23.1618	26.5308	511.86	49.7735	45.5091	49.5841
NCU01009T0	Supercontig_12.5:2667664-2672432	4269	11.4577	1.21264	1.0744	1.35143	10.3205	1.00357	0.873639	1.12816
NCU01010T0	Supercontig_12.5:2672768-2674198	1430	52.7564	5.58355	4.59323	5.81138	71.7575	6.97774	6.24298	7.6497
NCU01011T0	Supercontig_12.5:2675583-2675970	387	6.61157	0.699745	0.174936	1.22455	12.5785	1.22314	0.379414	1.17618
NCU01012T0	Supercontig_12.5:2676315-2678863	2425	4.98463	0.527555	0.388824	0.665613	2.91746	0.283696	0.183458	0.380506
NCU01013T0	Supercontig_12.5:2680734-2683570	2702	264.098	27.9512	23.9424	26.0066	234.714	22.8237	19.5252	21.2588
NCU01015T0	Supercontig_12.5:2689436-2692399	2963	72.348	7.65706	7.23285	8.08504	58.6577	5.70391	5.37183	6.03587
NCU01016T0	Supercontig_12.5:2692735-2694974	2151	89.0548	9.42525	8.89336	9.96324	117.813	11.4562	10.7855	12.219
NCU01017T0	Supercontig_12.5:2693679-2695032	1294	199.314	21.0947	19.857	22.3983	202.273	19.6692	18.4907	20.8712
NCU01019T0	Supercontig_12.5:2695983-2699842	3609	210.931	22.3242	22.4597	24.1336	167.099	16.2488	16.1154	17.5354
NCU01021T0	Supercontig_12.5:2699751-2702040	2054	549.738	58.1823	56.6766	60.5227	594.471	57.8067	56.4918	60.0961
NCU01022T0	Supercontig_12.5:2702321-2705017	2571	34.8103	3.6842	3.3442	4.24552	39.937	3.88349	3.74079	4.55748
NCU01023T0	Supercontig_12.5:2704987-2706603	1526	289.656	30.6561	29.2066	32.2854	253.128	24.6143	23.2936	25.9897
NCU01024T0	Supercontig_12.5:2706773-2708551	1701	316.112	33.4562	32.3572	34.5463	392.068	38.1249	36.9543	39.2936
NCU01026T0	Supercontig_12.5:2708849-2711592	2679	180.991	19.1554	18.5222	20.0852	162.581	15.8094	15.2254	16.5933
NCU01027T0	Supercontig_12.5:2713284-2714088	804	16.2496	1.7198	1.15288	2.1865	14.1031	1.37139	0.913142	1.78976
NCU01032T0	Supercontig_12.5:2719498-2722367	2869	119.258	12.6218	12.0152	13.224	124.957	12.1509	11.5819	12.7436
NCU01033T0	Supercontig_12.5:2723216-2726141	2925	30.0536	3.18077	2.84112	3.50223	27.2727	2.65201	2.37945	2.91658
NCU01034T1	Supercontig_12.5:2727193-2728489	1171	10.8794	1.15144	0.850291	1.43487	12.0267	1.16949	0.90082	1.43815
NCU01036T0	Supercontig_12.5:2729504-2733680	4118	429.788	45.4873	39.2974	41.3659	337.193	32.7888	29.1313	30.7965
NCU01039T0	Supercontig_12.5:2738066-2741721	3313	52.9796	5.60718	5.17113	6.01048	42.2605	4.10943	3.78106	4.44367
NCU01044T0	Supercontig_12.5:2749557-2753246	3689	105.929	11.2111	9.99427	11.125	98.4072	9.56917	8.61337	9.60048
NCU01045T1	Supercontig_12.5:2755112-2756491	1215	160.469	16.9835	13.9031	16.8626	157.239	15.29	13.0277	15.626
NCU01047T0	Supercontig_12.5:2759244-2763103	3859	98.5489	10.4301	10.4651	11.517	79.5877	7.73915	7.8344	8.7514
NCU01048T0	Supercontig_12.5:2763736-2765403	1667	3.07883	0.325852	0.201324	0.450583	2.92008	0.28395	0.167356	0.405179
NCU01049T0	Supercontig_12.5:2766020-2767593	1573	0.41198	0.0436025	0.0101598	0.0812781	0.0976101	0.00949165	0	0.0280038
NCU01050T0	Supercontig_12.5:2769231-2770004	717	4.21985	0.446614	0.200602	0.668674	9.05693	0.880701	0.57796	1.18344
NCU01051T0	Supercontig_12.5:2770232-2771298	888	54.3704	5.75437	3.72537	5.3451	42.0555	4.0895	2.76139	4.01807
NCU01052T0	Supercontig_12.5:2771957-2773071	1047	66.7032	7.05963	5.43395	6.91455	77.093	7.49656	5.86211	7.40477
NCU01053T0	Supercontig_12.5:2773053-2776258	3131	134.258	14.2093	13.5965	14.9458	129.172	12.5607	11.9893	13.2178
NCU01054T0	Supercontig_12.5:2776837-2777695	858	5.6335	0.596229	0.391151	0.819554	5.64483	0.548906	0.354133	0.74368
NCU01055T0	Supercontig_12.5:2779483-2781851	2173	117.3	12.4146	10.4213	11.7966	108.658	10.5659	8.88567	10.1898
NCU01056T0	Supercontig_12.5:2781816-2783344	1203	118.106	12.4999	11.4938	13.5231	193.639	18.8295	17.5603	20.1148
NCU01058T0	Supercontig_12.5:2788249-2790379	2130	13.1101	1.38752	1.03541	1.50059	13.6416	1.32652	0.978888	1.43386
NCU01059T0	Supercontig_12.5:2790428-2792645	2217	34.9426	3.69821	3.11408	3.94306	36.5664	3.55574	2.97375	3.77514
NCU01060T0	Supercontig_12.5:2794424-2795429	1005	366.728	38.8132	34.9362	38.9117	491.807	47.8236	45.9493	49.7041
NCU01061T0	Supercontig_12.5:2795947-2797021	1074	46.2638	4.8964	3.28852	4.53845	45.4306	4.4177	3.78646	5.03687
NCU01063T0	Supercontig_12.5:2801833-2803046	1111	502.61	53.1945	47.9727	52.3025	537.062	52.2242	50.5788	53.8565
NCU01064T0	Supercontig_12.5:2805378-2806255	656	1234.4	130.644	108.629	116.985	1680.05	163.369	147.348	156.413
NCU01067T0	Supercontig_12.5:2817249-2819296	1908	114.771	12.1469	11.4164	12.8738	106.239	10.3308	9.64266	11.0356
NCU01068T0	Supercontig_12.5:2819400-2821928	2408	259.48	27.4624	24.7086	26.8855	292.495	28.4424	25.4641	27.58
NCU01069T0	Supercontig_12.5:2824317-2826648	1963	415.072	43.9297	44.028	47.1216	515.46	50.1236	52.4575	56.5117
NCU01071T0	Supercontig_12.5:2828359-2829833	1167	0.474407	0.0502095	0	0.0958604	2.10536	0.204726	0.100657	0.301971
NCU01072T0	Supercontig_12.5:2830978-2832346	1299	195.887	20.732	16.8179	19.5614	162.017	15.7546	14.5431	16.9887
NCU01073T0	Supercontig_12.5:2833359-2835129	1770	16.9527	1.79422	1.50631	2.0849	17.2064	1.67316	1.39747	1.95101
NCU01074T1	Supercontig_12.5:2835938-2837894	1759	18.2401	1.93047	1.5711	2.28442	28.3371	2.75552	2.35237	3.15867
NCU01076T0	Supercontig_12.5:2840277-2840944	558	7.96673	0.84317	0.286403	1.00241	12.2888	1.19497	0.49997	1.2894
NCU01077T0	Supercontig_12.5:2843080-2844379	1240	304.741	32.2527	30.4861	34.0413	353.994	34.4226	32.8879	36.2021
NCU01078T0	Supercontig_12.5:2844220-2846673	2311	144.429	15.2859	14.5198	16.1261	186.36	18.1217	17.3827	19.0516
NCU01079T0	Supercontig_12.5:2847890-2848506	471	2.35042	0.24876	0.0339306	0.441098	2.7732	0.269668	0.0623496	0.467622
NCU01080T0	Supercontig_12.5:2848664-2850629	1965	428.047	45.303	41.5839	44.8453	469.101	45.6156	44.3264	46.9119
NCU01083T0	Supercontig_12.5:2856032-2858200	2168	165.893	17.5575	16.5317	18.5876	124.006	12.0584	11.2352	12.8891
NCU01084T0	Supercontig_12.5:2859308-2861212	1818	136.476	14.4441	11.8849	13.8188	169.402	16.4728	13.4637	15.2325
NCU01085T0	Supercontig_12.5:2861472-2864797	3325	45.7496	4.84197	4.60454	5.4024	36.9279	3.59088	3.30499	3.8796
NCU01086T0	Supercontig_12.5:2866218-2867861	1585	910.582	96.3727	77.5774	82.1147	818.555	79.5968	64.1249	68.8124
NCU01087T0	Supercontig_12.5:2869542-2870682	1140	0.834829	0.0883553	0.0280374	0.154206	1.65464	0.160898	0.0644005	0.244722
NCU01088T0	Supercontig_12.5:2873749-2875996	1871	32.4968	3.43935	3.1006	3.77538	45.8177	4.45534	4.08873	4.81858
NCU01091T0	Supercontig_12.5:2884510-2886844	2103	0.15405	0.0163041	0	0.0379964	0.688429	0.0669432	0.0279283	0.104731
NCU01092T0	Supercontig_12.5:2888782-2889727	945	60.9988	6.45589	5.68572	7.22607	84.8079	8.24676	6.2307	8.04864
NCU01094T0	Supercontig_12.5:2894554-2896835	2154	54.2566	5.74232	5.23775	6.25734	45.098	4.38535	3.94582	4.8301
NCU01095T0	Supercontig_12.5:2897708-2900070	1813	93.9435	9.94265	9.0489	10.8416	149.915	14.5779	10.399	12.3184
NCU01097T0	Supercontig_12.5:2905514-2909110	3458	537.161	56.8513	55.9264	58.9042	539.045	52.417	51.7793	54.3158
NCU01098T0	Supercontig_12.5:2909864-2915095	5117	51.2404	5.4231	5.16261	5.68106	57.7893	5.61947	5.33156	5.9026
NCU01100T0	Supercontig_12.5:2915601-2919591	3864	354.73	37.5433	36.8223	38.9989	366.667	35.6549	35.0096	37.0235
NCU01101T0	Supercontig_12.5:2919822-2921055	1168	328.109	34.7259	28.6514	31.9489	323.715	31.4782	26.1484	29.1529
NCU01102T0	Supercontig_12.5:2921164-2923392	2044	294.549	31.1741	25.1448	27.8344	263.161	25.5899	20.071	22.262
NCU01103T0	Supercontig_12.5:2923541-2924885	957	0.805832	0.0852864	0.0166994	0.150294	2.80955	0.273202	0.122745	0.414263
NCU01104T0	Supercontig_12.5:2924895-2927577	2682	48.2252	5.10398	4.27241	5.19005	39.8872	3.87865	3.12609	3.82686
NCU01105T0	Supercontig_12.5:2928548-2933809	5261	10.8502	1.14835	1.07534	1.4186	10.1569	0.987664	0.881843	1.09349
NCU01106T0	Supercontig_12.5:2935355-2938332	2765	19.9019	2.10635	1.83399	2.38359	38.5491	3.74853	3.44115	4.05185
NCU01107T0	Supercontig_12.5:2938577-2940019	1365	2552.28	270.124	250.526	259.682	3125.18	303.894	285.609	295.151
NCU01108T0	Supercontig_12.5:2940147-2941404	1171	21.8597	2.31355	1.93796	2.68857	20.8202	2.02457	1.61755	2.45767
NCU01109T0	Supercontig_12.5:2941755-2942728	897	159.753	16.9077	12.2042	15.037	178.792	17.3858	12.3752	15.0926
NCU01111T0	Supercontig_12.5:2943158-2944641	1425	15.8731	1.67995	1.31215	1.96262	18.6519	1.81372	1.43227	2.07112
NCU01112T0	Supercontig_12.5:2945985-2947541	1354	45.2149	4.78538	3.70615	4.81564	80.5445	7.83219	6.21384	7.61277
NCU01114T0	Supercontig_12.5:2949720-2951281	1467	56.8112	6.01269	5.44483	6.58056	64.1754	6.24045	5.70299	6.78786
NCU01115T0	Supercontig_12.5:2951813-2954519	2444	83.6073	8.8487	7.44792	8.74264	69.2683	6.73568	5.61138	6.63273
NCU01116T0	Supercontig_12.5:2954846-2957385	2444	51.3312	5.43272	4.21111	5.17235	16.7924	1.6329	1.35332	1.91781
NCU01118T0	Supercontig_12.5:2957562-2959779	2161	189.4	20.0454	19.2944	20.8031	210.699	20.4885	19.759	21.2198
NCU01119T0	Supercontig_12.5:2960135-2962976	2714	193.139	20.4412	18.8961	20.9158	201.787	19.6219	18.1242	19.7581
NCU01120T0	Supercontig_12.5:2963577-2965419	1453	3.83658	0.40605	0.243807	0.577439	4.87466	0.474014	0.305826	0.646939
NCU01121T0	Supercontig_12.5:2966575-2967782	1135	271.743	28.7604	24.852	28.0905	323.019	31.4105	27.9695	31.1778
NCU01122T0	Supercontig_12.5:2968903-2974291	5320	54.5925	5.77787	5.39519	6.14619	38.2016	3.71475	3.37551	3.99099
NCU01123T0	Supercontig_12.5:2972221-2973814	1536	120.341	12.7364	11.8206	13.6645	86.524	8.41364	7.70501	9.12228
NCU01124T0	Supercontig_12.5:2976749-2978577	1659	98.2516	10.3986	9.61921	11.1825	84.7021	8.23647	7.52254	8.95748
NCU01127T0	Supercontig_12.5:2979030-2980451	1303	95.2747	10.0835	8.35247	10.2903	135.143	13.1413	11.4942	13.4776
NCU01132T0	Supercontig_12.5:2983158-2984949	1665	126.097	13.3457	12.3372	14.3549	169.818	16.5132	12.655	14.5069
NCU01134T0	Supercontig_12.5:2987245-2989434	1875	2.20368	0.23323	0.144897	0.315364	0.977685	0.0950706	0.0469866	0.148791
NCU01135T0	Supercontig_12.5:2990216-2993004	2536	42.283	4.47508	4.2411	5.37542	46.4952	4.52122	4.44668	5.54099
NCU01136T0	Supercontig_12.5:2994075-2996015	1940	69.2473	7.32889	5.60169	6.89503	53.9216	5.24336	4.05684	5.04834
NCU01138T0	Supercontig_12.5:2997687-2999110	1360	471.808	49.9344	45.5585	49.5303	593.275	57.6903	53.3566	57.3189
NCU01140T0	Supercontig_12.5:3000438-3005417	4629	1332.14	140.989	124.847	128.531	1026.24	99.7926	99.4225	102.879
NCU01141T0	Supercontig_12.5:3006133-3008294	2019	117.377	12.4228	11.05	12.6726	90.2439	8.77536	7.89801	9.26526
NCU01143T0	Supercontig_12.5:3009691-3014581	4826	107.991	11.4294	11.0142	11.9795	112.172	10.9076	10.5176	11.4311
NCU01144T0	Supercontig_12.5:3015677-3017952	2101	45.92	4.86001	4.39657	5.33978	40.033	3.89283	3.43147	4.36796
NCU01145T1	Supercontig_12.5:3017289-3019987	2448	87.7413	9.28623	8.57943	10.0009	101.858	9.90468	9.19564	10.6236
NCU01146T0	Supercontig_12.5:3020121-3022041	1711	757.169	80.1361	66.1015	70.9211	789.014	76.7242	64.8006	68.6194
NCU01147T0	Supercontig_12.5:3022423-3024882	2288	596.434	63.1245	57.9043	61.2081	581.37	56.5327	51.4558	54.4207
NCU01148T0	Supercontig_12.5:3026622-3028488	1437	60.5065	6.4038	5.09355	6.48372	72.9142	7.09021	5.91624	7.25481
NCU01149T0	Supercontig_12.5:3028453-3029824	1371	44.9841	4.76095	4.21138	5.31964	66.2477	6.44196	5.86934	7.01458
NCU01150T0	Supercontig_12.5:3031286-3034598	3010	92.6238	9.80298	10.3109	11.5745	90.8593	8.83521	9.35147	10.5125
NCU01154T0	Supercontig_12.5:3059101-3062061	2746	111.043	11.7524	11.0029	12.5646	67.0137	6.51645	5.95147	7.0884
NCU01156T0	Supercontig_12.5:3070109-3072894	2730	35.893	3.79878	3.44798	4.1446	25.0108	2.43206	2.1514	2.71615
NCU01157T0	Supercontig_12.5:3074408-3078398	3324	68.5725	7.25747	6.70502	7.81186	45.5471	4.42903	4.03515	4.82777
NCU01160T0	Supercontig_12.5:3084207-3087348	2826	496.92	52.5923	51.2244	54.6348	496.936	48.3223	47.0291	50.1986
NCU01161T0	Supercontig_12.5:3087551-3090865	3101	149.288	15.8001	15.8731	17.2697	159.415	15.5016	15.0953	16.6436
NCU01162T0	Supercontig_12.5:3090978-3094200	2987	29.3901	3.11054	2.74756	3.47486	39.3611	3.82749	3.44979	4.20875
NCU01163T0	Supercontig_12.5:3094678-3096177	865	457.645	48.4355	31.5931	35.7316	672.583	65.4023	42.7599	47.5129
NCU01164T0	Supercontig_12.5:3097142-3101493	4073	420.334	44.4866	45.7663	48.1558	432.237	42.031	44.0752	46.2635
NCU01165T0	Supercontig_12.5:3101439-3103621	2093	659.81	69.832	67.9141	72.4911	736.374	71.6054	69.973	74.2572
NCU01166T1	Supercontig_12.5:3105177-3108012	2479	429.625	45.47	37.8291	40.9557	383.365	37.2786	30.877	33.5483
NCU01167T0	Supercontig_12.5:3107873-3109397	1416	150.083	15.8842	14.8813	16.9105	191.802	18.6509	17.5846	19.7481
NCU01169T0	Supercontig_12.5:3114808-3116475	1489	987.993	104.566	101.533	108.574	1121.06	109.012	106.753	113.061
NCU01170T0	Supercontig_12.5:3116567-3119233	2573	544.797	57.6593	50.2048	53.1116	454.566	44.2022	38.4574	40.8371
NCU01171T0	Supercontig_12.5:3119082-3121919	2707	125.69	13.3026	12.5953	14.0612	106.303	10.337	9.74426	10.9475
NCU01172T0	Supercontig_12.5:3122165-3126450	4160	88.3648	9.35222	8.9818	9.7194	74.47	7.2415	6.88634	7.59932
NCU01173T0	Supercontig_12.5:3128103-3129350	1247	9.53463	1.00911	0.756132	1.25595	10.1038	0.982494	0.76537	1.18927
NCU01174T0	Supercontig_12.5:3130410-3134050	3452	109.755	11.6161	10.9952	12.2267	117.517	11.4274	10.6467	11.7866
NCU01175T0	Supercontig_12.5:3134045-3135991	1859	775.87	82.1154	80.9449	85.2276	697.532	67.8284	66.3771	70.479
NCU01176T0	Supercontig_12.5:3136385-3140959	4425	109.605	11.6002	10.9923	12.2326	152.669	14.8457	14.2394	15.5544
NCU01177T0	Supercontig_12.5:3141194-3143406	1774	265.477	28.0971	24.9269	27.6565	287.583	27.9647	25.104	27.8023
NCU01178T0	Supercontig_12.5:3143614-3146767	2708	96.0902	10.1699	9.3938	10.952	116.025	11.2824	10.5338	12.0802
NCU01179T0	Supercontig_12.5:3147219-3149869	2220	544.649	57.6438	49.4629	53.091	507.895	49.388	43.0446	46.2458
NCU01180T0	Supercontig_12.5:3150700-3154864	3737	124.355	13.1613	13.4667	14.8609	127.214	12.3703	12.8405	14.1332
NCU01181T0	Supercontig_12.5:3157039-3158965	1789	1387.93	146.893	133.853	140.008	2268.33	220.574	199.083	205.977
NCU01182T0	Supercontig_12.5:3159220-3160733	1303	110.836	11.7304	9.43179	11.5168	142.552	13.8618	11.6295	13.6691
NCU01183T0	Supercontig_12.5:3160648-3162470	1485	360.382	38.1415	36.8184	40.017	344.033	33.4539	32.2185	35.1298
NCU01184T0	Supercontig_12.5:3162659-3165260	2538	98.9983	10.4776	9.82302	11.1894	107.998	10.5018	10.0145	11.3856
NCU01186T0	Supercontig_12.5:3165846-3168676	2758	175.851	18.6114	18.67	20.5706	175.949	17.1094	17.2122	18.9637
NCU01187T0	Supercontig_12.5:3169105-3175037	5643	359.74	38.0736	38.5925	40.5239	363.951	35.3908	35.7364	37.5162
NCU01188T0	Supercontig_12.5:3176291-3178250	1823	227.194	24.0454	20.3645	22.6614	201.652	19.6087	17.8487	19.8785
NCU01189T0	Supercontig_12.5:3178605-3183208	4291	112.031	11.857	11.8137	13.0316	89.1286	8.66692	8.75661	9.62919
NCU01190T0	Supercontig_12.5:3183802-3185614	1703	455.324	48.1898	41.4782	44.9879	494.915	48.1258	42.4549	45.6278
NCU01191T0	Supercontig_12.5:3185440-3186986	1473	69.4459	7.34991	6.74828	7.95154	97.3262	9.46405	8.80478	10.1407
NCU01192T0	Supercontig_12.5:3187193-3191098	3788	138.971	14.7082	14.2136	15.205	132.56	12.8902	12.3847	13.3809
NCU01193T0	Supercontig_12.5:3191134-3196494	5008	167.567	17.7347	17.178	18.3906	151.655	14.747	14.2992	15.1964
NCU01195T0	Supercontig_12.5:3200861-3203095	2107	1740.41	184.199	182.559	190.259	2064.1	200.714	163.21	168.945
NCU01196T0	Supercontig_12.5:3204892-3208134	3181	20.4612	2.16554	1.88607	2.44113	26.1305	2.54094	2.24394	2.83808
NCU01197T0	Supercontig_12.5:3209436-3214882	5167	902.841	95.5535	88.1307	90.9917	771.489	75.02	67.6621	70.0236
NCU01198T0	Supercontig_12.5:3216684-3218890	2138	66.2588	7.0126	6.55547	7.47489	64.6514	6.28674	5.86509	6.70982
NCU01199T0	Supercontig_12.5:3218884-3220265	1291	201.317	21.3067	20.0163	22.6571	211.228	20.5399	19.2536	21.8262
NCU01201T0	Supercontig_12.5:3222435-3223595	969	335.052	35.4607	28.8785	32.6553	465.158	45.2322	37.1553	41.3073
NCU01202T0	Supercontig_12.5:3223637-3225214	1301	949.904	100.534	83.2969	89.4388	1462.9	142.253	117.873	124.024
NCU01205T0	Supercontig_12.5:3227941-3230013	1993	89.3849	9.46019	8.68427	10.1838	118.542	11.5271	10.4397	11.9647
NCU01206T0	Supercontig_12.5:3230442-3236098	5510	88.0611	9.32007	8.96519	9.91073	79.1551	7.69708	7.49889	8.19708
NCU01207T0	Supercontig_12.5:3236708-3239751	2570	1622.98	171.771	162.891	168.407	1218.99	118.536	112.633	116.97
NCU01209T0	Supercontig_12.5:3248628-3250248	1563	9.03613	0.956352	0.710922	1.20982	13.0785	1.27176	1.02847	1.51505
NCU01211T0	Supercontig_12.5:3259331-3261929	2530	78.8458	8.34476	7.5927	8.82446	80.0111	7.78032	7.15014	8.31088
NCU01213T0	Supercontig_12.5:3262279-3265413	2923	281.064	29.7468	27.2606	29.4148	270.147	26.2693	23.7907	25.6996
NCU01214T0	Supercontig_12.5:3265577-3267915	2221	21.3477	2.25936	1.90682	2.54003	23.5843	2.29335	1.96351	2.5519
NCU01215T0	Supercontig_12.5:3268118-3270177	2059	140.52	14.8721	13.8003	15.601	209.522	20.374	19.6324	21.1157
NCU01216T0	Supercontig_12.5:3271669-3275778	3890	446.311	47.236	41.9088	44.1109	434.394	42.2407	36.8782	38.8485
NCU01218T0	Supercontig_12.5:3277853-3279443	1590	383.305	40.5676	34.6362	37.7722	487.265	47.3819	40.6885	44.17
NCU01219T0	Supercontig_12.5:3279345-3280694	1027	3879.01	410.541	408.668	423.485	6551.92	637.112	636.261	655.625
NCU01220T0	Supercontig_12.5:3280967-3285003	3949	89.2595	9.44691	8.76969	9.72476	79.2153	7.70294	7.22825	8.06858
NCU01221T0	Supercontig_12.5:3285267-3287447	1514	1153	122.029	118.788	127.239	1052.59	102.355	99.297	106.823
NCU01224T0	Supercontig_12.5:3289743-3292156	2176	742.487	78.5822	77.1209	81.4668	784.596	76.2945	74.9951	79.047
NCU01225T0	Supercontig_12.5:3292408-3294461	1816	391.321	41.416	37.2692	40.4901	427.543	41.5745	38.0909	41.2847
NCU01227T0	Supercontig_12.5:3294296-3296682	1891	1242.57	131.509	130.139	136.064	1302.58	126.664	125.292	130.984
NCU01229T0	Supercontig_12.5:3297105-3299441	2336	187.636	19.8587	19.0873	20.6334	165.892	16.1314	15.3936	16.9776
NCU01231T0	Supercontig_12.5:3302201-3305233	2679	1059.95	112.182	110.858	116.084	1760.45	171.187	147.491	152.391
NCU01233T0	Supercontig_12.5:3305696-3308033	2184	489.436	51.8002	46.6853	50.1684	659.699	64.1495	58.4845	61.7587
NCU01234T0	Supercontig_12.5:3308066-3310171	1908	371.413	39.309	35.9161	38.8728	328.887	31.9811	28.9973	31.5368
NCU01235T0	Supercontig_12.5:3310333-3312316	1926	197.583	20.9115	20.545	22.636	258.861	25.1717	24.739	27.2472
NCU01236T0	Supercontig_12.5:3312442-3313883	1441	226.977	24.0225	22.7243	25.1753	283.656	27.5828	26.5543	29.1628
NCU01238T0	Supercontig_12.5:3315668-3322912	6912	201.277	21.3024	20.6841	21.9627	176.006	17.1149	16.5761	17.8124
NCU01240T0	Supercontig_12.5:3328231-3331836	2967	450.412	47.67	46.2156	49.8326	500.281	48.6476	47.2231	50.7659
NCU01241T0	Supercontig_12.5:3333720-3337884	4008	644.672	68.2298	57.1467	59.8183	599.221	58.2685	48.3363	50.6626
NCU01242T0	Supercontig_12.5:3339420-3343169	3392	141.389	14.9641	14.3841	15.562	119.728	11.6424	11.2679	12.3761
NCU01243T0	Supercontig_12.5:3349051-3352526	3133	288.746	30.5598	29.7599	31.9223	344.155	33.4658	32.6801	34.2501
NCU01245T0	Supercontig_12.5:3355942-3357936	1936	92.0197	9.73904	9.98832	11.5072	94.3806	9.17762	9.38944	10.7925
NCU01246T0	Supercontig_12.5:3358199-3359618	1419	89.173	9.43776	7.18539	8.8297	97.553	9.4861	7.22266	8.77481
NCU01247T0	Supercontig_12.5:3360192-3364521	4182	153.809	16.2786	16.3749	17.743	128.206	12.4669	12.3625	13.5317
NCU01248T0	Supercontig_12.5:3364270-3366783	2440	37.6565	3.98543	3.64207	4.32879	29.8511	2.90274	2.63219	3.17892
NCU01249T0	Supercontig_12.5:3367760-3370827	2752	1130.47	119.645	110.266	114.924	929.212	90.3571	83.7568	87.545
NCU01250T0	Supercontig_12.5:3370914-3372733	1748	207.232	21.9327	16.3379	18.4681	239.191	23.2591	17.6989	19.7402
NCU01252T0	Supercontig_12.5:3373620-3377882	4262	71.2331	7.53906	6.79449	7.67943	65.2074	6.3408	5.77411	6.53205
NCU01253T0	Supercontig_12.5:3381030-3383464	2434	229.666	24.3071	22.8952	24.9371	222.365	21.6229	20.9029	22.3447
NCU01254T0	Supercontig_12.5:3383832-3386361	2472	356.183	37.6971	32.0661	34.7037	341.812	33.238	28.1549	30.513
NCU01255T0	Supercontig_12.5:3386196-3389923	3581	685.494	72.5503	71.9511	74.9649	804.792	78.2584	77.7248	80.7858
NCU01256T0	Supercontig_12.5:3391032-3393733	2492	1083.98	114.724	105.155	109.83	1118.17	108.732	101.357	105.788
NCU01257T0	Supercontig_12.5:3393819-3395597	1651	174.964	18.5176	18.9143	21.2277	229.48	22.3148	22.2962	24.5552
NCU01258T1	Supercontig_12.5:3397869-3399150	1172	1501.37	158.899	155.94	165.06	2319.16	225.517	222.665	233.429
NCU01259T0	Supercontig_12.5:3399941-3401205	1206	142.872	15.1211	14.3911	16.7896	169.001	16.4338	15.5965	17.9706
NCU01266T0	Supercontig_12.5:3449834-3454535	4701	55.2266	5.84499	5.46648	6.30277	41.797	4.06436	3.78249	4.48527
NCU01267T0	Supercontig_12.5:3455170-3458425	3183	100.345	10.6201	9.99477	11.258	76.4939	7.43831	6.93638	7.94714
NCU01268T0	Supercontig_12.5:3459261-3461124	1778	322.201	34.1007	30.0031	32.7086	374.154	36.3829	32.5296	35.3539
NCU01269T0	Supercontig_12.5:3462481-3466163	3569	145.629	15.4128	14.835	15.9947	128.397	12.4854	12.2272	13.3215
NCU01270T0	Supercontig_12.5:3467961-3470630	2459	0	0	0	0.0130045	0	0	0	0.0117531
NCU01271T0	Supercontig_12.5:3470937-3474214	2786	596.488	63.1302	61.9135	65.6215	750.59	72.9878	59.3341	62.3435
NCU01272T0	Supercontig_12.5:3475011-3480227	4937	306.292	32.4168	30.3279	31.9723	267.149	25.9778	24.1916	25.5776
NCU01273T1	Supercontig_12.5:3480589-3483262	2365	28.8342	3.05171	2.67414	3.43131	29.9337	2.91077	2.56381	3.26803
NCU01274T0	Supercontig_12.5:3483466-3486316	2850	93.5753	9.90368	10.0935	11.2878	92.6955	9.01376	9.34581	10.4483
NCU01275T0	Supercontig_12.5:3486563-3488068	1505	677.752	71.7308	63.5854	68.3957	858.665	83.4971	73.28	77.6021
NCU01276T0	Supercontig_12.5:3488524-3489911	1330	198.459	21.0042	18.5287	21.004	200.683	19.5145	16.9797	19.2429
NCU01277T0	Supercontig_12.5:3490174-3492704	2459	138.147	14.6209	13.3557	14.9025	143.482	13.9522	13.0651	14.552
NCU01279T0	Supercontig_12.5:3501034-3504364	3270	135.058	14.2941	12.3354	13.7038	136.188	13.243	11.356	12.6133
NCU01282T0	Supercontig_12.5:3510558-3512602	1831	881.217	93.2649	86.1821	90.7644	1106.29	107.576	100.546	105.478
NCU01283T0	Supercontig_12.5:3515783-3521119	4877	156.512	16.5647	16.0804	17.3359	122.447	11.9068	11.4446	12.4964
NCU01284T0	Supercontig_12.5:3521381-3522895	1514	115.988	12.2758	10.5557	12.4979	146.173	14.2139	12.4721	14.4312
NCU01285T0	Supercontig_12.5:3522783-3525426	2527	462.556	48.9553	47.1342	50.9697	419.554	40.7976	39.7769	42.49
NCU01288T0	Supercontig_12.5:3529622-3535456	5783	32.0335	3.39031	3.20842	3.86613	28.2122	2.74337	2.5162	3.1078
NCU01289T0	Supercontig_12.5:3535322-3538525	3056	175.256	18.5485	17.6821	19.4417	155.415	15.1126	14.4414	15.8579
NCU01290T0	Supercontig_12.5:3539647-3542237	2368	372.257	39.3984	33.7241	36.3899	383.379	37.28	31.6423	34.1288
NCU01291T0	Supercontig_12.5:3542458-3545673	3093	492.879	52.1645	51.0596	53.9944	499.126	48.5352	48.1136	50.6012
NCU01292T0	Supercontig_12.5:3548501-3549527	1026	21.4323	2.26831	1.76012	2.64797	39.2637	3.81802	3.34883	4.27906
NCU01294T0	Supercontig_12.5:3553251-3557053	3620	136.475	14.444	13.8203	15.163	123.328	11.9925	11.565	12.5917
NCU01296T0	Supercontig_12.5:3561428-3565169	3223	286.96	30.3708	24.1529	26.2851	386.592	37.5924	29.6673	31.8906
NCU01297T0	Supercontig_12.5:3563046-3565327	2215	113.851	12.0495	11.4065	12.7446	101.688	9.88818	9.30585	10.4821
NCU01299T0	Supercontig_12.5:3570364-3571522	945	132.977	14.0738	12.5483	15.1188	130.985	12.7371	11.8399	13.6267
NCU01300T0	Supercontig_12.5:3571448-3572738	1207	208.4	22.0563	20.6136	23.5211	197.482	19.2032	17.9102	20.5122
NCU01301T0	Supercontig_12.5:3573066-3574281	1106	98.0329	10.3755	9.60901	11.6609	146.664	14.2617	13.6478	15.8516
NCU01302T0	Supercontig_12.5:3574125-3576194	1812	188.066	19.9043	18.8086	21.0288	233.505	22.7061	21.6375	23.9161
NCU01303T0	Supercontig_12.5:3576724-3580233	3333	135.321	14.3219	13.5743	15.0559	114.139	11.099	10.1369	11.2779
NCU01304T0	Supercontig_12.5:3581504-3584124	2553	53.4104	5.65277	5.19052	6.12262	52.3629	5.09179	4.66168	5.52265
NCU01305T0	Supercontig_12.5:3584539-3587798	3045	264.829	28.0285	26.8276	29.3788	256.677	24.9594	23.8891	26.1684
NCU01309T0	Supercontig_12.5:3597375-3601028	3653	96.2637	10.1882	9.61591	10.7096	85.5138	8.31541	7.85817	8.71835
NCU01310T0	Supercontig_12.5:3601799-3604304	2095	194.424	20.5771	21.7407	23.7469	203.068	19.7464	21.0473	22.9256
NCU01311T0	Supercontig_12.5:3604975-3607644	2442	85.2434	9.02186	8.72362	10.1896	77.2817	7.51491	6.93279	8.55024
NCU01312T0	Supercontig_12.5:3617074-3618886	1751	344.872	36.5001	36.1884	39.3372	375.748	36.5379	37.1821	40.1674
NCU01315T0	Supercontig_12.5:3630865-3635902	4968	115.687	12.2439	11.8605	12.9864	97.0586	9.43803	8.99974	9.98099
NCU01317T0	Supercontig_12.5:3640957-3642935	1599	6076.89	643.157	519.357	530.891	6148.78	597.911	488.866	499.609
NCU01318T0	Supercontig_12.5:3643229-3646656	3019	899.269	95.1754	81.177	84.8772	798.238	77.6211	66.1357	69.2874
NCU01319T0	Supercontig_12.5:3647073-3650348	2990	159.02	16.8301	16.1096	17.6543	145.942	14.1915	13.5587	14.9485
NCU01321T0	Supercontig_12.5:3651499-3654199	2700	14.2268	1.50571	1.29438	1.72008	16.496	1.60408	1.38132	1.84901
NCU01322T0	Supercontig_12.5:3654988-3657205	2217	68.0466	7.20181	6.99227	8.18889	62.981	6.1243	5.92101	7.0072
NCU01323T0	Supercontig_12.5:3657161-3661778	4395	145.755	15.4262	14.9653	16.1128	141.325	13.7425	13.3024	14.3599
NCU01324T1	Supercontig_12.5:3662528-3665379	2730	55.0866	5.83017	5.25673	6.40475	63.2572	6.15116	5.62674	6.68792
NCU01325T0	Supercontig_12.5:3666147-3666942	795	0.974206	0.103106	0.0201023	0.18092	0.964578	0.093796	0.0184696	0.166226
NCU01326T0	Supercontig_12.5:3668004-3668876	872	2.75363	0.291434	0.120081	0.480323	0.943705	0.0917664	0	0.217006
NCU01327T0	Supercontig_12.5:3670033-3672264	2159	200.599	21.2307	21.3183	23.2651	237.46	23.0907	22.3072	24.5447
NCU01328T0	Supercontig_12.5:3672513-3675677	2615	4057.1	429.389	381.687	389.504	4252.73	413.538	365.056	372.4
NCU01330T0	Supercontig_12.5:3679000-3682803	3687	257.982	27.3039	26.6052	28.0052	246.394	23.9595	23.3412	24.5797
NCU01331T0	Supercontig_12.5:3683058-3683978	787	888.359	94.0208	60.3716	66.89	1226.01	119.218	77.5585	83.9953
NCU01332T0	Supercontig_12.5:3684274-3686333	1567	2890.54	305.925	260.698	269.551	2749.01	267.315	233.172	241.146
NCU01333T0	Supercontig_12.5:3686327-3689857	2757	339.247	35.9047	35.0329	37.462	325.837	31.6845	30.8646	33.0613
NCU01334T0	Supercontig_12.5:3690219-3692089	1143	11.8794	1.25727	0.950769	1.53801	6.78136	0.659423	0.449621	0.873548
NCU01335T0	Supercontig_12.5:3692752-3700051	6386	108.63	11.497	10.8411	11.732	91.3092	8.87896	8.49957	9.31234
NCU01336T0	Supercontig_12.5:3700550-3703216	2357	179.548	19.0028	15.5135	17.2696	157.819	15.3464	12.7272	14.1974
NCU01337T0	Supercontig_12.5:3703538-3705009	1471	129.582	13.7145	11.4509	13.4282	131.258	12.7636	10.5808	12.4075
NCU01338T0	Supercontig_12.5:3705159-3706239	1007	433.691	45.9003	33.1529	36.9459	626.57	60.928	45.2602	50.1595
NCU01339T0	Supercontig_12.5:3706163-3708109	1809	162.872	17.2378	16.2512	18.2337	225.279	21.9062	20.9352	23.053
NCU01340T0	Supercontig_12.5:3708774-3709865	924	167.242	17.7003	14.2344	17.4514	263.818	25.6538	22.4381	25.7435
NCU01341T0	Supercontig_12.5:3709854-3711454	1473	250.983	26.5631	24.9927	28.1635	251.692	24.4747	23.0762	25.9136
NCU01342T0	Supercontig_12.5:3711730-3713332	1360	429.723	45.4804	37.7441	41.7864	387.311	37.6623	31.3532	34.7541
NCU01343T0	Supercontig_12.5:3713342-3714747	1318	290.142	30.7076	28.713	31.9384	313.654	30.4999	29.2552	31.7285
NCU01344T0	Supercontig_12.5:3714757-3717572	2578	126.864	13.4268	12.9065	14.4067	114.964	11.1792	11.0666	12.4222
NCU01345T0	Supercontig_12.5:3718338-3721921	3339	293.082	31.0188	28.6649	30.8809	296.712	28.8525	26.8205	28.8433
NCU01347T0	Supercontig_12.5:3727251-3729052	1677	177.817	18.8195	16.3148	18.4495	196.591	19.1167	17.3888	19.6303
NCU01348T0	Supercontig_12.5:3730156-3732570	2053	7.93919	0.840256	0.638318	1.03532	7.28009	0.70792	0.550714	0.858255
NCU01349T0	Supercontig_12.5:3735909-3741109	5200	15.4696	1.63725	1.46497	1.81155	15.2455	1.48248	1.33213	1.63465
NCU01353T0	Supercontig_12.5:3747191-3750386	3071	265.588	28.1089	24.0474	25.9885	203.882	19.8256	16.9544	18.4605
NCU01355T0	Supercontig_12.5:3759324-3760819	1495	14.3129	1.51482	1.06898	1.62486	18.8961	1.83746	1.33574	1.92504
NCU01356T0	Supercontig_12.5:3760840-3762881	2041	73.3458	7.76266	6.27977	7.67353	96.6978	9.40295	8.17978	9.60423
NCU01357T0	Supercontig_12.5:3763094-3764336	1187	53.0168	5.61111	4.2545	5.53354	48.1005	4.67732	3.5997	4.66353
NCU01358T0	Supercontig_12.5:3767239-3769039	1683	37.5257	3.97159	3.45644	4.37753	35.4045	3.44275	3.00995	3.8475
NCU01360T0	Supercontig_12.5:3769058-3770375	971	908.628	96.1659	83.478	90.045	896.957	87.2206	77.2424	83.3063
NCU01361T0	Supercontig_12.5:3770666-3774819	4099	84.8812	8.98353	8.52284	9.48585	86.356	8.39731	8.06705	8.95901
NCU01362T0	Supercontig_12.5:3774818-3778900	4021	138.636	14.6728	14.0369	15.3646	110.522	10.7472	10.3046	11.2904
NCU01364T0	Supercontig_12.5:3779431-3781224	1387	246.054	26.0415	22.4568	25.0723	348.925	33.9296	31.3886	34.7975
NCU01365T0	Supercontig_12.5:3780934-3785173	3977	39.352	4.16488	3.87951	4.46568	41.6073	4.04591	3.78212	4.3234
NCU01367T0	Supercontig_12.5:3791526-3793919	2393	85.3063	9.02851	8.72193	10.0242	85.7129	8.33477	7.89083	9.08734
NCU01368T0	Supercontig_12.5:3794263-3795757	1278	276.843	29.3001	27.5311	31.1759	354.6	34.4814	32.4855	36.4921
NCU01369T0	Supercontig_12.5:3797943-3801663	3646	1464.86	155.036	121.07	125.045	1308.15	127.205	100.278	103.714
NCU01370T0	Supercontig_12.5:3801778-3804024	2162	44.6781	4.72857	4.30948	5.31478	42.6795	4.15017	3.94589	4.86954
NCU01371T1	Supercontig_12.5:3804241-3805266	903	103.32	10.935	8.45965	10.7604	103.734	10.0871	8.97399	11.2175
NCU01374T0	Supercontig_12.5:3810162-3811666	1405	78.5913	8.31783	6.68826	8.20108	113.566	11.0432	9.60425	11.3495
NCU01375T0	Supercontig_12.5:3812067-3812684	363	34.8759	3.69114	0.968564	2.42141	47.747	4.64294	1.25395	2.71014
NCU01376T0	Supercontig_12.5:3812750-3815365	2368	323.154	34.2015	31.119	33.6363	312.461	30.3839	27.5312	29.7821
NCU01377T0	Supercontig_12.5:3816481-3819147	2601	58.2408	6.164	5.72648	6.60511	65.9558	6.41358	6.04043	6.79125
NCU01378T0	Supercontig_12.5:3819016-3822301	2932	228.589	24.193	23.2056	25.3899	231.306	22.4924	21.6149	23.5827
NCU01379T0	Supercontig_12.5:3822705-3835614	12313	141.99	15.0278	14.6691	15.4128	124.913	12.1466	11.875	12.4176
NCU01380T0	Supercontig_12.5:3836115-3837924	1809	772.579	81.767	63.298	67.8918	843.823	82.0538	62.8891	66.5579
NCU01381T0	Supercontig_12.5:3840743-3841939	932	3023.16	319.961	279.107	291.556	4028.3	391.714	339.229	351.565
NCU01382T0	Supercontig_12.5:3842094-3846441	4170	53.4445	5.65638	5.07033	5.8943	52.4795	5.10313	4.6057	5.35219
NCU01386T0	Supercontig_12.5:3863118-3866383	3176	110.956	11.7432	11.0471	12.4463	114.016	11.087	10.5492	11.6996
NCU01387T0	Supercontig_12.5:3870026-3873386	3299	62.8893	6.65598	6.16678	7.1211	47.1447	4.58438	4.19714	4.95824
NCU01388T0	Supercontig_12.5:3873575-3876112	2327	453.034	47.9475	42.6557	45.8561	393.778	38.2912	34.0297	36.6736
NCU01389T0	Supercontig_12.5:3876203-3877856	1569	100.67	10.6545	9.49304	11.2246	139.434	13.5586	12.8304	14.2903
NCU01391T0	Supercontig_12.5:3879885-3881158	1273	2941.37	311.304	309.643	321.272	3199.15	311.087	309.928	320.85
NCU01393T0	Supercontig_12.5:3886219-3887806	1587	208.376	22.0538	19.4253	21.9328	262.463	25.522	23.4452	26.0451
NCU01394T0	Supercontig_12.5:3888213-3892249	3877	14.1682	1.49951	1.3809	1.76837	18.803	1.82841	1.64747	2.10195
NCU01395T0	Supercontig_12.5:3892917-3896127	3043	396.002	41.9115	35.161	37.7606	332.54	32.3364	27.2435	29.328
NCU01398T0	Supercontig_12.5:3899072-3901949	2793	114.005	12.0659	9.9218	11.2207	109.306	10.629	8.60076	9.77837
NCU01399T0	Supercontig_12.5:3902253-3904846	2454	177.142	18.7481	15.1868	16.8344	214.767	20.884	17.2382	19.0213
NCU01400T0	Supercontig_12.5:3903538-3905059	1521	440.328	46.6028	44.9162	48.7221	447.434	43.5088	42.0271	45.4614
NCU01402T0	Supercontig_12.5:3935438-3937165	1551	305.921	32.3776	26.0379	29.3042	325.612	31.6627	26.2615	29.1962
NCU01403T0	Supercontig_12.5:3937220-3939355	2015	144.563	15.3	14.5105	16.1556	146.167	14.2133	13.4014	15.0262
NCU01404T0	Supercontig_12.5:3939664-3942060	2396	32.1931	3.4072	3.08821	3.88194	33.7836	3.28513	2.92931	3.7934
NCU01407T0	Supercontig_12.5:3953061-3955561	2275	6.02077	0.637217	0.477192	0.790572	10.6956	1.04005	0.884226	1.20048
NCU01408T0	Supercontig_12.5:3955905-3958521	2478	138.102	14.6163	12.9695	14.6399	127.719	12.4195	10.891	12.3072
NCU01409T0	Supercontig_12.5:3958606-3962691	3589	333.822	35.3306	34.8347	37.4263	355.215	34.5413	34.542	36.9722
NCU01410T0	Supercontig_12.5:3963554-3965600	1985	304.133	32.1884	28.9837	31.552	309.361	30.0824	27.7245	30.1581
NCU01411T0	Supercontig_12.5:3967909-3970439	2404	109.203	11.5576	9.10084	10.5833	129.04	12.5479	9.86421	11.1652
NCU01412T0	Supercontig_12.5:3970911-3976406	5423	215.414	22.7987	19.3349	20.8497	299.71	29.144	24.9803	26.3125
NCU01413T0	Supercontig_12.5:3973436-3976684	3248	139.454	14.7594	14.1408	15.4834	132.55	12.8892	12.3922	13.535
NCU01414T0	Supercontig_12.5:3977114-3980680	3458	927.776	98.1925	95.5274	99.1091	851.03	82.7546	81.0852	84.2232
NCU01417T0	Supercontig_12.5:4002178-4005467	3017	821.871	86.9839	79.202	82.8464	1042.48	101.371	92.0956	95.9842
NCU01418T0	Supercontig_12.5:4007433-4009736	1987	7999.69	846.659	676.66	688.089	7380.74	717.707	577.009	587.089
NCU01419T0	Supercontig_12.5:4012301-4013845	1460	250.934	26.558	25.384	27.7265	313.669	30.5013	29.0247	31.891
NCU01420T0	Supercontig_12.5:4013445-4015369	1784	407.737	43.1535	41.5377	45.1155	415.649	40.4179	38.9046	42.2457
NCU01422T0	Supercontig_12.5:4017680-4019324	1546	2207.55	233.639	232.184	241.129	2706.58	263.19	262.47	271.316
NCU01423T0	Supercontig_12.5:4020358-4022197	1729	29.232	3.09382	2.2091	3.05946	29.741	2.89203	2.10611	2.95535
NCU01424T0	Supercontig_12.5:4024028-4025499	976	2676.92	283.316	204.58	214.732	3951.86	384.281	284.64	296.63
NCU01425T0	Supercontig_12.5:4025410-4026962	1477	736.095	77.9057	76.0621	81.1862	923.601	89.8115	86.9565	93.4352
NCU01427T0	Supercontig_12.5:4030154-4032913	2277	4713.82	498.895	501.595	512.238	4407.79	428.616	430.763	440.142
NCU01429T0	Supercontig_12.5:4777828-4781182	3228	2339.69	247.624	248.403	254.622	2165.44	210.569	211.088	216.581
NCU01431T0	Supercontig_12.5:4768951-4776086	6660	132.642	14.0384	14.8823	15.8733	109.313	10.6296	10.9949	11.8084
NCU01432T0	Supercontig_12.5:4766632-4767995	1213	242.126	25.6257	20.1051	22.7796	347.657	33.8063	26.2678	29.2577
NCU01433T0	Supercontig_12.5:4763437-4765965	2111	368.546	39.0056	34.582	37.3907	309.507	30.0966	26.6748	29.0049
NCU01434T0	Supercontig_12.5:4762198-4763389	1191	79.6085	8.42549	7.01782	8.73537	117.751	11.4502	10.7012	12.2053
NCU01435T0	Supercontig_12.5:4758898-4761774	2624	187.561	19.8507	19.5442	21.5358	174.711	16.989	17.1902	18.7067
NCU01436T0	Supercontig_12.5:4757549-4758629	904	1434.6	151.833	146.973	158.282	2400.73	233.448	230.015	242.038
NCU01438T0	Supercontig_12.5:4746170-4748649	2202	2407.47	254.798	264.345	272.51	2252.72	219.056	231.146	238.507
NCU01439T0	Supercontig_12.5:4742526-4745460	2873	4884.11	516.917	464.515	472.386	4987.4	484.977	434.857	442.161
NCU01440T0	Supercontig_12.5:4734285-4741305	6587	336.644	35.6292	35.7644	37.4652	271.1	26.3619	25.8892	27.3359
NCU01441T0	Supercontig_12.5:4730946-4732373	1011	1396.64	147.816	144.796	153.671	2262.16	219.974	216.777	227.744
NCU01442T0	Supercontig_12.5:4728514-4731517	2572	180.321	19.0845	16.3665	18.1809	242.373	23.5685	20.809	22.6758
NCU01443T0	Supercontig_12.5:4720757-4723464	1937	851.856	90.1575	88.5173	93.4986	765.901	74.4767	72.9384	77.2826
NCU01444T0	Supercontig_12.5:4718351-4720889	2165	534.579	56.578	50.1732	53.8492	646.659	62.8815	57.7024	60.9171
NCU01445T0	Supercontig_12.5:4713858-4717467	3545	138.68	14.6774	13.7498	15.233	123.002	11.9608	11.1585	12.3845
NCU01447T0	Supercontig_12.5:4710027-4712894	2428	554.207	58.6553	56.3295	59.5613	577.746	56.1803	54.4577	57.5298
NCU01449T1	Supercontig_12.5:4705717-4708931	2414	1837.63	194.489	180.429	186.44	2170.76	211.085	197.02	203.146
NCU01451T0	Supercontig_12.5:4697051-4699062	1955	1783.72	188.782	177.233	183.658	1880.73	182.883	175.088	181.247
NCU01452T0	Supercontig_12.5:4694537-4696530	1543	4850.98	513.411	477.637	488.792	4784.72	465.269	437.721	447.96
NCU01453T1	Supercontig_12.5:4692274-4694477	1511	468.331	49.5665	47.6565	51.8411	553.166	53.7901	52.1358	56.1706
NCU01454T0	Supercontig_12.5:4690431-4692338	1591	770.841	81.5831	68.4856	72.6542	748.44	72.7787	63.5231	67.3808
NCU01455T0	Supercontig_12.5:4687107-4689654	2488	187.024	19.794	19.0902	20.5033	140.748	13.6864	13.0486	14.3233
NCU01457T0	Supercontig_12.5:4678869-4681856	2987	90.0173	9.52711	9.3416	10.4759	86.8977	8.44998	8.3371	9.3694
NCU01458T0	Supercontig_12.5:4677500-4678617	1014	106.534	11.2752	9.9765	12.246	121.36	11.8011	10.2812	12.4968
NCU01459T0	Supercontig_12.5:4673280-4676687	2943	822.266	87.0257	84.1313	87.9488	965.779	93.9129	91.8818	95.8033
NCU01460T0	Supercontig_12.5:4669151-4670292	853	873.234	92.42	89.2506	96.5239	1315	127.872	124.989	132.924
NCU01461T0	Supercontig_12.5:4663953-4669177	5163	108.081	11.4389	11.8366	12.8952	90.9838	8.84731	9.24853	10.0335
NCU01462T0	Supercontig_12.5:4660143-4661351	1136	1.62994	0.172507	0.0703403	0.267293	2.4335	0.236635	0.116329	0.348987
NCU01463T0	Supercontig_12.5:4657309-4659298	1914	42.0364	4.44898	3.89096	4.95972	42.9774	4.17914	3.75033	4.61266
NCU01464T0	Supercontig_12.5:4654690-4656861	1991	363.068	38.4258	34.764	37.6215	414.295	40.2863	37.1692	40.1044
NCU01466T0	Supercontig_12.5:4643293-4646967	3612	46.5869	4.9306	5.37577	6.1943	42.0499	4.08895	4.37004	5.10989
NCU01467T0	Supercontig_12.5:4641962-4642950	774	1640.15	173.588	167.198	180.63	2278.54	221.566	215.614	229.934
NCU01468T0	Supercontig_12.5:4639971-4642189	2162	845.79	89.5154	87.535	91.6227	894.308	86.963	85.818	89.6824
NCU01469T0	Supercontig_12.5:4638477-4639681	1204	91.4087	9.67438	8.45523	10.3799	104.075	10.1203	8.74414	10.6222
NCU01470T0	Supercontig_12.5:4633348-4636782	3053	842.608	89.1786	79.4616	83.0944	748.215	72.7568	66.1495	69.3237
NCU01471T0	Supercontig_12.5:4628533-4631799	2816	166.888	17.6629	16.5892	18.7631	198.937	19.3448	18.3945	20.4846
NCU01472T0	Supercontig_12.5:4623492-4628245	4494	23.0971	2.44452	2.30794	2.80224	22.1495	2.15383	1.99306	2.43742
NCU01473T0	Supercontig_12.5:4621322-4623251	1846	209.754	22.1996	19.2451	21.4354	186.556	18.1409	15.8526	17.8888
NCU01475T0	Supercontig_12.5:4614827-4617253	2363	39.5483	4.18565	3.75629	4.61828	32.3607	3.14677	2.78774	3.50882
NCU01476T0	Supercontig_12.5:4610428-4613810	3211	52.143	5.51863	5.41005	6.41044	68.0339	6.61565	6.7129	7.61832
NCU01477T0	Supercontig_12.5:4605705-4609263	3448	589.082	62.3463	61.2601	63.4293	606.856	59.011	59.6361	62.5702
NCU01478T0	Supercontig_12.5:4598515-4603188	4351	313.866	33.2184	32.3446	34.5521	306.276	29.7824	28.8267	30.8346
NCU01479T0	Supercontig_12.5:4594145-4598010	3799	275.719	29.1811	28.4542	29.9097	256.214	24.9144	24.1295	25.6601
NCU01480T0	Supercontig_12.5:4590985-4593750	2681	89.7542	9.49927	7.4333	8.63742	103.663	10.0802	8.23164	9.33248
NCU01481T0	Supercontig_12.2:3347848-3350878	2821	140.883	14.9105	13.8795	15.4261	214.121	20.8212	20.1798	21.4654
NCU01483T0	Supercontig_12.2:3345022-3346189	984	4167.68	441.092	379.02	392.354	7300.21	709.876	633.845	651.349
NCU01484T0	Supercontig_12.2:3342199-3344700	1929	5704.24	603.716	504.418	514.857	6182.75	601.214	522.997	533.258
NCU01485T0	Supercontig_12.2:3338078-3340096	1926	147.726	15.6348	14.5209	16.4211	126.13	12.2649	11.5957	12.9299
NCU01486T0	Supercontig_12.2:3332318-3337925	4873	17.7966	1.88353	1.65847	2.10984	10.5747	1.02829	0.871937	1.18758
NCU01487T0	Supercontig_12.2:3328816-3331553	2650	3680.63	389.545	382.99	390.77	3192.17	310.409	311.104	318.55
NCU01489T0	Supercontig_12.2:3299469-3300879	1217	351.951	37.2493	31.9101	36.5325	393.425	38.2569	32.4191	36.7023
NCU01490T0	Supercontig_12.2:3297630-3299466	1836	56.7073	6.0017	5.66657	6.92871	76.1403	7.40393	7.43763	8.76521
NCU01491T0	Supercontig_12.2:3293281-3297039	3696	79.3598	8.39916	7.89903	8.91342	66.6135	6.47754	6.05184	6.90489
NCU01493T0	Supercontig_12.2:3290115-3292237	1407	56.5193	5.9818	5.30439	6.6674	82.2367	7.99674	7.1486	8.87052
NCU01494T0	Supercontig_12.2:3285487-3288363	2812	105.935	11.2118	9.5706	10.8266	110.739	10.7683	9.399	10.7357
NCU01495T0	Supercontig_12.2:3281840-3284759	2709	2.85608	0.302278	0.212376	0.395256	4.4994	0.437524	0.319792	0.574541
NCU01498T0	Supercontig_12.2:3264426-3269512	4919	434.933	46.0317	42.7229	44.7795	352.799	34.3063	32.0979	33.7516
NCU01499T0	Supercontig_12.2:3259231-3263375	3705	89.5269	9.47521	9.01957	9.99684	73.3768	7.13519	6.72026	7.56233
NCU01500T0	Supercontig_12.2:3257705-3259379	1589	0	0	0	0.0201149	91.4111	8.88886	8.10401	9.67491
NCU01501T0	Supercontig_12.2:3256116-3257492	1281	301.164	31.8742	30.1389	33.6378	410.69	39.9357	38.4471	41.9377
NCU01502T0	Supercontig_12.2:3254130-3256200	2005	44.9503	4.75738	4.56723	5.70704	47.7039	4.63876	4.46724	5.50716
NCU01503T0	Supercontig_12.2:3250812-3253964	2985	83.8541	8.87482	8.48053	9.56201	56.5146	5.49551	5.0677	5.92568
NCU01504T0	Supercontig_12.2:3243753-3245613	1860	914.334	96.7698	83.1715	87.6308	844.812	82.1499	71.7667	75.7217
NCU01505T0	Supercontig_12.2:3241958-3243540	1329	7.61543	0.80599	0.565178	1.02213	11.5786	1.12591	0.89492	1.3479
NCU01506T0	Supercontig_12.2:3239641-3241009	1368	25.9762	2.74923	2.35981	3.14252	35.3998	3.44229	3.05903	3.83183
NCU01509T0	Supercontig_12.2:3233925-3237493	3568	220.048	23.2891	22.4138	24.3808	359.431	34.9512	33.7865	36.2145
NCU01510T0	Supercontig_12.2:3227827-3233310	5341	320.54	33.9248	32.6149	34.2905	328.433	31.937	30.9117	32.4815
NCU01511T0	Supercontig_12.2:3226157-3227772	1507	511.377	54.1223	52.3855	56.512	555.344	54.0019	52.4969	56.3595
NCU01512T0	Supercontig_12.2:3224382-3226620	2163	182.167	19.2799	17.0452	18.9736	173.702	16.8909	14.7037	16.3804
NCU01514T0	Supercontig_12.2:3221921-3224154	1976	69.8953	7.39748	6.82329	7.98123	96.0238	9.3374	8.69844	9.9934
NCU01515T0	Supercontig_12.2:3219811-3221940	1976	240.572	25.4613	24.5785	26.3497	289.464	28.1477	27.5164	29.7976
NCU01516T0	Supercontig_12.2:3217821-3219397	1497	231.911	24.5446	22.3226	24.8847	217.681	21.1674	19.2247	21.6964
NCU01517T0	Supercontig_12.2:3214127-3217500	3311	1444.39	152.869	136.123	140.554	1250.66	121.615	107.125	110.846
NCU01520T0	Supercontig_12.2:3206431-3207264	755	26.2795	2.78133	1.75689	2.92109	48.367	4.70323	3.24783	4.72589
NCU01522T0	Supercontig_12.2:3199246-3204527	5281	17.878	1.89214	1.70072	2.13346	16.6538	1.61943	1.42079	1.83507
NCU01523T0	Supercontig_12.2:3195788-3197744	1562	1496.7	158.406	146.257	153.101	1768.68	171.987	163.697	170.823
NCU01524T0	Supercontig_12.2:3193423-3195243	1673	147.882	15.6513	14.8064	16.4971	177.602	17.2701	16.6054	18.5012
NCU01525T0	Supercontig_12.2:3188785-3192710	2898	268.624	28.4302	27.8371	29.6498	258.222	25.1096	24.4459	26.1957
NCU01527T0	Supercontig_12.2:3183972-3188203	2626	97.4174	10.3103	10.1024	11.5448	90.0025	8.75189	8.62771	9.94731
NCU01528T0	Supercontig_12.2:3180103-3182245	1506	22669.3	2399.24	2190.61	2215.03	20370.5	1980.84	1830.81	1852.18
NCU01529T0	Supercontig_12.2:3178072-3178518	381	30.9302	3.27355	2.06112	4.48597	27.0443	2.6298	0.578084	1.61863
NCU01530T0	Supercontig_12.2:3176117-3176801	684	13.8449	1.46529	0.957944	1.89252	17.3569	1.6878	1.20214	2.16815
NCU01532T0	Supercontig_12.2:3168329-3170610	1680	0.177163	0.0187503	0	0.0475634	0.517879	0.0503589	0.00874007	0.0874007
NCU01534T1	Supercontig_12.2:3159767-3162945	1964	292.177	30.923	29.7927	32.4081	358.414	34.8524	33.7305	36.4204
NCU01535T0	Supercontig_12.2:3157051-3159112	2000	336.137	35.5755	36.6371	39.5138	394.394	38.3511	40.1369	42.9414
NCU01540T0	Supercontig_12.2:3141864-3145950	3957	291.379	30.8385	30.2227	32.0745	307.203	29.8726	29.1995	31.0445
NCU01541T0	Supercontig_12.2:3141481-3142493	953	279.195	29.549	27.8373	31.2751	416.511	40.5017	44.1116	48.2408
NCU01542T0	Supercontig_12.2:3136102-3140862	4760	82.9786	8.78216	8.44726	9.11875	81.4497	7.92022	7.6162	8.22698
NCU01543T0	Supercontig_12.2:3127768-3133622	5454	204.301	21.6225	21.4608	22.8878	157.413	15.3069	14.7183	15.9702
NCU01545T0	Supercontig_12.2:3124674-3126054	1119	9648.55	1021.17	842.696	860.377	13974.3	1358.86	1155.53	1174.65
NCU01546T0	Supercontig_12.2:3121498-3123486	1913	2624.67	277.786	257.23	265.316	3004.89	292.198	269.957	278.008
NCU01547T0	Supercontig_12.2:3118041-3119873	1659	389.57	41.2307	44.2448	47.6742	375.106	36.4755	40.6778	43.8375
NCU01548T0	Supercontig_12.2:3116757-3117656	760	768.393	81.324	76.9578	86.1022	1183.29	115.063	111.007	120.907
NCU01549T0	Supercontig_12.2:3111535-3116090	3735	269.013	28.4713	27.8027	29.5975	271.519	26.4026	25.5238	27.4661
NCU01550T0	Supercontig_12.2:3109505-3111625	1900	748.19	79.1858	74.0355	78.1906	852.279	82.876	79.9005	84.1354
NCU01551T0	Supercontig_12.2:3107180-3108510	1330	216.094	22.8706	20.4993	23.1909	305.228	29.6806	26.3858	29.3446
NCU01552T0	Supercontig_12.2:3104697-3107067	1864	1868.14	197.717	196.214	204.435	3193.33	310.522	309.614	320.136
NCU01554T0	Supercontig_12.2:3098687-3103787	5036	106.444	11.2656	11.2942	12.3573	87.1836	8.47778	8.49044	9.26309
NCU01555T0	Supercontig_12.2:3097438-3098667	1134	785.686	83.1542	70.8871	76.4679	851.011	82.7527	74.0899	79.7483
NCU01559T0	Supercontig_12.2:3086302-3087702	1318	477.105	50.4951	48.721	53.0176	413.845	40.2426	38.6788	42.2957
NCU01560T0	Supercontig_12.2:3085086-3086503	1417	666.192	70.5074	67.8145	73.7992	575.924	56.0032	54.0831	58.6387
NCU01561T0	Supercontig_12.2:3081155-3083396	2181	0.277394	0.0293584	0.00732751	0.0586201	0.41664	0.0405143	0.0134648	0.0740562
NCU01562T0	Supercontig_12.2:3079220-3080410	1071	1.01668	0.107602	0.0298437	0.179062	1.72636	0.167872	0.0822595	0.260488
NCU01563T0	Supercontig_12.2:3077064-3079201	1927	61.8713	6.54824	5.92107	7.1886	34.9177	3.39541	2.93808	3.85104
NCU01564T0	Supercontig_12.2:3072628-3076914	3616	202.824	21.4661	19.7291	21.3423	201.707	19.6141	18.1268	19.6089
NCU01565T0	Supercontig_12.2:3068628-3072190	3428	555.178	58.7581	57.6595	59.86	548.739	53.3596	54.1287	56.9814
NCU01566T0	Supercontig_12.2:3066926-3068568	1642	1.17127	0.123963	0.058397	0.184924	0.905332	0.0880349	0.0357694	0.143077
NCU01569T0	Supercontig_12.2:3056090-3060460	4014	112.872	11.9459	11.5779	12.6529	95.2934	9.26638	8.95485	9.88399
NCU01570T0	Supercontig_12.2:3052852-3055261	2379	53.9037	5.70498	5.16061	6.25592	83.0627	8.07706	7.48664	8.68658
NCU01571T0	Supercontig_12.2:3050672-3052306	1473	250	26.4591	22.9901	25.6265	247.583	24.0751	20.8537	23.4156
NCU01572T0	Supercontig_12.2:3046250-3049342	2934	50.9401	5.39132	5.05476	5.72473	36.1781	3.51798	3.22793	3.80846
NCU01573T0	Supercontig_12.2:3044746-3046162	1356	15.209	1.60966	1.22645	2.00028	30.5395	2.96968	2.21982	3.15107
NCU01575T0	Supercontig_12.2:3038372-3040781	2112	327.914	34.7052	32.3107	34.9742	316.599	30.7863	28.9982	31.4106
NCU01577T0	Supercontig_12.2:3036384-3038166	1717	146.83	15.54	13.4496	15.4135	151.718	14.7531	12.8704	14.5893
NCU01579T0	Supercontig_12.2:3034927-3035918	991	13.9613	1.47761	1.07977	1.86818	22.864	2.22331	1.79242	2.65098
NCU01581T0	Supercontig_12.2:3027928-3030644	2462	28.5151	3.01794	2.81068	3.6091	30.3993	2.95605	2.82096	3.64996
NCU01584T0	Supercontig_12.2:3021362-3026505	4946	42.1322	4.45913	4.12802	4.79332	29.7661	2.89448	2.64504	3.14561
NCU01585T0	Supercontig_12.2:3019576-3021077	1358	345.074	36.5214	33.1394	36.7405	463.618	45.0825	41.6388	45.261
NCU01587T1	Supercontig_12.2:3016729-3019002	1109	1024.6	108.44	104.44	113.62	1521.09	147.911	143.875	154.125
NCU01589T0	Supercontig_12.2:3012905-3015387	2324	384.04	40.6455	37.0513	39.9258	310.008	30.1453	27.7618	30.0364
NCU01593T0	Supercontig_12.2:3002794-3004549	1569	1.46868	0.15544	0.0451706	0.259731	3.08407	0.299897	0.163717	0.43999
NCU01595T0	Supercontig_12.2:2999266-3001255	1849	102.819	10.882	10.2681	11.5041	102.732	9.9897	9.43417	10.5459
NCU01596T0	Supercontig_12.2:2997034-2999005	1824	461.243	48.8163	45.3417	48.8902	502.74	48.8867	44.9355	48.3889
NCU01597T0	Supercontig_12.2:2988135-2996985	8796	32.7828	3.46962	3.8736	4.3151	30.9395	3.00858	3.34531	3.74595
NCU01598T0	Supercontig_12.2:2986126-2987867	1741	81.1051	8.58388	7.8108	9.36456	69.9751	6.80442	6.14145	7.47009
NCU01599T0	Supercontig_12.2:2983075-2985994	2848	260.738	27.5955	25.9921	28.0907	226.812	22.0553	20.3906	22.159
NCU01601T0	Supercontig_12.2:2981483-2982817	1135	514.371	54.4392	47.3385	51.6048	520.317	50.5959	43.8818	47.8275
NCU01607T0	Supercontig_12.2:2973263-2975898	2571	382.634	40.4967	39.1856	41.846	434.102	42.2123	41.0059	44.0443
NCU01608T0	Supercontig_12.2:2969603-2971561	1896	55.5968	5.88417	5.28204	6.48855	44.7128	4.3479	3.84499	4.85366
NCU01611T0	Supercontig_12.2:2961573-2965753	3166	256.154	27.1104	26.4201	28.727	344.154	33.4658	32.6085	34.7604
NCU01612T0	Supercontig_12.2:2958191-2961293	3036	95.5994	10.1179	9.58036	10.6489	89.1749	8.67142	8.21705	9.12146
NCU01614T0	Supercontig_12.2:2952971-2954651	1368	378.69	40.0792	39.6028	42.9906	539.835	52.4938	54.9766	58.9802
NCU01615T0	Supercontig_12.2:2949195-2952604	3290	38.4909	4.07375	3.78402	4.36693	35.1929	3.42218	3.18213	3.66414
NCU01625T0	Supercontig_12.2:2933603-2936878	2997	69.0498	7.30799	6.81204	7.81491	49.7058	4.83342	4.40941	5.31088
NCU01629T0	Supercontig_12.2:2924323-2926753	2348	38.1239	4.0349	3.62967	4.44515	49.1895	4.78321	3.91472	4.80898
NCU01632T0	Supercontig_12.2:2892404-2897679	5211	1021.23	108.084	101.193	104.291	856.387	83.2755	76.1273	78.652
NCU01633T0	Supercontig_12.2:2887725-2890393	2596	186.393	19.7271	14.5839	16.2214	191.498	18.6214	13.8179	15.3621
NCU01634T0	Supercontig_12.2:2877349-2878740	1254	9261.05	980.157	762.069	777.974	10850.7	1055.13	893.903	909.675
NCU01635T0	Supercontig_12.2:2874240-2875647	1340	14139.9	1496.51	1231.03	1249.99	15490	1506.26	1310.71	1329.6
NCU01636T0	Supercontig_12.2:2872772-2874072	1132	643.741	68.1313	51.9392	56.5134	958.215	93.1774	76.0238	81.8089
NCU01637T0	Supercontig_12.2:2870525-2872765	2240	74.1502	7.84779	7.47697	8.6827	67.4588	6.55973	6.18797	7.27611
NCU01638T0	Supercontig_12.2:2864457-2870350	5664	109.681	11.6083	11.9154	12.9086	99.4903	9.67449	9.82258	10.7066
NCU01640T0	Supercontig_12.2:2859549-2861694	2082	468.118	49.544	47.5678	51.5286	508.948	49.4904	47.9288	51.6808
NCU01642T0	Supercontig_12.2:2837041-2846461	8972	189.447	20.0504	19.3585	20.3525	154.769	15.0498	14.4591	15.2643
NCU01643T0	Supercontig_12.2:2831268-2835334	3989	209.352	22.1571	21.5702	22.744	171.724	16.6985	16.1888	17.2085
NCU01644T0	Supercontig_12.2:2826559-2830695	4052	222.353	23.5331	22.9947	24.5035	221.191	21.5087	20.9945	22.4026
NCU01645T0	Supercontig_12.2:2824589-2827029	2272	620.925	65.7165	57.3132	60.577	708.811	68.9251	61.2861	64.6402
NCU01646T0	Supercontig_12.2:2820782-2824240	3359	325.054	34.4025	29.6932	31.9198	319.477	31.0661	26.6389	28.6454
NCU01648T0	Supercontig_12.2:2814398-2819758	5121	538.854	57.0304	49.2858	51.5109	570.814	55.5063	48.0555	50.1802
NCU01649T0	Supercontig_12.2:2812325-2814018	1523	845.793	89.5157	80.4102	85.1217	1164.95	113.28	103.015	108.346
NCU01650T0	Supercontig_12.2:2810521-2811566	796	285.253	30.1902	23.3496	27.4051	303.088	29.4724	22.8182	26.5259
NCU01651T0	Supercontig_12.2:2807411-2810215	2804	18.9946	2.01032	1.79533	2.22849	18.7604	1.82427	1.62857	2.02131
NCU01652T0	Supercontig_12.2:2805110-2807226	1849	415.307	43.9546	38.4969	41.6344	501.912	48.8062	43.3988	46.75
NCU01653T0	Supercontig_12.2:2803209-2803890	579	63.0357	6.67147	2.64975	4.19544	61.6609	5.99594	2.48526	3.90541
NCU01654T0	Supercontig_12.2:2797973-2801265	3063	694.945	73.5506	67.0297	70.2854	658.196	64.0033	57.6739	60.5357
NCU01655T0	Supercontig_12.2:2796484-2797757	1145	333.417	35.2877	29.0595	32.4093	478.643	46.5435	39.895	44.191
NCU01656T0	Supercontig_12.2:2791336-2795556	2856	33.1561	3.50913	3.13919	3.88341	20.8605	2.02849	1.784	2.27756
NCU01657T0	Supercontig_12.2:2789456-2790935	1275	307.787	32.5751	25.545	28.4906	531.417	51.6753	39.6392	43.1862
NCU01658T0	Supercontig_12.2:2784091-2788975	4513	298.316	31.5727	30.8259	32.3096	273.207	26.5668	25.4526	26.933
NCU01659T1	Supercontig_12.2:2774662-2780701	5876	18.2226	1.92861	1.70738	2.15196	27.5089	2.67498	2.43073	2.92284
NCU01660T0	Supercontig_12.2:2770304-2771885	1464	34.946	3.69856	2.92554	4.13724	42.5259	4.13524	3.27968	4.41302
NCU01664T0	Supercontig_12.2:2766837-2768625	1696	120.543	12.7579	12.5514	14.3888	144.07	14.0095	14.4409	16.2071
NCU01665T0	Supercontig_12.2:2763389-2766543	2632	98.918	10.4691	9.70153	11.2437	95.3027	9.26728	8.56474	9.97443
NCU01666T0	Supercontig_12.2:2760962-2762745	1717	2263.65	239.577	238.416	247.213	2094.85	203.704	202.225	210.29
NCU01667T0	Supercontig_12.2:2759148-2761168	1845	2909.19	307.899	251.699	259.044	2879.33	279.988	229.203	236.62
NCU01668T1	Supercontig_12.2:2754559-2758350	3649	127.646	13.5096	12.7738	14.34	91.1039	8.859	8.22952	9.48994
NCU01669T0	Supercontig_12.2:2752227-2754392	2112	124.853	13.214	12.4435	14.0341	111.466	10.839	10.1451	11.5328
NCU01670T0	Supercontig_12.2:2750614-2752349	1619	209.085	22.1288	21.213	23.049	268.766	26.135	25.7933	28.2148
NCU01674T0	Supercontig_12.2:2742515-2744335	1586	1540.45	163.036	143.036	149.747	2062.61	200.569	176.32	183.754
NCU01675T0	Supercontig_12.2:2738184-2742430	4104	114.006	12.066	11.5654	12.5584	106.722	10.3777	9.82466	10.898
NCU01679T2	Supercontig_12.2:2730004-2733279	2978	39.7927	4.21152	3.86385	4.55612	25.7342	2.50241	2.23849	2.76607
NCU01680T0	Supercontig_12.2:2725886-2729848	3380	9020.38	954.685	965.753	977.97	8272	804.374	813.365	824.122
NCU01692T0	Supercontig_12.2:2704176-2706814	2333	1541.81	163.18	138.386	143.626	1453.49	141.339	119.562	124.61
NCU01695T0	Supercontig_12.2:2699056-2703155	3610	155.196	16.4254	15.1358	16.4948	133.415	12.9734	11.8605	13.1458
NCU01696T0	Supercontig_12.2:2695053-2699041	3758	92.9309	9.83547	8.98576	10.0191	92.7415	9.01824	8.31065	9.26401
NCU01697T0	Supercontig_12.2:2692635-2694630	1915	178.715	18.9146	15.6725	17.7004	191.712	18.6422	15.3734	17.344
NCU01698T0	Supercontig_12.2:2689467-2691225	1553	496.216	52.5178	50.5514	54.9183	564.821	54.9235	53.1895	57.3603
NCU01700T0	Supercontig_12.2:2684696-2686715	1629	82.8081	8.76412	7.33825	8.92756	130.024	12.6436	10.6091	12.4479
NCU01702T0	Supercontig_12.2:2677434-2681558	4038	262.914	27.8259	27.0155	28.6698	207.744	20.2011	19.5487	20.9305
NCU01703T0	Supercontig_12.2:2675099-2677131	1953	276.508	29.2646	27.7566	30.2524	326.167	31.7167	29.6373	32.2086
NCU01705T0	Supercontig_12.2:2668234-2670887	2653	131.051	13.8699	13.132	14.5235	134.346	13.0639	12.1097	13.4878
NCU01713T0	Supercontig_12.2:2655535-2658059	2401	95.9102	10.1508	9.2187	10.5765	122.133	11.8763	10.7633	12.1698
NCU01715T0	Supercontig_12.2:2652438-2654749	2188	22.64	2.39614	2.08342	2.71589	34.4402	3.34898	3.05343	3.64399
NCU01720T0	Supercontig_12.2:2644626-2646922	2296	353.33	37.3952	29.8118	32.2689	308.349	29.984	24.0331	26.1435
NCU01722T1	Supercontig_12.2:2634937-2640617	5622	86.9487	9.20235	8.77135	9.72874	76.9569	7.48333	7.10013	7.92209
NCU01724T0	Supercontig_12.2:2629951-2633540	3518	370.971	39.2623	33.7479	36.1737	356.775	34.693	29.8633	32.0253
NCU01725T0	Supercontig_12.2:2626360-2629086	2656	234.821	24.8526	21.9923	23.9359	247.988	24.1144	21.1294	22.9759
NCU01728T0	Supercontig_12.2:2620007-2624154	3737	44.9423	4.75654	4.42131	5.10152	36.7116	3.56986	3.3001	3.85267
NCU01731T0	Supercontig_12.2:2607928-2611456	3275	438.18	46.3754	39.5507	41.8198	383.596	37.3011	32.4647	34.8096
NCU01735T0	Supercontig_12.2:2598793-2601814	2957	20.3154	2.15011	1.83917	2.4639	25.9855	2.52685	2.20651	2.8485
NCU01737T0	Supercontig_12.2:2592728-2597160	4271	244.757	25.9042	24.8195	26.6567	199.638	19.4129	18.575	20.0155
NCU01738T0	Supercontig_12.2:2588904-2591166	2179	200.669	21.2381	19.6558	21.812	180.631	17.5647	16.7318	18.3895
NCU01739T0	Supercontig_12.2:2587194-2588791	1511	466.854	49.4102	37.8432	41.196	707.11	68.7598	52.1836	56.2261
NCU01740T0	Supercontig_12.2:2585926-2587191	1084	2538.99	268.718	252.384	263.441	2841.06	276.266	273.159	283.819
NCU01741T0	Supercontig_12.2:2583105-2585070	1259	250.018	26.4611	20.7922	23.5213	386.12	37.5465	30.8828	34.2883
NCU01742T0	Supercontig_12.2:2580628-2583073	2317	124.963	13.2256	13.9121	15.5744	157.121	15.2785	16.0458	17.6555
NCU01744T0	Supercontig_12.2:2567181-2576313	7177	676.093	71.5553	71.344	73.7992	653.957	63.5911	63.431	65.6049
NCU01745T0	Supercontig_12.2:2563823-2566935	3047	430.8	45.5944	44.8074	47.9282	467.608	45.4704	44.3921	47.322
NCU01746T0	Supercontig_12.2:2562643-2563823	1180	65.0858	6.88845	6.17583	8.08546	98.9727	9.62416	10.1539	12.1946
NCU01747T0	Supercontig_12.2:2557014-2561720	4577	213.469	22.5928	23.2509	24.8396	191.579	18.6292	19.104	20.4161
NCU01748T0	Supercontig_12.2:2553454-2556801	3194	530.705	56.168	54.8243	58.2041	460.107	44.7411	43.8131	46.458
NCU01751T0	Supercontig_12.2:2549023-2552179	2954	485.861	51.4218	50.5653	53.3643	429.138	41.7296	40.8906	43.3407
NCU01752T0	Supercontig_12.2:2546456-2549054	2598	308.786	32.6808	27.9273	30.3017	242.622	23.5927	19.6569	21.4542
NCU01754T0	Supercontig_12.2:2539540-2541938	2331	2155.43	228.123	199.386	206.304	0	0	0	0.0125983
NCU01756T0	Supercontig_12.2:2536026-2538074	1674	880.822	93.2231	80.3648	84.909	937.629	91.1755	80.1794	84.5914
NCU01757T0	Supercontig_12.2:2532765-2535917	3027	54.6074	5.77945	5.3803	6.18407	51.9483	5.05148	4.69211	5.41591
NCU01758T0	Supercontig_12.2:2530321-2532793	2472	220.622	23.3498	21.5864	23.4677	191.581	18.6295	17.4097	19.2867
NCU01759T0	Supercontig_12.2:2527978-2529405	1341	522.325	55.2811	46.8475	50.9114	559.38	54.3944	46.8202	50.6854
NCU01760T0	Supercontig_12.2:2524293-2527522	2557	23.0981	2.44462	2.00001	2.60001	18.5912	1.80782	1.40115	1.95816
NCU01761T0	Supercontig_12.2:2521753-2523872	1844	372.961	39.4728	33.6179	36.5473	539.668	52.4776	44.0101	47.4023
NCU01763T0	Supercontig_12.2:2517841-2519432	1497	286.477	30.3197	29.1229	31.5142	335.509	32.625	31.4166	33.8491
NCU01764T0	Supercontig_12.2:2516469-2517665	1120	93.2714	9.87152	8.90387	10.8445	144.072	14.0097	13.4379	15.6404
NCU01765T0	Supercontig_12.2:2512544-2516036	3024	1704.91	180.442	169.209	174.447	1340.82	130.382	118.86	122.963
NCU01767T0	Supercontig_12.2:2507381-2510118	2634	905.584	95.8438	87.2055	91.2767	813.819	79.1362	72.1958	75.691
NCU01768T0	Supercontig_12.2:2500845-2505844	4543	920.444	97.4165	95.9125	98.783	832.776	80.9796	78.756	81.4806
NCU01769T0	Supercontig_12.2:2498296-2500702	2268	104.218	11.0301	9.60429	11.1686	112.643	10.9534	9.77593	11.0837
NCU01771T0	Supercontig_12.2:2495550-2497599	2049	96.7583	10.2406	9.60906	11.052	92.0962	8.95548	8.58498	9.90354
NCU01772T0	Supercontig_12.2:2491274-2495347	4073	49.7112	5.26126	4.92819	5.65408	38.887	3.78139	3.5077	4.05567
NCU01776T0	Supercontig_12.2:2481214-2483420	1688	5075.32	537.154	430.672	440.631	3960.6	385.131	310.037	319.258
NCU01777T0	Supercontig_12.2:2474065-2479165	4807	344.48	36.4586	34.4926	36.2979	305.522	29.7091	28.0318	29.5621
NCU01779T0	Supercontig_12.2:2468052-2470046	1901	247.411	26.1851	24.6739	27.3473	257.362	25.0261	24.0294	25.9758
NCU01780T0	Supercontig_12.2:2465407-2467690	2218	27.4503	2.90524	2.62272	3.19194	25.3559	2.46562	2.19124	2.74071
NCU01781T0	Supercontig_12.2:2462601-2465176	2575	912.093	96.5327	102.901	107.438	891.701	86.7095	92.0516	96.18
NCU01782T0	Supercontig_12.2:2455888-2460586	4028	400.393	42.3762	41.4433	44.0369	310.184	30.1625	29.2604	31.437
NCU01783T0	Supercontig_12.2:2452452-2454251	1717	177.172	18.7512	14.4362	16.3536	233.504	22.7061	18.4546	20.5584
NCU01784T0	Supercontig_12.2:2450067-2452358	2237	33.1653	3.5101	3.15282	3.86775	30.8083	2.99581	2.65692	3.32948
NCU01785T0	Supercontig_12.2:2448095-2449890	1739	112.734	11.9313	10.3387	12.1583	148.976	14.4865	12.488	14.1936
NCU01786T0	Supercontig_12.2:2444571-2447414	2540	198.092	20.9653	17.246	19.1335	166.216	16.1629	13.3595	14.8683
NCU01788T0	Supercontig_12.2:2439816-2443073	2779	85.1072	9.00744	6.98715	8.11429	78.8222	7.66471	6.07622	7.13296
NCU01789T1	Supercontig_12.2:2433074-2439647	6255	90.6284	9.59179	9.1442	10.0674	78.6755	7.65045	7.28031	8.04193
NCU01790T0	Supercontig_12.2:2422190-2423089	832	552.814	58.5079	41.9701	47.214	785.721	76.404	56.1566	62.1747
NCU01791T0	Supercontig_12.2:2403311-2405593	2203	204.39	21.6319	20.849	22.4159	206.408	20.0712	19.2689	20.9419
NCU01792T0	Supercontig_12.2:2400756-2402857	1704	945.856	100.106	97.8761	102.284	775.959	75.4546	74.0768	78.4561
NCU01793T0	Supercontig_12.2:2394042-2397574	2575	578.255	61.2005	51.1774	54.6343	519.971	50.5623	42.0656	45.3786
NCU01794T0	Supercontig_12.2:2392642-2393531	834	361.993	38.3121	35.8052	40.8382	526.229	51.1708	48.4347	54.1877
NCU01795T0	Supercontig_12.2:2389941-2392444	2447	191.396	20.2567	20.7228	22.9825	254.086	24.7075	25.2443	27.3565
NCU01796T0	Supercontig_12.2:2387560-2389731	2118	50.9352	5.3908	5.1611	6.36083	54.6142	5.31071	5.48371	6.61373
NCU01797T0	Supercontig_12.2:2382698-2385687	2800	797.367	84.3905	77.8004	81.5047	805.759	78.3524	71.6651	75.0685
NCU01798T0	Supercontig_12.2:2379104-2381977	2873	15.4873	1.63912	1.4129	1.86903	17.6845	1.71965	1.50257	1.93699
NCU01800T0	Supercontig_12.2:2375704-2377998	2205	247.856	26.2322	24.0698	26.2731	227.658	22.1376	19.9041	22.0616
NCU01803T0	Supercontig_12.2:2369061-2371818	1993	455.471	48.2054	44.5199	47.9439	482.893	46.9568	45.2361	48.4041
NCU01804T0	Supercontig_12.2:2363916-2366684	2624	185.589	19.6421	18.7785	20.6829	210.095	20.4298	19.6435	21.4601
NCU01805T0	Supercontig_12.2:2362094-2363991	1897	85.7097	9.07121	8.41609	9.70504	118.396	11.5129	10.7667	12.2916
NCU01806T0	Supercontig_12.2:2359685-2361526	1774	178.947	18.9391	17.9539	20.0104	181.26	17.6258	16.6625	18.6498
NCU01807T0	Supercontig_12.2:2358183-2359812	1519	344.934	36.5066	32.92	35.8764	393.653	38.2791	35.3502	38.4821
NCU01808T0	Supercontig_12.2:2356041-2357819	1157	4936.68	522.481	373.206	385.582	8456.88	822.352	608.933	622.931
NCU01809T0	Supercontig_12.2:2353074-2355977	2903	57.1895	6.05273	5.55465	6.51253	64.2989	6.25246	5.70035	6.68665
NCU01810T0	Supercontig_12.2:2349488-2352769	2993	334.382	35.3898	32.283	34.7232	324.421	31.5468	29.1017	31.3143
NCU01811T0	Supercontig_12.2:2347671-2348901	1167	215.715	22.8305	19.4597	22.3218	316.962	30.8215	27.1774	30.2726
NCU01812T0	Supercontig_12.2:2345108-2347030	1842	15.5075	1.64126	1.38817	1.89138	17.1322	1.66595	1.37108	1.96894
NCU01813T0	Supercontig_12.2:2341939-2344977	2766	588.449	62.2794	50.4515	53.271	533.72	51.8992	42.5264	44.979
NCU01814T0	Supercontig_12.2:2334771-2337690	2514	293.871	31.1023	29.9879	32.5147	331.882	32.2724	31.3095	33.7008
NCU01815T0	Supercontig_12.2:2333187-2334855	1550	422.531	44.7192	34.1278	37.2622	498.012	48.427	38.7166	42.0796
NCU01816T0	Supercontig_12.2:2330583-2332466	1811	721	76.3081	68.4875	72.4851	833.417	81.0419	73.6112	77.6651
NCU01817T0	Supercontig_12.2:2326796-2330321	3294	189.112	20.015	20.1731	21.8712	210.494	20.4686	20.6877	22.2969
NCU01818T0	Supercontig_12.2:2310835-2313031	2134	146.192	15.4724	14.668	16.3714	143.993	14.0019	13.0044	14.6833
NCU01819T0	Supercontig_12.2:2303528-2307573	3913	35.7984	3.78877	3.42252	4.1495	49.3677	4.80054	4.41966	5.18295
NCU01820T0	Supercontig_12.2:2296677-2301281	4199	456.087	48.2707	45.7707	48.0429	389.316	37.8573	35.5351	37.4059
NCU01821T0	Supercontig_12.2:2293202-2295462	2124	903.855	95.6608	77.6117	81.6747	875.068	85.0921	68.4807	72.1239
NCU01822T0	Supercontig_12.2:2291469-2293076	1527	421.044	44.5618	43.0564	46.6913	514.485	50.0288	48.3645	52.3186
NCU01823T0	Supercontig_12.2:2282056-2291659	9265	46.9259	4.96647	4.71073	5.26271	46.1713	4.48972	4.26157	4.72434
NCU01824T0	Supercontig_12.2:2276043-2278472	2119	855.847	90.5798	82.5613	86.7923	780.549	75.901	68.9333	72.592
NCU01826T0	Supercontig_12.2:2269601-2272237	2356	361.43	38.2525	27.9944	30.3211	294.653	28.6522	21.1961	23.1032
NCU01827T0	Supercontig_12.2:2266973-2268834	1343	5813.91	615.323	553.194	566.069	7670.44	745.877	683.808	697.802
NCU01828T0	Supercontig_12.2:2264999-2266935	1877	84.2199	8.91353	6.93914	8.50577	98.3344	9.56209	7.39251	8.75367
NCU01829T0	Supercontig_12.2:2265231-2266407	1176	690.087	73.0363	70.8534	76.2807	949.149	92.2957	88.9327	96.0878
NCU01830T0	Supercontig_12.2:2262619-2264382	1763	567.921	60.1068	51.2888	55.223	614.174	59.7226	51.5873	55.4685
NCU01831T0	Supercontig_12.2:2259895-2262383	2421	123.324	13.0522	12.4101	13.6907	146.907	14.2853	13.6219	14.9441
NCU01833T0	Supercontig_12.2:2248099-2256430	8203	124.708	13.1987	12.8037	13.7464	110.145	10.7106	10.4667	11.1696
NCU01835T0	Supercontig_12.2:2229854-2231363	1509	7651.27	809.784	785.996	800.05	7565.98	735.72	754.386	769.39
NCU01838T0	Supercontig_12.2:2206813-2209054	2097	55.1771	5.83975	5.24039	6.45217	78.735	7.65624	6.96758	8.34619
NCU01839T0	Supercontig_12.2:2203151-2206327	3059	194.71	20.6074	19.816	21.3937	188.888	18.3676	17.7601	18.9746
NCU01840T0	Supercontig_12.2:2198954-2202322	3281	26.1271	2.7652	2.46802	3.05916	31.0602	3.02031	2.71553	3.3256
NCU01842T0	Supercontig_12.2:2194248-2197143	2762	116.572	12.3376	12.7295	14.1471	119.072	11.5786	11.7807	13.0831
NCU01843T0	Supercontig_12.2:2190291-2194051	3322	527.96	55.8774	54.9249	57.8847	524.413	50.9942	50.1259	52.8383
NCU01844T0	Supercontig_12.2:2190089-2191927	1838	253.106	26.7879	28.2238	30.641	286.51	27.8604	30.4531	33.2252
NCU01846T0	Supercontig_12.2:2181367-2185210	3603	159.141	16.843	16.0337	17.7377	144.9	14.0902	13.4616	14.8511
NCU01848T0	Supercontig_12.1:2269949-2270613	393	2.0717	0.219261	0	0.365984	1.01866	0.0990546	0	0.186811
NCU01850T0	Supercontig_12.1:2263266-2265353	2031	352.003	37.2547	32.7023	35.417	296.574	28.8391	26.5471	28.9618
NCU01851T0	Supercontig_12.1:2261931-2263002	1010	50.0058	5.29243	4.65093	5.95176	73.4973	7.14691	6.42732	7.86651
NCU01852T0	Supercontig_12.1:2260482-2261849	1296	32.4163	3.43083	2.00999	3.18146	33.0515	3.21394	1.7901	2.86642
NCU01853T0	Supercontig_12.1:2256726-2259390	1959	163.838	17.3401	16.2838	18.3988	160.941	15.65	14.657	16.647
NCU01854T0	Supercontig_12.1:2250829-2253705	2381	137.469	14.5493	13.5502	15.5935	172.928	16.8156	15.8688	17.9383
NCU01855T0	Supercontig_12.1:2248779-2250631	1593	185.326	19.6143	15.1185	17.135	216.998	21.101	16.8955	19.0892
NCU01856T0	Supercontig_12.1:2241563-2244540	2915	1089.51	115.309	107.894	112.39	1088.58	105.854	99.4688	103.599
NCU01857T0	Supercontig_12.1:2236948-2241214	4266	155.146	16.4201	15.8277	17.0302	127.7	12.4176	11.9745	12.8625
NCU01858T0	Supercontig_12.1:2235194-2236878	1631	68.7049	7.27149	6.55518	8.12293	81.463	7.9215	7.39118	8.85861
NCU01859T0	Supercontig_12.1:2233082-2235079	1646	1610.95	170.497	151.774	158.638	2085.54	202.799	179.358	186.155
NCU01860T0	Supercontig_12.1:2230996-2232628	1632	50.3358	5.32736	4.52412	5.76776	70.7636	6.8811	6.11805	7.5306
NCU01861T0	Supercontig_12.1:2226727-2228146	1419	288.257	30.5081	28.8317	32.0189	259.668	25.2503	23.8513	26.5314
NCU01862T0	Supercontig_12.1:2223365-2226430	3065	406.43	43.0151	37.8702	40.6076	350.868	34.1186	30.3104	32.5812
NCU01865T0	Supercontig_12.1:2212165-2214400	2183	5.91704	0.626238	0.434479	0.818269	7.52754	0.731982	0.549763	0.920534
NCU01866T0	Supercontig_12.1:2209869-2211984	1748	120.792	12.7842	10.4683	12.2877	150.424	14.6273	11.9953	13.7593
NCU01868T0	Supercontig_12.1:2203776-2206081	2243	81.9496	8.67325	6.8186	8.06547	118.225	11.4962	9.17135	10.5133
NCU01869T0	Supercontig_12.1:2202125-2203398	1197	21.753	2.30226	1.73565	2.63017	21.7754	2.11745	1.58241	2.39202
NCU01870T0	Supercontig_12.1:2199565-2201526	1612	23.4033	2.47692	1.95305	2.80565	25.1185	2.44254	1.95838	2.84193
NCU01871T0	Supercontig_12.1:2195246-2199383	3598	0	0	0	0.00926821	0	0	0	0.00832647
NCU01873T0	Supercontig_12.1:2190760-2194310	3118	500.251	52.9448	48.4206	51.0397	634.283	61.678	58.4743	61.3516
NCU01876T0	Supercontig_12.1:2182902-2183504	546	0.822859	0.0870884	0	0.146349	0.840833	0.0817631	0	0.161355
NCU01877T0	Supercontig_12.1:2181254-2182178	843	1.64235	0.17382	0.056873	0.284365	0.926538	0.0900971	0.0174179	0.156761
NCU01878T0	Supercontig_12.1:2176911-2181105	3988	208.925	22.1119	24.2605	25.9075	193.675	18.8331	19.8085	21.2076
NCU01879T0	Supercontig_12.1:2173854-2176291	2360	521.437	55.1871	49.4066	52.9753	528.099	51.3526	46.1529	49.4691
NCU01880T0	Supercontig_12.1:2172001-2173444	1443	34.2183	3.62154	3.18021	4.06288	35.2977	3.43236	2.80845	3.7446
NCU01881T0	Supercontig_12.1:2167483-2171553	3941	200.61	21.2318	20.5059	22.2843	236.017	22.9504	22.3121	24.0204
NCU01882T1	Supercontig_12.1:2159809-2162905	2866	37.1946	3.93654	3.48951	4.3942	36.2656	3.52649	3.12034	3.93623
NCU01883T0	Supercontig_12.1:2156299-2159194	2752	266.085	28.1615	25.0927	27.1601	307.054	29.8581	27.2965	29.4413
NCU01886T0	Supercontig_12.1:2142229-2146277	4048	844.597	89.3892	88.9506	92.2312	640.997	62.3309	61.9156	64.415
NCU01889T0	Supercontig_12.1:2135573-2138080	1688	76.5583	8.10266	6.68412	8.1232	81.692	7.94378	6.89803	8.42899
NCU01891T0	Supercontig_12.1:2128880-2130178	1171	526.944	55.7699	44.3273	49.063	613.75	59.6814	49.9684	54.2819
NCU01893T0	Supercontig_12.1:2121861-2125669	2924	407.192	43.0958	41.3852	43.812	423.925	41.2227	39.7263	42.0313
NCU01894T0	Supercontig_12.1:2119036-2120964	1654	495.396	52.431	46.3013	50.002	622.487	60.531	52.2882	56.2565
NCU01895T0	Supercontig_12.1:2113961-2118659	4613	162.706	17.2203	16.6537	18.035	130.242	12.6648	12.1281	13.3063
NCU01896T0	Supercontig_12.1:2108943-2112661	3718	11.6252	1.23037	0.99722	1.37548	9.37884	0.912003	0.714815	1.06235
NCU01897T0	Supercontig_12.1:2105453-2107502	1857	141.922	15.0205	14.1396	15.8522	164.505	15.9966	15.2605	17.1424
NCU01898T0	Supercontig_12.1:2101999-2104394	2248	81.6381	8.64029	7.95346	9.3481	108.572	10.5576	9.79876	11.3219
NCU01899T0	Supercontig_12.1:2096685-2100083	2898	24.9915	2.64501	2.23893	2.82347	27.6078	2.6846	2.30535	2.92856
NCU01900T0	Supercontig_12.1:2095225-2096471	1246	79.4622	8.41	6.59261	8.2087	97.7398	9.50427	7.62449	9.36857
NCU01901T0	Supercontig_12.1:2089725-2094506	4703	138.959	14.7069	13.8847	15.0434	126.678	12.3182	11.7392	12.7695
NCU01902T0	Supercontig_12.1:2087887-2089001	998	557.348	58.9878	46.4066	51.4508	600.197	58.3635	46.1833	51.1415
NCU01903T0	Supercontig_12.1:2083622-2086090	1987	190.958	20.2104	19.1747	21.3931	239.797	23.318	22.2622	24.5574
NCU01904T0	Supercontig_12.1:2082505-2083718	1035	389.621	41.2361	32.4413	36.1625	548.254	53.3125	45.4119	50.207
NCU01905T0	Supercontig_12.1:2079812-2081745	1723	501.722	53.1005	43.2135	46.6918	680.228	66.1458	55.904	60.0457
NCU01906T0	Supercontig_12.1:2077847-2079777	1306	129.334	13.6882	11.5026	13.5951	181.65	17.6637	15.1668	17.6402
NCU01907T0	Supercontig_12.1:2075118-2077835	2379	282.48	29.8967	27.8111	30.122	273.111	26.5574	25.3116	27.4224
NCU01908T0	Supercontig_12.1:2069607-2073958	4254	106.957	11.32	10.9097	11.9052	95.9944	9.33455	9.24697	10.1375
NCU01910T0	Supercontig_12.1:2061551-2068715	7072	46.2615	4.89615	5.24274	5.80317	34.3657	3.34174	3.58778	4.02587
NCU01911T0	Supercontig_12.1:2057036-2061339	3984	179.683	19.0171	18.007	19.4712	136.366	13.2603	12.6866	13.9429
NCU01912T0	Supercontig_12.1:2050358-2055370	4366	405.558	42.9228	42.3766	44.5215	356.61	34.677	33.8561	36.0159
NCU01913T0	Supercontig_12.1:2047074-2049390	2253	208.267	22.0422	21.2517	22.8264	187.25	18.2083	17.5183	18.8935
NCU01914T0	Supercontig_12.1:2044909-2047027	1744	621.284	65.7545	64.1586	68.556	531.906	51.7228	50.0823	54.076
NCU01916T0	Supercontig_12.1:2042661-2045057	2292	67.3424	7.12728	6.68677	7.56532	84.5552	8.22219	7.76448	8.67418
NCU01917T0	Supercontig_12.1:2038908-2042164	3189	12.4851	1.32138	1.15763	1.48337	11.0211	1.0717	0.916269	1.22476
NCU01918T0	Supercontig_12.1:2035931-2038074	1786	555.989	58.8439	53.7602	57.8316	596.89	58.0419	53.3565	57.3274
NCU01919T0	Supercontig_12.1:2033373-2035692	2242	360.781	38.1838	37.2528	39.8096	356.835	34.6988	33.7983	36.1894
NCU01920T0	Supercontig_12.1:2032052-2033664	1527	85.8202	9.08291	8.96921	10.6751	100.548	9.77737	10.2312	11.8563
NCU01922T0	Supercontig_12.1:2022854-2024545	995	887.076	93.885	67.3142	72.8876	1347.78	131.059	93.4125	100.407
NCU01924T1	Supercontig_12.1:2003873-2006600	2391	523.731	55.4298	53.6188	57.8836	465.326	45.2485	43.5337	47.3342
NCU01926T0	Supercontig_12.1:1996874-1999171	2231	239.192	25.3153	24.094	26.7138	317.843	30.9072	29.7153	32.4221
NCU01927T1	Supercontig_12.1:1991093-1994771	3262	238.945	25.2891	24.4353	26.4342	270.058	26.2606	25.2797	27.429
NCU01928T0	Supercontig_12.1:1988208-1990563	2283	260.675	27.5889	23.9685	26.1175	242.155	23.5473	20.5103	22.7099
NCU01929T0	Supercontig_12.1:1984206-1987890	3140	253.439	26.8231	26.1105	27.9856	233.374	22.6934	22.0228	23.69
NCU01930T0	Supercontig_12.1:1982934-1984521	1387	334.664	35.4197	36.4908	39.6594	320.851	31.1997	32.1297	35.0092
NCU01931T0	Supercontig_12.1:1979489-1981823	2167	93.4166	9.88689	9.24807	10.5092	93.069	9.05008	8.42919	9.6624
NCU01932T0	Supercontig_12.1:1970617-1976166	4954	166.774	17.6508	17.4136	18.6395	97.2799	9.45955	8.97091	9.97058
NCU01935T0	Supercontig_12.1:1959627-1961938	2091	174.48	18.4663	17.5447	19.481	185.422	18.0305	17.1092	19.0051
NCU01936T0	Supercontig_12.1:1954684-1958363	3617	110.042	11.6465	11.2006	12.0931	98.522	9.58034	9.13394	10.023
NCU01938T0	Supercontig_12.1:1948133-1952272	3903	93.5284	9.89871	9.31122	10.5138	81.6945	7.94402	7.45392	8.46275
NCU01939T0	Supercontig_12.1:1939315-1944145	4111	717.045	75.8895	69.2744	72.2638	608.933	59.213	53.465	55.9188
NCU01940T0	Supercontig_12.1:1931910-1936267	4153	377.555	39.9591	36.4264	38.3928	172.346	16.759	16.0424	17.6116
NCU01942T0	Supercontig_12.1:1922647-1924414	1008	3.14633	0.332996	0.126836	0.539052	3.17942	0.309168	0.145668	0.466137
NCU01944T0	Supercontig_12.1:1909872-1912967	3095	56.0843	5.93576	5.33915	6.26343	65.051	6.32559	5.68356	6.60394
NCU01945T0	Supercontig_12.1:1906389-1908815	1940	1575.21	166.714	144.713	150.999	1904.9	185.233	163.159	169.093
NCU01947T0	Supercontig_12.1:1900600-1905242	4584	105.682	11.185	10.7971	11.7419	75.3674	7.32877	7.05017	7.83495
NCU01948T0	Supercontig_12.1:1898406-1900281	1621	2833.89	299.929	266.418	275.251	2209.94	214.895	190.639	197.641
NCU01949T0	Supercontig_12.1:1896782-1898329	1243	7607.67	805.168	808.005	827.807	10089.2	981.082	985.358	1007.66
NCU01951T0	Supercontig_12.1:1889061-1895162	6036	17.0782	1.80749	1.66538	2.02546	14.8956	1.44846	1.31848	1.60796
NCU01953T0	Supercontig_12.1:1877823-1886059	7720	404.825	42.8453	41.5017	43.075	336.337	32.7056	31.7403	33.144
NCU01954T0	Supercontig_12.1:1875571-1877343	1674	101.076	10.6975	10.9788	12.7163	110.559	10.7508	11.3677	13.0782
NCU01955T0	Supercontig_12.1:1873288-1875362	1931	574.509	60.804	58.5623	62.8328	566.759	55.1119	53.7983	56.4217
NCU01956T0	Supercontig_12.1:1868551-1872864	4136	439.03	46.4653	45.9617	48.4887	396.966	38.6012	37.7343	39.5307
NCU01957T0	Supercontig_12.1:1865596-1867210	1460	15.7029	1.66194	1.16029	1.80611	19.8384	1.92909	1.41805	2.07176
NCU01963T0	Supercontig_12.1:1848060-1851346	3108	181.503	19.2097	17.6165	19.2105	243.11	23.6401	20.9714	22.7478
NCU01964T0	Supercontig_12.1:1843661-1847697	3973	563.818	59.6725	55.4137	58.0403	534.57	51.9819	48.5551	50.8945
NCU01965T0	Supercontig_12.1:1838847-1842740	3814	1908.28	201.966	197.701	202.28	1505.44	146.39	140.458	144.585
NCU01968T0	Supercontig_12.1:1832019-1835161	3026	746.641	79.0218	67.3211	70.6008	759.976	73.9005	62.4599	65.4927
NCU01969T0	Supercontig_12.1:1827921-1830214	2155	153.02	16.1951	15.2939	17.1391	176.683	17.1807	16.2298	18.1475
NCU01970T0	Supercontig_12.1:1827413-1828871	1370	628.055	66.4711	57.8827	62.1754	758.697	73.7761	66.6644	70.9194
NCU01971T0	Supercontig_12.1:1823636-1825949	2313	59.8153	6.33064	5.88676	6.78497	78.8649	7.66887	7.14169	8.20184
NCU01972T0	Supercontig_12.1:1818996-1821069	1868	188.892	19.9917	18.796	20.9348	284.945	27.7082	26.8041	28.6199
NCU01973T0	Supercontig_12.1:1813939-1818960	5021	45.3864	4.80354	4.70113	5.33135	39.7926	3.86946	3.71396	4.28129
NCU01974T0	Supercontig_12.1:1811261-1813057	1732	66.4073	7.02832	6.46819	7.60311	79.1987	7.70133	7.11004	8.31064
NCU01975T0	Supercontig_12.1:1809321-1811029	1600	519.609	54.9936	45.5467	49.2424	573.441	55.7617	46.6471	50.3179
NCU01977T1	Supercontig_12.1:1799278-1802672	3047	521.383	55.1813	53.8955	57.4512	619.582	60.2485	59.086	62.6941
NCU01978T0	Supercontig_12.1:1793788-1796991	3026	16.1773	1.71214	1.45765	1.95409	19.5342	1.89952	1.66007	2.13734
NCU01979T0	Supercontig_12.1:1791267-1792492	1045	436.988	46.2493	43.8678	48.6748	502.994	48.9114	46.9564	51.3223
NCU01981T0	Supercontig_12.1:1787272-1788723	1075	5568.64	589.365	589.94	606.498	5756.17	559.733	560.794	575.821
NCU01983T0	Supercontig_12.1:1783193-1785061	1733	134.072	14.1897	13.2126	15.1888	149.454	14.533	13.515	15.5743
NCU01984T0	Supercontig_12.1:1779122-1783222	4100	69.2086	7.32479	7.31632	8.25571	47.4597	4.61501	4.53034	5.32897
NCU01985T0	Supercontig_12.1:1774671-1778095	2577	1287.76	136.292	113.618	118.48	1059.82	103.058	86.6527	90.6127
NCU01989T0	Supercontig_12.1:1763458-1765542	1522	972.679	102.945	81.1876	85.9336	1113.01	108.23	85.6013	90.3574
NCU01990T0	Supercontig_12.1:1760352-1762956	2492	288.542	30.5383	27.1528	29.3974	346.419	33.686	29.7732	32.1242
NCU01991T0	Supercontig_12.1:1755856-1759115	3084	167.224	17.6984	17.0799	18.3132	172.086	16.7337	15.945	17.3829
NCU01992T0	Supercontig_12.1:1751805-1755449	3357	995.262	105.335	100.939	104.633	821.904	79.9224	74.8862	78.1667
NCU01993T0	Supercontig_12.1:1748850-1751419	2497	395.996	41.9108	40.9075	43.6366	358.356	34.8467	33.9305	36.3395
NCU01994T0	Supercontig_12.1:1746593-1748864	1825	0	0	0	0.0175138	0	0	0	0.0160913
NCU01995T0	Supercontig_12.1:1741306-1743453	1851	0.71221	0.0753778	0.0259016	0.120874	0.181173	0.0176174	0	0.0396632
NCU01996T0	Supercontig_12.1:1736762-1740530	3643	79.6926	8.43438	7.51907	8.50172	68.303	6.64182	6.07405	6.88419
NCU01997T0	Supercontig_12.1:1730344-1733261	2862	219.418	23.2224	21.8165	23.7095	216.446	21.0473	20.0857	21.83
NCU01998T0	Supercontig_12.1:1724389-1728311	3364	127.169	13.4592	12.808	14.1857	94.9988	9.23773	8.76426	9.78519
NCU01999T0	Supercontig_12.1:1721689-1724492	2583	70.6062	7.47271	7.55446	8.72383	80.2431	7.80288	7.99255	9.15789
NCU02000T0	Supercontig_12.1:1720670-1721335	522	152.447	16.1345	13.925	18.3648	272.573	26.5052	23.9252	29.1204
NCU02001T0	Supercontig_12.1:1719007-1720680	1520	149.428	15.8149	14.9089	17.0222	141.238	13.7341	12.9735	15.0118
NCU02002T0	Supercontig_12.1:1715204-1718857	3524	47.4379	5.02066	4.63023	5.38303	40.7844	3.9659	3.5875	4.2875
NCU02003T0	Supercontig_12.1:1711538-1714654	2724	49249.7	5212.42	4689.23	4716.62	45023.9	4378.15	3924.91	3948.9
NCU02004T0	Supercontig_12.1:1706233-1708298	2065	1212.83	128.362	103.139	108.085	1092.33	106.219	85.1917	89.4296
NCU02005T0	Supercontig_12.1:1702852-1704727	1875	226.326	23.9535	22.8061	25.2242	326.067	31.7069	30.3348	33.1827
NCU02006T0	Supercontig_12.1:1699140-1703074	3623	105.29	11.1435	11.1424	12.3995	106.208	10.3277	10.2131	11.2546
NCU02007T0	Supercontig_12.1:1697783-1698862	797	1151.88	121.91	95.5068	103.167	1753.59	170.52	129.902	139.353
NCU02008T0	Supercontig_12.1:1696441-1697182	408	51.1648	5.4151	1.99766	3.83865	64.4113	6.26339	2.37524	4.31862
NCU02009T0	Supercontig_12.1:1690522-1694696	4105	1101.1	116.537	104.632	108.112	1116.97	108.615	98.9702	102.222
NCU02010T0	Supercontig_12.1:1685684-1689164	3253	3311.61	350.489	347.811	353.166	2608.66	253.667	255.322	261.402
NCU02011T0	Supercontig_12.1:1679854-1684385	4162	602.767	63.7947	60.5999	63.3339	523.262	50.8823	47.5074	49.7794
NCU02012T0	Supercontig_12.1:1675353-1679439	3524	115.706	12.2459	11.7955	12.9565	117.089	11.3858	10.9625	11.8083
NCU02013T0	Supercontig_12.1:1673394-1675076	1344	495.709	52.4641	50.3949	54.9071	622.776	60.559	58.7724	63.2204
NCU02015T0	Supercontig_12.1:1667608-1671392	3726	275.261	29.1327	28.1796	29.9253	242.527	23.5835	23.1836	24.7875
NCU02016T0	Supercontig_12.1:1665462-1666966	983	2096.42	221.877	218.111	229.96	2067.15	201.011	198.578	208.289
NCU02017T0	Supercontig_12.1:1663001-1665672	1794	537.827	56.9217	53.1463	57.1995	708.909	68.9347	64.0206	68.1866
NCU02018T0	Supercontig_12.1:1660521-1661793	1134	968.215	102.472	89.1796	95.8596	1204.67	117.143	99.4944	105.321
NCU02019T0	Supercontig_12.1:1657833-1659835	2002	525.234	55.5889	47.7683	51.3844	742.52	72.203	62.8552	66.383
NCU02020T0	Supercontig_12.1:1651490-1655292	3802	174.255	18.4426	16.3302	17.7509	135.727	13.1982	11.8718	13.1501
NCU02021T0	Supercontig_12.1:1650819-1651386	567	7.0597	0.747173	0.225486	0.817386	18.457	1.79476	0.776895	1.68327
NCU02022T0	Supercontig_12.1:1647683-1650672	2818	7.47707	0.791347	0.64084	0.941411	9.18021	0.892688	0.745108	1.0369
NCU02023T0	Supercontig_12.1:1642516-1645081	2198	4.99863	0.529037	0.341729	0.647105	2.96839	0.288648	0.167008	0.380778
NCU02024T0	Supercontig_12.1:1640001-1642222	1902	364.47	38.5742	37.5754	40.5834	351.554	34.1853	33.6666	36.4072
NCU02025T0	Supercontig_12.1:1637658-1639748	2022	255.579	27.0496	26.1087	28.3751	304.977	29.6562	28.4577	31.0556
NCU02026T0	Supercontig_12.1:1634630-1637672	2968	309.111	32.7152	32.6088	34.8056	309.705	30.1159	29.4705	31.4791
NCU02027T0	Supercontig_12.1:1632188-1633702	1359	1016.24	107.555	87.0681	93.336	1044.19	101.538	81.0446	85.8202
NCU02028T0	Supercontig_12.1:1630457-1632188	1656	308.187	32.6175	26.4425	29.3377	305.343	29.6918	24.6052	27.2918
NCU02029T0	Supercontig_12.1:1629031-1630347	1002	1.92017	0.203224	0.0956964	0.303039	1.17906	0.114652	0.043962	0.190502
NCU02030T0	Supercontig_12.1:1627024-1628920	1738	5.27092	0.557856	0.358614	0.689642	5.08881	0.494839	0.329488	0.63363
NCU02031T0	Supercontig_12.1:1623362-1626629	3013	301.256	31.8839	28.568	30.7851	281.789	27.4013	24.6639	26.6083
NCU02032T0	Supercontig_12.1:1619716-1622826	2982	0.410641	0.0434608	0.0160778	0.0696703	1.02872	0.100033	0.0590878	0.142796
NCU02035T0	Supercontig_12.1:1608042-1609879	1783	15.095	1.5976	1.33551	1.98086	6.02828	0.586193	0.378818	0.823518
NCU02036T0	Supercontig_12.1:1600190-1607696	7361	47.6028	5.03811	4.92835	5.46243	43.0171	4.18301	3.94361	4.42235
NCU02039T0	Supercontig_12.1:1591137-1593827	2617	98.4582	10.4205	9.06238	10.4791	75.4622	7.33799	6.32892	7.57451
NCU02040T0	Supercontig_12.1:1587861-1589691	1830	1.85541	0.19637	0.113528	0.270722	1.47877	0.143796	0.0802367	0.208615
NCU02041T0	Supercontig_12.1:1585577-1587620	1854	2349.77	248.691	247.495	256.702	2828.14	275.01	223.893	231.179
NCU02042T0	Supercontig_12.1:1580446-1582733	2000	15.1026	1.59841	1.26252	1.86182	11.0676	1.07622	0.875188	1.28096
NCU02043T0	Supercontig_12.1:1577096-1579064	1884	202.011	21.3801	18.3989	20.4941	256.256	24.9185	21.8068	24.1838
NCU02044T0	Supercontig_12.1:1574296-1576855	2162	1224.47	129.594	107.301	112.29	1010.84	98.2945	81.2676	85.3154
NCU02046T0	Supercontig_12.1:1570280-1573326	2983	639.329	67.6643	56.4141	59.35	594.375	57.7973	49.1692	51.7731
NCU02048T0	Supercontig_12.1:1559714-1564953	5101	109.602	11.5999	11.2286	11.9711	90.6228	8.81221	8.43694	9.20262
NCU02051T0	Supercontig_12.1:1543428-1548853	4858	7.79364	0.824851	0.686619	0.959865	9.13979	0.888758	0.753893	1.02568
NCU02052T1	Supercontig_12.1:1531968-1539067	7014	43.1788	4.56989	4.30898	4.84034	33.4239	3.25016	3.04435	3.46166
NCU02053T0	Supercontig_12.1:1526759-1531289	4530	8.96238	0.948547	0.825524	1.12539	9.78744	0.951736	0.842751	1.12799
NCU02054T0	Supercontig_12.1:1524544-1526538	1994	85.3445	9.03256	8.43831	9.64079	95.8303	9.31859	8.72945	9.90773
NCU02055T0	Supercontig_12.1:1522370-1524619	1676	235.442	24.9184	22.103	24.4964	236.955	23.0416	20.9123	23.2603
NCU02056T0	Supercontig_12.1:1519310-1521830	2458	370.464	39.2086	36.5789	39.3811	455.455	44.2887	42.0488	45.1073
NCU02057T0	Supercontig_12.1:1511065-1516877	5650	204.544	21.6482	21.0057	22.5921	210.929	20.5109	19.9222	21.389
NCU02059T0	Supercontig_12.1:1505685-1508350	2604	326.699	34.5767	28.4337	30.729	297.632	28.9419	23.7561	25.724
NCU02061T0	Supercontig_12.1:1500610-1502061	1130	0.87509	0.0926164	0.0282855	0.15557	1.14487	0.111327	0.0389823	0.181917
NCU02063T0	Supercontig_12.1:1493862-1497088	3226	67.0174	7.09289	6.7175	7.46554	49.8766	4.85003	4.48328	5.24794
NCU02064T0	Supercontig_12.1:1491849-1493467	1404	564.31	59.7246	43.5957	47.3975	514.422	50.0227	37.1266	40.4314
NCU02065T0	Supercontig_12.1:1488130-1491767	3637	33.1281	3.50616	3.1945	3.89316	33.9355	3.29991	3.11269	3.75057
NCU02066T0	Supercontig_12.1:1485050-1487679	2629	96.1084	10.1718	10.3644	11.6471	53.4133	5.19394	4.7489	5.64155
NCU02068T0	Supercontig_12.1:1474023-1480767	6680	20.185	2.13631	1.95301	2.32193	20.4699	1.9905	1.82506	2.15863
NCU02070T0	Supercontig_12.1:1464482-1467285	2803	117.842	12.4719	10.8214	12.224	124.297	12.0867	10.4454	11.7865
NCU02071T0	Supercontig_12.1:1462795-1463885	1029	12.7578	1.35024	1.04057	1.64628	12.7539	1.2402	0.941787	1.52684
NCU02073T0	Supercontig_12.1:1458938-1460486	1548	17.5802	1.86063	1.46599	2.2506	27.1451	2.6396	2.23854	3.01634
NCU02074T0	Supercontig_12.1:1454680-1457939	3089	733.446	77.6253	74.6553	78.132	733.865	71.3614	69.1433	72.3566
NCU02075T0	Supercontig_12.1:1450890-1453703	2230	1974.25	208.948	207.355	215.747	1799.26	174.961	173.494	180.716
NCU02076T0	Supercontig_12.1:1447739-1450101	2211	754.632	79.8675	72.5194	76.3575	874.932	85.0789	79.6393	83.5973
NCU02077T0	Supercontig_12.1:1444408-1447511	3030	8.75071	0.926144	0.748959	1.09707	6.68614	0.650164	0.533058	0.765665
NCU02078T0	Supercontig_12.1:1439826-1443859	3405	183.264	19.396	18.6894	20.074	140.6	13.672	13.1159	14.3722
NCU02079T0	Supercontig_12.1:1437772-1439501	1527	339.378	35.9186	34.5686	37.2792	281.34	27.3576	26.8185	29.3282
NCU02080T0	Supercontig_12.1:1431810-1432828	1018	35.1468	3.71982	3.07406	4.3684	39.3328	3.82474	3.21568	4.45084
NCU02081T0	Supercontig_12.1:1427428-1427674	246	114.974	12.1684	0.909505	2.53362	71.8551	6.98723	0.417818	1.61158
NCU02082T0	Supercontig_12.1:1408692-1413986	5056	115.559	12.2304	11.8185	12.6403	111.908	10.882	10.4897	11.2739
NCU02083T0	Supercontig_12.1:1398924-1408098	8871	126.622	13.4013	13.4358	14.4752	62.6709	6.09415	5.78509	6.40806
NCU02084T0	Supercontig_12.1:1396136-1397969	1316	555.631	58.806	52.9472	57.2947	681.359	66.2557	61.1656	65.8964
NCU02085T0	Supercontig_12.1:1393133-1395776	2292	36.7036	3.88458	3.48632	4.27423	39.9405	3.88384	3.46583	4.27943
NCU02086T0	Supercontig_12.1:1383039-1386083	2922	409.299	43.3188	38.4	41.1948	404.376	39.3218	36.854	39.5073
NCU02088T0	Supercontig_12.1:1369549-1371000	1395	25.0577	2.65202	2.2454	3.05879	34.5749	3.36208	2.89456	3.83135
NCU02089T0	Supercontig_12.1:1365669-1368722	2921	97.0801	10.2746	9.60474	10.9546	86.6218	8.42315	7.83637	9.01477
NCU02090T0	Supercontig_12.1:1358331-1361252	2484	614.616	65.0488	52.7177	55.7287	615.77	59.8778	50.8655	53.7206
NCU02091T0	Supercontig_12.1:1353672-1357751	3992	10.4951	1.11076	0.946262	1.2754	13.6899	1.33122	1.04828	1.35725
NCU02092T0	Supercontig_12.1:1331257-1334470	2861	43.6811	4.62305	4.22351	5.02369	33.349	3.24287	2.93903	3.54995
NCU02094T1	Supercontig_12.1:1312437-1316433	3802	145.733	15.4239	14.7948	16.2233	145.684	14.1664	13.5435	14.8875
NCU02095T0	Supercontig_12.1:1308053-1309774	1544	122.155	12.9285	11.9856	13.9146	222.036	21.5909	20.4558	22.7763
NCU02096T0	Supercontig_12.1:1304585-1306943	2293	217.029	22.9696	22.0603	24.1254	225.99	21.9754	21.2268	23.0578
NCU02097T0	Supercontig_12.1:1298091-1299820	1626	957.795	101.37	98.4533	105.228	1116.44	108.563	107.303	112.483
NCU02099T0	Supercontig_12.1:1294507-1296535	1537	2673.28	282.931	250.72	260.006	3750.55	364.705	330.743	340.859
NCU02100T0	Supercontig_12.1:1288053-1290439	2386	224.025	23.71	19.6518	21.7817	180.362	17.5385	14.4864	16.2649
NCU02101T0	Supercontig_12.1:1284305-1287607	3302	6.04292	0.639562	0.497435	0.78309	15.8274	1.53907	1.3528	1.7266
NCU02103T0	Supercontig_12.1:1270900-1277586	6564	379.833	40.2002	39.347	40.9734	303.913	29.5526	28.6508	30.0444
NCU02104T0	Supercontig_12.1:1268156-1269998	1769	71.5188	7.56929	6.96528	8.39267	83.3699	8.10694	7.77743	9.14699
NCU02105T0	Supercontig_12.1:1266587-1267823	1100	114.515	12.1199	11.0568	13.2026	134.503	13.0791	12.015	14.1605
NCU02106T0	Supercontig_12.1:1264458-1265632	1174	119.996	12.6999	11.8567	14.1164	165.824	16.1248	16.6594	19.0983
NCU02107T0	Supercontig_12.1:1261770-1264189	2280	191.227	20.2388	18.028	20.0257	169.794	16.5109	14.767	16.4415
NCU02109T0	Supercontig_12.1:1257684-1260160	2379	1162.55	123.04	111.379	116.31	1134.65	110.334	99.2713	103.728
NCU02110T0	Supercontig_12.1:1253809-1257287	3243	260.289	27.548	26.5357	28.8257	312.467	30.3844	26.0343	28.0219
NCU02111T0	Supercontig_12.1:1246769-1251361	4373	861.88	91.2183	90.0698	92.3649	783.924	76.2292	73.6852	76.3479
NCU02112T0	Supercontig_12.1:1240211-1246262	6051	53.0737	5.61713	5.46444	6.10359	41.9196	4.07629	3.95778	4.4528
NCU02113T0	Supercontig_12.1:1238097-1239971	1608	470.388	49.7842	47.6407	52.1827	582.421	56.6349	50.095	53.9667
NCU02114T0	Supercontig_12.1:1232082-1237074	4274	1311.1	138.762	137.363	140.156	1104.96	107.447	107.816	111.09
NCU02115T0	Supercontig_12.1:1203256-1207192	3936	62.6281	6.62834	6.32187	7.13799	44.2694	4.30478	4.02523	4.70045
NCU02116T0	Supercontig_12.1:1201436-1202856	1342	195.468	20.6877	19.4553	21.9201	267.916	26.0523	24.8517	27.429
NCU02117T0	Supercontig_12.1:1199892-1201414	1269	134.6	14.2456	10.0749	12.4677	139.129	13.529	9.83516	12.1956
NCU02118T0	Supercontig_12.1:1197634-1199474	1840	95.4118	10.0981	8.72892	10.3271	110.387	10.7341	9.6479	11.212
NCU02120T0	Supercontig_12.1:1187277-1193033	5406	83.1528	8.8006	9.52197	10.3645	22.1744	2.15625	2.06425	2.61019
NCU02121T1	Supercontig_12.1:1172475-1176089	3561	30.2704	3.20371	2.90431	3.51934	23.3542	2.27098	2.01936	2.52713
NCU02122T0	Supercontig_12.1:1169720-1172483	2706	128.604	13.611	12.048	13.4359	126.843	12.3343	11.5904	12.9198
NCU02123T0	Supercontig_12.1:1167266-1169263	1997	38.1706	4.03984	3.59319	4.48149	43.3235	4.2128	3.76458	4.63955
[truncated: 6,099 more rows]
